# Supplementary material for: Mitigation of off-target toxicity in CRISPR-Cas9 screens for essential non-coding elements
Source: Nat Commun. 2019 Sep 6;10:4063. doi: 10.1038/s41467-019-11955-7 (PMC6731277; doi:10.1038/s41467-019-11955-7)
Supplement: Supplementary file 4 — Supplementary Data 1 [file 41467_2019_11955_MOESM4_ESM.xlsx]

## Sheet: CTCF motif library
Chromosome	CTCF Start	CTCF End	Type	Guide Start	Guide End	Strand	Guide	cutting efficiency score	cutting specificity score	offtargets sum	Guide ID
chr1	2126786	2126806	0	2126776	2126795	+	GGACCTCAAAGTCGGCCACG	66	0.63169	3	1
chr1	2126786	2126806	0	2126793	2126812	-	GGGCGGCTGCTGCCACCACG	56	0.289252	20	2
chr1	2929210	2929230	0	2929196	2929215	+	GTGGCAGTCCCACCACGCGC	56	0.741113	3	3
chr1	2929210	2929230	0	2929200	2929219	+	GAGTCCCACCACGCGCCGGC	36	0.362941	7	4
chr1	2929210	2929230	0	2929201	2929220	+	GGTCCCACCACGCGCCGGCA	45	0.525818	4	5
chr1	2929210	2929230	0	2929202	2929221	+	GTCCCACCACGCGCCGGCAG	36	0.625951	6	6
chr1	2929210	2929230	0	2929217	2929236	-	GAGGCTTTCTCGCCCCCTGC	47	0.245643	15	7
chr1	5570110	5570130	0	5570100	5570119	+	GGTGTGCAGAACTGGCCACC	56	0.195521	24	8
chr1	5570110	5570130	0	5570103	5570122	+	GTGCAGAACTGGCCACCAGG	68	0.146054	23	9
chr1	5570110	5570130	0	5570117	5570136	-	GCGGTGTTGCTGCCACCTGG	70	0.202366	15	10
chr1	5570110	5570130	0	5570120	5570139	-	GAGACGGTGTTGCTGCCACC	47	0.315539	14	11
chr1	5806031	5806051	0	5806022	5806041	+	GCCATGGGCCTGCTGACCCC	41	0.177304	31	12
chr1	5806031	5806051	0	5806025	5806044	+	GTGGGCCTGCTGACCCCTGG	62	0.173958	23	13
chr1	5806031	5806051	0	5806040	5806059	-	GGCCCCATGGCTGCCACCAG	50	0.163982	47	14
chr1	5806031	5806051	0	5806041	5806060	-	GTGCCCCATGGCTGCCACCA	49	0.0982716	43	15
chr1	5806031	5806051	0	5806042	5806061	-	GATGCCCCATGGCTGCCACC	39	0.134875	33	16
chr1	6546694	6546714	0	6546684	6546703	+	GAGGCCAGGTCCCCACCGCC	40	0.119494	22	17
chr1	6546694	6546714	0	6546685	6546704	+	GGGCCAGGTCCCCACCGCCA	51	0.218096	34	18
chr1	6546694	6546714	0	6546696	6546715	-	GTGAGTGCCCCCTGGCGGTG	64	0.217534	25	19
chr1	6546694	6546714	0	6546697	6546716	-	GCTGAGTGCCCCCTGGCGGT	44	0.299205	13	20
chr1	6546694	6546714	0	6546698	6546717	-	GGCTGAGTGCCCCCTGGCGG	34	0.140544	25	21
chr1	6614660	6614680	0	6614662	6614681	-	GGGTTGCCGGCAGAGGGCGC	44	0.320308	11	22
chr1	6614660	6614680	0	6614664	6614683	+	GGCCCTCTGCCGGCAACCTC	35	0.313899	16	23
chr1	6614660	6614680	0	6614668	6614687	-	GTCCGGAGGTTGCCGGCAGA	51	0.435916	8	24
chr1	6614660	6614680	0	6614669	6614688	-	GTTCCGGAGGTTGCCGGCAG	41	0.372697	8	25
chr1	6780223	6780243	0	6780215	6780234	+	GCATGTCCCTTAACCAGCAG	62	0.310981	13	26
chr1	6780223	6780243	0	6780216	6780235	+	GATGTCCCTTAACCAGCAGA	64	0.250211	14	27
chr1	6780223	6780243	0	6780223	6780242	-	GTCTGCCCTCTGCTGGTTAA	44	0.35283	19	28
chr1	6780223	6780243	0	6780224	6780243	-	GGTCTGCCCTCTGCTGGTTA	36	0.299258	19	29
chr1	6780223	6780243	0	6780230	6780249	-	GCCACAAGTCTGCCCTCTGC	45	0.272653	14	30
chr1	6950119	6950139	0	6950110	6950129	+	GTCCATGAGTTAGTGCCCTC	43	0.64588	4	31
chr1	6950119	6950139	0	6950113	6950132	+	GATGAGTTAGTGCCCTCTGG	61	0.39467	7	32
chr1	6950119	6950139	0	6950123	6950142	+	GGCCCTCTGGTGGCACACAG				33
chr1	6950119	6950139	0	6950127	6950146	-	GTCCTCTGTGTGCCACCAGA	59	0.40108	13	34
chr1	6950119	6950139	0	6950128	6950147	-	GGTCCTCTGTGTGCCACCAG	54	0.454515	11	35
chr1	7278476	7278496	0	7278484	7278503	-	GTCGCTGCACTGACAGAAGA	59	0.0911716	24	36
chr1	7278476	7278496	0	7278485	7278504	-	GTTCGCTGCACTGACAGAAG	56	0.110326	28	37
chr1	7962993	7963013	0	7962987	7963006	+	GGGTGTCTACTGCCCTCTTG	60	0.189866	19	38
chr1	7962993	7963013	0	7963001	7963020	-	GAAAACGCTCTACCACAAGA	70	0.101567	27	39
chr1	7962993	7963013	0	7963002	7963021	-	GAAAAACGCTCTACCACAAG	49	0.401071	10	40
chr1	8731547	8731567	0	8731549	8731568	+	GCCTCCCCCTGCTGTTTCAC	42	0.16635	17	41
chr1	8731547	8731567	0	8731550	8731569	+	GCTCCCCCTGCTGTTTCACA	56	0.187056	21	42
chr1	8731547	8731567	0	8731555	8731574	-	GTTCCCTGTGAAACAGCAGG	72	0.140364	39	43
chr1	8731547	8731567	0	8731557	8731576	-	GATTTCCCTGTGAAACAGCA	61	0.0958404	27	44
chr1	8731547	8731567	0	8731558	8731577	-	GTATTTCCCTGTGAAACAGC	51	0.185107	18	45
chr1	8909133	8909153	0	8909132	8909151	-	GAGCCGCCAGGGGGCGCAGT	30	0.250895	23	46
chr1	8909133	8909153	0	8909134	8909153	+	GTGCGCCCCCTGGCGGCTGA	44	0.14194	23	47
chr1	8909133	8909153	0	8909142	8909161	-	GAGCTTCCTTCAGCCGCCAG	56	0.531927	9	48
chr1	8909133	8909153	0	8909143	8909162	-	GGAGCTTCCTTCAGCCGCCA	46	0.423166	12	49
chr1	8909133	8909153	0	8909144	8909163	-	GGGAGCTTCCTTCAGCCGCC	41	0.336884	14	50
chr1	9170985	9171005	0	9170975	9170994	+	GCCACCACAGGCCGTCCACC	46	0.423984	11	51
chr1	9170985	9171005	0	9170976	9170995	+	GCACCACAGGCCGTCCACCA	54	0.682435	5	52
chr1	9170985	9171005	0	9170977	9170996	+	GACCACAGGCCGTCCACCAG	53	0.49935	3	53
chr1	9170985	9171005	0	9170978	9170997	+	GCCACAGGCCGTCCACCAGG	69	0.354301	8	54
chr1	9170985	9171005	0	9170982	9171001	+	GAGGCCGTCCACCAGGGGGC	50	0.112052	25	55
chr1	9256679	9256699	0	9256673	9256692	+	GGTCGTCGGGAGCCCTCTGA	46	0.685859	4	56
chr1	9256679	9256699	0	9256676	9256695	+	GGTCGGGAGCCCTCTGATGG	55	0.618814	4	57
chr1	9256679	9256699	0	9256687	9256706	-	GTTAGGCTTCCTCCATCAGA	60	0.29755	12	58
chr1	9256679	9256699	0	9256688	9256707	-	GTTTAGGCTTCCTCCATCAG	59	0.335952	13	59
chr1	9349237	9349257	0	9349227	9349246	+	GAATATCATGCTTTGCCAGC	41	0.330023	14	60
chr1	9349237	9349257	0	9349244	9349263	-	GGTCAGACAGCGACGCCTGC	44	0.448213	14	61
chr1	9516011	9516031	0	9516002	9516021	+	GGGAGGAGTGTGGCGCCCTC				62
chr1	9516011	9516031	0	9516011	9516030	+	GTGGCGCCCTCTGGCGAGAG	44	0.498605	14	63
chr1	9516011	9516031	0	9516012	9516031	+	GGGCGCCCTCTGGCGAGAGT	44	0.651874	7	64
chr1	9516011	9516031	0	9516013	9516032	+	GGCGCCCTCTGGCGAGAGTG	56	0.401947	9	65
chr1	9516011	9516031	0	9516020	9516039	-	GTCAGCCCCACTCTCGCCAG	54	0.269529	40	66
chr1	9551296	9551316	0	9551287	9551306	+	GCTTGGTCTCGGGCTCCCCC	48	0.367939	8	67
chr1	9551296	9551316	0	9551304	9551323	-	GTGGCTCAGTGTCCGCCAGG	65	0.27419	15	68
chr1	9551296	9551316	0	9551305	9551324	-	GATGGCTCAGTGTCCGCCAG	61	0.588976	8	69
chr1	9551296	9551316	0	9551306	9551325	-	GTATGGCTCAGTGTCCGCCA	56	0.321583	11	70
chr1	9551296	9551316	0	9551307	9551326	-	GCTATGGCTCAGTGTCCGCC	41	0.47885	8	71
chr1	9633974	9633994	0	9633968	9633987	+	GGTAGTCTGGTGACACCTGC	45	0.411366	8	72
chr1	9633974	9633994	0	9633985	9634004	-	GTATTCTAAAAAGGGCCTGC	50	0.247879	12	73
chr1	9687240	9687260	0	9687230	9687249	+	GTTGGCCAGGCATCACCACC	48	0.349026	10	74
chr1	9687240	9687260	0	9687233	9687252	+	GGCCAGGCATCACCACCAGG	66	0.151415	40	75
chr1	9844777	9844797	0	9844767	9844786	+	GATTAAGGAACACTGCCAGC	56	0.330933	13	76
chr1	9844777	9844797	0	9844770	9844789	+	GAAGGAACACTGCCAGCAGG	66	0.196161	23	77
chr1	9844777	9844797	0	9844777	9844796	+	GACTGCCAGCAGGTGGTGAC	45	0.151836	34	78
chr1	10092713	10092733	0	10092707	10092726	+	GGCGGGCCAGCGCCACCTTC	23	0.389682	9	79
chr1	10092713	10092733	0	10092710	10092729	+	GGGCCAGCGCCACCTTCTGG	61	0.12398	29	80
chr1	10092713	10092733	0	10092715	10092734	-	GATCCACCAGAAGGTGGCGC	52	0.369953	9	81
chr1	10092713	10092733	0	10092724	10092743	-	GTCGGGGAAGATCCACCAGA	65	0.376772	7	82
chr1	10490420	10490440	0	10490410	10490429	+	GCCCTCAACGGAGCGCCGCC	39	0.786029	4	83
chr1	10490420	10490440	0	10490411	10490430	+	GCCTCAACGGAGCGCCGCCA	47	1	0	84
chr1	10490420	10490440	0	10490412	10490431	+	GCTCAACGGAGCGCCGCCAG	54	0.919384	2	85
chr1	10490420	10490440	0	10490413	10490432	+	GTCAACGGAGCGCCGCCAGG	51	1	0	86
chr1	10554875	10554895	0	10554879	10554898	+	GGCCCCCTGGTGGTGGAATC	22	0.33113	13	87
chr1	10554875	10554895	0	10554883	10554902	-	GACCAGATTCCACCACCAGG	69	0.204034	15	88
chr1	10554875	10554895	0	10554884	10554903	-	GAACCAGATTCCACCACCAG	60	0.515069	16	89
chr1	10554875	10554895	0	10554885	10554904	-	GGAACCAGATTCCACCACCA	67	0.339032	16	90
chr1	10554875	10554895	0	10554886	10554905	-	GAGAACCAGATTCCACCACC	63	0.377942	8	91
chr1	10567663	10567683	0	10567653	10567672	+	GTATGCCCCTGGTAGCTTCT	20	0.535919	4	92
chr1	10567663	10567683	0	10567654	10567673	+	GATGCCCCTGGTAGCTTCTA	41	0.557	4	93
chr1	10567663	10567683	0	10567660	10567679	-	GGCCCCCTAGAAGCTACCAG	67	0.364983	9	94
chr1	10567663	10567683	0	10567661	10567680	-	GTGCCCCCTAGAAGCTACCA	56	0.215392	14	95
chr1	10567663	10567683	0	10567662	10567681	-	GCTGCCCCCTAGAAGCTACC	42	0.270258	13	96
chr1	10927340	10927360	0	10927334	10927353	+	GTGACCAAGGCGCCCCCTAC	49	0.7806	6	97
chr1	10927340	10927360	0	10927337	10927356	+	GCCAAGGCGCCCCCTACCGG	56	0.916088	1	98
chr1	11002188	11002208	0	11002196	11002215	-	GTCAGAGAGCGAGCAGCAGG	56	0.123955	21	99
chr1	11002188	11002208	0	11002197	11002216	-	GTTCAGAGAGCGAGCAGCAG	47	0.258215	20	100
chr1	11002188	11002208	0	11002198	11002217	-	GGTTCAGAGAGCGAGCAGCA	55	0.350056	13	101
chr1	11002188	11002208	0	11002199	11002218	-	GAGTTCAGAGAGCGAGCAGC	38	0.371987	9	102
chr1	11097795	11097886	3	11097809	11097828	+	GGGCTTGCACAGGTGAAACG	64	0.28648	9	103
chr1	11097795	11097886	0	11097834	11097853	-	GATCCGATGGCGCCACCTAA	38	1	0	104
chr1	11097795	11097886	3	11097835	11097854	+	GTAGGTGGCGCCATCGGATA	37	1	0	105
chr1	11097795	11097886	3	11097836	11097855	+	GAGGTGGCGCCATCGGATAA	52	1	1	106
chr1	11097795	11097886	3	11097841	11097860	+	GGCGCCATCGGATAAGGGCA	56	0.841874	1	107
chr1	11113163	11113182	4	11113148	11113167	+	GCCTCTGACATCGGGGTAAC	37	0.579139	5	108
chr1	11113163	11113182	4	11113154	11113173	+	GACATCGGGGTAACCGGCAG	49	0.456059	2	109
chr1	11113163	11113182	4	11113155	11113174	+	GCATCGGGGTAACCGGCAGA	60	0.473449	6	110
chr1	11113163	11113182	4	11113164	11113183	+	GAACCGGCAGAGGGCCTGCG	59	0.481069	4	111
chr1	11113163	11113182	4	11113169	11113188	-	GAGCCACGCAGGCCCTCTGC				112
chr1	11120210	11120229	4	11120198	11120217	+	GGAGCGGCGCAGAGTGGCTG	47	0.216519	18	113
chr1	11120210	11120229	4	11120213	11120232	+	GGCTGTGGCGCGCCGTCCGT	45	0.583779	6	114
chr1	11124141	11124160	5	11124131	11124150	+	GCTGGCAGCCTCCAGGCTCT	44	0.0937165	70	115
chr1	11124141	11124160	5	11124134	11124153	+	GGCAGCCTCCAGGCTCTAGG	56	0.0925155	43	116
chr1	11124141	11124160	5	11124140	11124159	+	GTCCAGGCTCTAGGTGGCAC	46	0.231007	28	117
chr1	11124141	11124160	5	11124141	11124160	-	GAGTGCCACCTAGAGCCTGG	70	0.109418	30	118
chr1	11124141	11124160	5	11124144	11124163	-	GTCCAGTGCCACCTAGAGCC	47	0.353671	21	119
chr1	11322943	11322962	4	11322939	11322958	+	GAGAGGTTCGCGACCCCTCC	45	0.971344	2	120
chr1	11322943	11322962	4	11322954	11322973	-	GCTCAGAATTACACCGGGAG	52	0.629342	5	121
chr1	11322943	11322962	4	11322955	11322974	-	GTCTCAGAATTACACCGGGA	56	0.469149	6	122
chr1	11322943	11322962	4	11322956	11322975	-	GCTCTCAGAATTACACCGGG	67	0.673012	3	123
chr1	11322943	11322962	4	11322959	11322978	-	GCTCCTCTCAGAATTACACC	67	0.366569	13	124
chr1	11332920	11332939	4	11332904	11332923	+	GTAGTCTGGAAGTAGCTGCG	71	0.774803	2	125
chr1	11332920	11332939	4	11332915	11332934	+	GTAGCTGCGGGGCGCAGTGC	40	0.487713	10	126
chr1	11332920	11332939	4	11332919	11332938	+	GTGCGGGGCGCAGTGCAGGC	49	0.146736	26	127
chr1	11346443	11346462	4	11346437	11346456	+	GTATTAATAATTTCCACTAG	56	0.139857	28	128
chr1	11346443	11346462	4	11346438	11346457	+	GATTAATAATTTCCACTAGA	54	0.20303	23	129
chr1	11346443	11346462	4	11346452	11346471	-	GACCTGAGAACACCCTCTAG	56	0.511479	11	130
chr1	11369659	11369678	4	11369660	11369679	+	GGTAGTTCCCATCAGCCCCA	61	0.189006	66	131
chr1	11369659	11369678	4	11369661	11369680	+	GTAGTTCCCATCAGCCCCAC				132
chr1	11369659	11369678	4	11369669	11369688	-	GTCCCTCCCGTGGGGCTGAT	38	0.245489	11	133
chr1	11369659	11369678	4	11369670	11369689	-	GGTCCCTCCCGTGGGGCTGA	40	0.206428	14	134
chr1	11380395	11380414	4	11380388	11380407	+	GGGGGCCTGTCTGCCACTAG	50	0.55778	8	135
chr1	11380395	11380414	4	11380389	11380408	+	GGGGCCTGTCTGCCACTAGA	56	0.201053	19	136
chr1	11380395	11380414	4	11380395	11380414	-	GGCTCCCTCTAGTGGCAGAC	43	0.401414	11	137
chr1	11380395	11380414	4	11380403	11380422	-	GCACTGGGAGCTCCCTCTAG	60	0.301416	10	138
chr1	11397743	11397762	4	11397734	11397753	+	GCATCTCCTCTCAGGCCCCC	38	0.112703	42	139
chr1	11397743	11397762	4	11397735	11397754	+	GATCTCCTCTCAGGCCCCCA	39	0.124388	49	140
chr1	11397743	11397762	4	11397736	11397755	+	GTCTCCTCTCAGGCCCCCAG	56	0.177806	21	141
chr1	11397743	11397762	4	11397737	11397756	+	GCTCCTCTCAGGCCCCCAGG				142
chr1	11412314	11412333	5	11412311	11412330	+	GTGGGGGCAGTGCCCCCTTC	26	0.205012	20	143
chr1	11412314	11412333	5	11412325	11412344	-	GAGCCCCTCCTACCAGAAGG	64	0.221915	18	144
chr1	11412314	11412333	5	11412326	11412345	-	GAAGCCCCTCCTACCAGAAG	56	0.229791	14	145
chr1	11412314	11412333	5	11412327	11412346	-	GAAAGCCCCTCCTACCAGAA	50	0.323421	14	146
chr1	11412314	11412333	5	11412328	11412347	-	GCAAAGCCCCTCCTACCAGA	55	0.312783	14	147
chr1	11424428	11424447	4	11424428	11424447	+	GCAGGAGCTCCCTCTAGAGG	52	0.171423	26	148
chr1	11424428	11424447	4	11424429	11424448	+	GAGGAGCTCCCTCTAGAGGA	56	0.165334	27	149
chr1	11424428	11424447	4	11424430	11424449	+	GGGAGCTCCCTCTAGAGGAG	62	0.201934	20	150
chr1	11424428	11424447	4	11424439	11424458	-	GTCACTACCCCTCCTCTAGA	60	0.353035	8	151
chr1	11424428	11424447	4	11424440	11424459	-	GATCACTACCCCTCCTCTAG	60	0.407541	5	152
chr1	11458707	11458726	4	11458699	11458718	+	GAGGCCTGCAACTGAGCACC	44	0.237163	18	153
chr1	11458707	11458726	4	11458702	11458721	+	GCCTGCAACTGAGCACCAGG	64	0.156916	35	154
chr1	11458707	11458726	4	11458705	11458724	-	GCCTCCTGGTGCTCAGTTGC	20	0.196414	24	155
chr1	11458707	11458726	4	11458710	11458729	+	GTGAGCACCAGGAGGCAGCC	43	0.0732987	66	156
chr1	11458707	11458726	4	11458719	11458738	-	GAAGTCCCCAGGCTGCCTCC	46	0.106262	39	157
chr1	11475454	11475473	4	11475453	11475472	-	GCAGCGCAGCTTAGAGGCTG	54	0.0837338	47	158
chr1	11475454	11475473	4	11475459	11475478	-	GATTAGACAGCGCAGCTTAG	37	0.453636	8	159
chr1	11538887	11538906	4	11538890	11538909	-	GCGCAGCGACCCCTGGGGGT	54	0.306387	14	160
chr1	11538887	11538906	4	11538894	11538913	-	GAAGGCGCAGCGACCCCTGG	62	0.298917	9	161
chr1	11538887	11538906	4	11538895	11538914	-	GCAAGGCGCAGCGACCCCTG	64	0.843279	4	162
chr1	11538887	11538906	4	11538896	11538915	-	GGCAAGGCGCAGCGACCCCT	38	0.705432	3	163
chr1	11538887	11538906	4	11538897	11538916	-	GCGCAAGGCGCAGCGACCCC	36	0.515429	5	164
chr1	11541258	11541277	5	11541249	11541268	+	GGTGGGCACAGCTGACCCTT	27	0.12012	75	165
chr1	11541258	11541277	5	11541250	11541269	+	GTGGGCACAGCTGACCCTTA	43	0.19368	19	166
chr1	11541258	11541277	5	11541251	11541270	+	GGGGCACAGCTGACCCTTAG	56	0.340164	15	167
chr1	11541258	11541277	5	11541252	11541271	+	GGGCACAGCTGACCCTTAGG	64	0.516419	9	168
chr1	11541258	11541277	5	11541267	11541286	-	GATGGAGTCAGCTCCCCCTA	52	0.225897	9	169
chr1	11702652	11702671	1	11702649	11702668	-	GCTAGGTGTCAGCATTGTCA	64	0.477491	10	170
chr1	11702652	11702671	1	11702666	11702685	-	GAGTTCCTCCAAGTACCACT	56	0.352041	24	171
chr1	11705905	11705924	1	11705889	11705908	+	GTGTCCTAGAGACAGCCCTG	68	0.20692	25	172
chr1	11705905	11705924	1	11705916	11705935	-	GCTGTGTGGCGTCCAGCAGG	61	0.157217	20	173
chr1	11705905	11705924	1	11705917	11705936	-	GCCTGTGTGGCGTCCAGCAG	50	0.514173	8	174
chr1	11705905	11705924	1	11705918	11705937	-	GACCTGTGTGGCGTCCAGCA	52	0.439895	6	175
chr1	11705905	11705924	1	11705919	11705938	-	GAACCTGTGTGGCGTCCAGC	41	0.689565	4	176
chr1	11708964	11708983	1	11708966	11708985	-	GAACCGAGTGGGGGAGCTGC	42	0.481497	6	177
chr1	11708964	11708983	1	11708975	11708994	-	GCCGCGGAGAAACCGAGTGG	64	0.41782	3	178
chr1	11708964	11708983	1	11708976	11708995	-	GACCGCGGAGAAACCGAGTG	66	0.991432	1	179
chr1	11708964	11708983	1	11708977	11708996	-	GTACCGCGGAGAAACCGAGT	69	0.86747	1	180
chr1	11708964	11708983	1	11708978	11708997	-	GATACCGCGGAGAAACCGAG	74	0.705882	1	181
chr1	11724242	11724262	0	11724242	11724261	-	GGTCTCCCCCTCCAGGCGGC	46	0.191003	18	182
chr1	11724242	11724262	0	11724243	11724262	-	GTGTCTCCCCCTCCAGGCGG	42	0.115066	31	183
chr1	11724242	11724262	0	11724246	11724265	-	GAGCTGTCTCCCCCTCCAGG	74	0.190469	18	184
chr1	11724242	11724262	0	11724249	11724268	-	GTGAAGCTGTCTCCCCCTCC	44	0.215956	27	185
chr1	11898893	11898913	0	11898890	11898909	-	GGCCATCTGCTGGCAGGCAG	47	0.0838805	59	186
chr1	11898893	11898913	0	11898891	11898910	-	GTGCCATCTGCTGGCAGGCA	33	0.132743	39	187
chr1	11898893	11898913	0	11898892	11898911	-	GGTGCCATCTGCTGGCAGGC	40	0.150852	24	188
chr1	11898893	11898913	0	11898896	11898915	-	GGCTGGTGCCATCTGCTGGC	41	0.175006	22	189
chr1	11898893	11898913	0	11898900	11898919	-	GGGACGCTGGTGCCATCTGC	41	0.209303	24	190
chr1	11954170	11954190	0	11954164	11954183	+	GAGCCTCCAGCGCCACCTGC	32	0.0936569	52	191
chr1	11954170	11954190	0	11954172	11954191	-	GCATCTCCAGCAGGTGGCGC	43	0.188612	22	192
chr1	11954170	11954190	0	11954178	11954197	-	GCTACTGCATCTCCAGCAGG	56	0.142477	34	193
chr1	11954170	11954190	0	11954181	11954200	-	GCTGCTACTGCATCTCCAGC	44	0.148146	33	194
chr1	12269083	12269103	0	12269074	12269093	+	GATGGAGCGCACCTGCCCCC	56	0.278209	12	195
chr1	12269083	12269103	0	12269077	12269096	+	GGAGCGCACCTGCCCCCTGG	63	0.108999	37	196
chr1	12269083	12269103	0	12269087	12269106	+	GGCCCCCTGGTGGACAGTCC	26	0.23528	52	197
chr1	12269083	12269103	0	12269093	12269112	-	GCTCCCAGGACTGTCCACCA	54	0.229234	24	198
chr1	12269083	12269103	0	12269094	12269113	-	GTCTCCCAGGACTGTCCACC	32	0.28374	22	199
chr1	12719163	12719183	0	12719154	12719173	+	GATTAGGATGTACTGCCACC	56	0.259033	7	200
chr1	12719163	12719183	0	12719157	12719176	+	GAGGATGTACTGCCACCTGG	78	0.211208	12	201
chr1	12719163	12719183	0	12719161	12719180	+	GTGTACTGCCACCTGGTGGT	60	0.276782	16	202
chr1	12719163	12719183	0	12719171	12719190	-	GCGTCACTCCCACCACCAGG	70	0.303328	14	203
chr1	12719163	12719183	0	12719174	12719193	-	GCTTCGTCACTCCCACCACC	54	0.169261	37	204
chr1	14155515	14155535	0	14155509	14155528	+	GCCACCTCCCACCAGCAGAT	50	0.234614	30	205
chr1	14155515	14155535	0	14155510	14155529	+	GCACCTCCCACCAGCAGATG				206
chr1	14155515	14155535	0	14155515	14155534	-	GGACCCCATCTGCTGGTGGG	49	0.165102	22	207
chr1	14155515	14155535	0	14155518	14155537	-	GGAGGACCCCATCTGCTGGT	50	0.221781	16	208
chr1	14155515	14155535	0	14155522	14155541	-	GGAGGGAGGACCCCATCTGC	47	0.233347	17	209
chr1	14287060	14287080	0	14287051	14287070	+	GGTGCAGCCACAGTGACCTC	48	0.108561	53	210
chr1	14287060	14287080	0	14287054	14287073	+	GCAGCCACAGTGACCTCTGG	62	0.105848	46	211
chr1	14287060	14287080	0	14287069	14287088	-	GTTCATGCTTTGACCACCAG	63	0.357495	13	212
chr1	14440509	14440529	0	14440496	14440515	+	GAAACTGGCAGCAAACGTCC	51	0.382444	8	213
chr1	14440509	14440529	0	14440497	14440516	+	GAACTGGCAGCAAACGTCCA	60	0.694505	8	214
chr1	14440509	14440529	0	14440498	14440517	+	GACTGGCAGCAAACGTCCAG	63	0.550841	6	215
chr1	14440509	14440529	0	14440501	14440520	+	GGGCAGCAAACGTCCAGGGG	56	0.30696	15	216
chr1	14440509	14440529	0	14440502	14440521	+	GGCAGCAAACGTCCAGGGGA	56	0.270929	8	217
chr1	15455189	15455209	0	15455182	15455201	+	GCCCAGAACTCGCCACTAGA	46	0.490408	6	218
chr1	15455189	15455209	0	15455186	15455205	-	GGCCATCTAGTGGCGAGTTC	16	0.36246	12	219
chr1	15455189	15455209	0	15455196	15455215	-	GGTATTGTCCTGCCATCTAG	56	0.520723	3	220
chr1	15757804	15757824	0	15757795	15757814	+	GGCAGGGCATCGCTGCCCCC	51	0.167185	69	221
chr1	15757804	15757824	0	15757798	15757817	+	GGGGCATCGCTGCCCCCAGG	54	0.189819	25	222
chr1	15757804	15757824	0	15757813	15757832	-	GTACCATCCCTGGCCACCTG	48	0.196576	21	223
chr1	15757804	15757824	0	15757814	15757833	-	GGTACCATCCCTGGCCACCT	46	0.183696	13	224
chr1	15757804	15757824	0	15757815	15757834	-	GAGTACCATCCCTGGCCACC	32	0.441996	9	225
chr1	16118688	16118708	0	16118680	16118699	+	GGTGCGCACACAACCACTAG	56	0.783133	1	226
chr1	16118688	16118708	0	16118681	16118700	+	GTGCGCACACAACCACTAGA	64	0.304682	8	227
chr1	16118688	16118708	0	16118689	16118708	+	GCAACCACTAGAGGGCAGCA	56	0.125974	25	228
chr1	16118688	16118708	0	16118690	16118709	+	GAACCACTAGAGGGCAGCAT	56	0.1483	32	229
chr1	16321207	16321227	0	16321208	16321227	+	GTGGCCACCTGCTGGCAGGC	36	0.0685293	65	230
chr1	16321207	16321227	0	16321214	16321233	-	GTGACCAGCCTGCCAGCAGG	59	0.0472565	75	231
chr1	16321207	16321227	0	16321217	16321236	-	GGTGTGACCAGCCTGCCAGC	54	0.0882296	45	232
chr1	16514416	16514436	0	16514407	16514426	+	GCCTGGGCTCTGCCGCCCTC	36	0.0889599	61	233
chr1	16514416	16514436	0	16514415	16514434	+	GCTGCCGCCCTCTGGTGGCT	42	0.163802	37	234
chr1	16514416	16514436	0	16514419	16514438	+	GCGCCCTCTGGTGGCTGGGC	18	0.0939386	40	235
chr1	16514416	16514436	0	16514420	16514439	+	GGCCCTCTGGTGGCTGGGCT	27	0.136052	43	236
chr1	16571058	16571078	0	16571049	16571068	+	GCCTTTCACAGGGTGCCCTC	45	0.468196	16	237
chr1	16571058	16571078	0	16571052	16571071	+	GTTCACAGGGTGCCCTCAGG	49	0.344565	12	238
chr1	16571058	16571078	0	16571060	16571079	+	GGTGCCCTCAGGTGGCCTTT	19	0.235269	15	239
chr1	16571058	16571078	0	16571066	16571085	-	GTCCCCAAAAGGCCACCTGA	65	0.127138	30	240
chr1	16571058	16571078	0	16571067	16571086	-	GTTCCCCAAAAGGCCACCTG	62	0.367352	16	241
chr1	16690031	16690051	0	16690025	16690044	+	GAGAAACCATCTCCCTCTGC	53	0.302863	15	242
chr1	16690031	16690051	0	16690033	16690052	+	GTCTCCCTCTGCTGGTAATA	27	0.16053	24	243
chr1	16690031	16690051	0	16690033	16690052	-	GTATTACCAGCAGAGGGAGA	56	0.119976	32	244
chr1	16690031	16690051	0	16690039	16690058	-	GATGCCATATTACCAGCAGA	67	0.391147	12	245
chr1	16690031	16690051	0	16690040	16690059	-	GTATGCCATATTACCAGCAG	63	0.222387	10	246
chr1	17372760	17372780	0	17372754	17372773	+	GAACATCTAATGCCACCTTG	68	0.412217	8	247
chr1	17372760	17372780	0	17372761	17372780	+	GAATGCCACCTTGTGGTATT	10	0.440164	8	248
chr1	17372760	17372780	0	17372762	17372781	+	GATGCCACCTTGTGGTATTT	34	0.260022	15	249
chr1	17372760	17372780	0	17372768	17372787	-	GCCTCCCAAATACCACAAGG	77	0.278172	17	250
chr1	17452418	17452438	0	17452408	17452427	+	GGCAAGAGGCGGAGACCACA	53	0.582453	6	251
chr1	17452418	17452438	0	17452411	17452430	+	GAGAGGCGGAGACCACAAGG	74	0.246392	18	252
chr1	17452418	17452438	0	17452425	17452444	-	GGGGATCTGGCGCCACCTTG	51	0.0769138	41	253
chr1	17563714	17563734	0	17563705	17563724	+	GTTTGAGCAATTCCGCCCCC	43	0.54681	3	254
chr1	17563714	17563734	0	17563708	17563727	+	GGAGCAATTCCGCCCCCTGG	54	0.356783	12	255
chr1	17563714	17563734	0	17563723	17563742	-	GTCATCAGATCTGCCACCAG	63	0.18547	20	256
chr1	17563714	17563734	0	17563724	17563743	-	GATCATCAGATCTGCCACCA	59	0.20469	22	257
chr1	17563714	17563734	0	17563725	17563744	-	GCATCATCAGATCTGCCACC	49	0.228312	16	258
chr1	18427154	18427174	0	18427162	18427181	-	GATCACACATTGACAACAGG	63	0.338178	14	259
chr1	18427154	18427174	0	18427165	18427184	-	GAATATCACACATTGACAAC	49	0.298586	17	260
chr1	19233602	19233622	0	19233594	19233613	+	GTTGCTACCTTGACCACTAG	56	0.494735	5	261
chr1	19233602	19233622	0	19233595	19233614	+	GTGCTACCTTGACCACTAGA	60	0.215801	15	262
chr1	19233602	19233622	0	19233603	19233622	-	GGAGCTCCCTCTAGTGGTCA	56	0.334866	16	263
chr1	19233602	19233622	0	19233604	19233623	+	GGACCACTAGAGGGAGCTCC	38	0.187366	25	264
chr1	19233602	19233622	0	19233605	19233624	+	GACCACTAGAGGGAGCTCCT	62	0.290482	13	265
chr1	19717997	19718017	0	19717989	19718008	+	GAGCTGCCGACGTCCAGCAG	50	0.567153	6	266
chr1	19717997	19718017	0	19717990	19718009	+	GGCTGCCGACGTCCAGCAGA	53	0.415225	3	267
chr1	19717997	19718017	0	19717997	19718016	-	GAGAGCCCTCTGCTGGACGT	68	0.160288	39	268
chr1	19717997	19718017	0	19718004	19718023	-	GTTGTCACAGAGCCCTCTGC	47	0.124148	25	269
chr1	19908870	19908942	3	19908876	19908895	+	GAACCAGTATTACAAGGTCA	62	0.243446	16	270
chr1	19908870	19908942	3	19908879	19908898	+	GCAGTATTACAAGGTCAAGG	70	0.483905	10	271
chr1	19908870	19908942	3	19908881	19908900	-	GCTCCTTGACCTTGTAATAC	33	0.349461	19	272
chr1	19908870	19908942	3	19908883	19908902	+	GATTACAAGGTCAAGGAGGT	62	0.239315	16	273
chr1	19908870	19908942	3	19908893	19908912	+	GCAAGGAGGTCGGTGAATGT	56	0.831173	3	274
chr1	20244668	20244688	0	20244660	20244679	+	GTGAATGAAATGGACACCAG	59	0.204793	31	275
chr1	20244668	20244688	0	20244661	20244680	+	GGAATGAAATGGACACCAGA	61	0.133182	40	276
chr1	20244668	20244688	0	20244670	20244689	+	GGGACACCAGAGGGCGCCTC	43	0.301686	25	277
chr1	20244668	20244688	0	20244678	20244697	-	GGTGGTCCTGAGGCGCCCTC	47	0.350216	12	278
chr1	20479000	20479020	0	20478994	20479013	+	GGAACGCGGGCGACACCTAG	59	0.786755	3	279
chr1	20479000	20479020	0	20479003	20479022	+	GCGACACCTAGTGGACATCA	66	0.520245	4	280
chr1	20479000	20479020	0	20479004	20479023	+	GGACACCTAGTGGACATCAC	63	0.351302	4	281
chr1	20479000	20479020	0	20479011	20479030	-	GGTGACCCGTGATGTCCACT	63	0.728749	12	282
chr1	20820456	20820476	0	20820447	20820466	+	GATAGAGACATAGCGCCACC	52	0.793438	2	283
chr1	20820456	20820476	0	20820450	20820469	+	GGAGACATAGCGCCACCTGG	69	0.474453	6	284
chr1	20820456	20820476	0	20820451	20820470	+	GAGACATAGCGCCACCTGGA	59	0.455584	4	285
chr1	20820456	20820476	0	20820467	20820486	-	GAGTCTCCACAATGCCCTCC	39	0.167888	30	286
chr1	20848991	20849011	0	20848991	20849010	+	GTTAGCCACAAGGAGGCACC	52	0.187218	27	287
chr1	20848991	20849011	0	20848998	20849017	-	GTGCTCCTGGTGCCTCCTTG	55	0.161037	24	288
chr1	21521839	21521859	0	21521847	21521866	-	GTTCAAGATTTACCACCAGA	62	0.136242	124	289
chr1	21521839	21521859	0	21521848	21521867	-	GTTTCAAGATTTACCACCAG	64	0.293904	22	290
chr1	21558634	21558654	0	21558624	21558643	+	GTGAACCCCTATAGTCCACC	56	0.511594	3	291
chr1	21558634	21558654	0	21558625	21558644	+	GGAACCCCTATAGTCCACCA	68	0.686458	2	292
chr1	21558634	21558654	0	21558626	21558645	+	GAACCCCTATAGTCCACCAG	69	0.724224	4	293
chr1	21558634	21558654	0	21558631	21558650	-	GGCCCCCTGGTGGACTATAG	53	0.912644	3	294
chr1	21558634	21558654	0	21558632	21558651	-	GTGCCCCCTGGTGGACTATA	23	0.594822	5	295
chr1	21581869	21581889	0	21581861	21581880	+	GAGAACCAAGCAGCCACCAG	55	0.377927	17	296
chr1	21581869	21581889	0	21581862	21581881	+	GGAACCAAGCAGCCACCAGA	62	0.129445	40	297
chr1	21581869	21581889	0	21581872	21581891	+	GGCCACCAGAGGGCAGCCTT	38	0.199076	27	298
chr1	21581869	21581889	0	21581876	21581895	-	GGCCAAAGGCTGCCCTCTGG	49	0.149931	28	299
chr1	21581869	21581889	0	21581879	21581898	-	GTCTGCCAAAGGCTGCCCTC	40	0.145001	36	300
chr1	21835728	21835748	0	21835714	21835733	+	GCCGTTCCTAGCTCCGCTCC	52	0.306548	10	301
chr1	21835728	21835748	0	21835718	21835737	+	GTCCTAGCTCCGCTCCCGGC	38	0.505521	4	302
chr1	21835728	21835748	0	21835719	21835738	+	GCCTAGCTCCGCTCCCGGCA	40	0.234858	12	303
chr1	21835728	21835748	0	21835720	21835739	+	GCTAGCTCCGCTCCCGGCAG	43	0.232261	15	304
chr1	21835728	21835748	0	21835721	21835740	+	GTAGCTCCGCTCCCGGCAGG	53	0.218724	18	305
chr1	22290644	22290664	0	22290646	22290665	+	GGCGCCCCTTGCTGGTAACT	28	0.269233	19	306
chr1	22290644	22290664	0	22290647	22290666	+	GCGCCCCTTGCTGGTAACTT	50	0.601633	5	307
chr1	22290644	22290664	0	22290652	22290671	-	GATCCCAAGTTACCAGCAAG	63	0.338185	11	308
chr1	22290644	22290664	0	22290653	22290672	-	GCATCCCAAGTTACCAGCAA	55	0.528124	13	309
chr1	22290644	22290664	0	22290654	22290673	-	GACATCCCAAGTTACCAGCA	62	0.331229	11	310
chr1	22458559	22458579	0	22458549	22458568	+	GCCTGTTGCTCTTGGCCTGC	28	0.162023	20	311
chr1	22458559	22458579	0	22458566	22458585	-	GGGCTCTTGGCGCCCCCTGC	24	0.111156	43	312
chr1	22968690	22968710	0	22968684	22968703	+	GGGCCGAGGCTGCCACCTGC	38	0.0967471	53	313
chr1	22968690	22968710	0	22968689	22968708	-	GGTCCAGCAGGTGGCAGCCT	41	0.118698	54	314
chr1	22968690	22968710	0	22968698	22968717	-	GGTTCGGCTTGTCCAGCAGG	59	0.420701	7	315
chr1	22968690	22968710	0	22968701	22968720	-	GTGGGTTCGGCTTGTCCAGC	39	0.487697	8	316
chr1	23303086	23303106	0	23303075	23303094	+	GCATACAGCACAGTGGCCCC	56	0.296388	19	317
chr1	23303086	23303106	0	23303093	23303112	-	GGGCATCTACTGCCATCCTG	65	0.141342	23	318
chr1	23303086	23303106	0	23303094	23303113	-	GGGGCATCTACTGCCATCCT	35	0.392973	6	319
chr1	23303086	23303106	0	23303095	23303114	-	GTGGGCATCTACTGCCATCC	36	0.262944	11	320
chr1	23425388	23425408	0	23425381	23425400	+	GTAAGCCTAGAACCACCAGA	65	0.408541	8	321
chr1	23425388	23425408	0	23425388	23425407	-	GGGCTCCATCTGGTGGTTCT	18	0.131161	31	322
chr1	23425388	23425408	0	23425395	23425414	-	GGAGCTTGGGCTCCATCTGG	56	0.158926	24	323
chr1	23511343	23511363	0	23511334	23511353	+	GCTGGTGCCTCTGCGCCACC	45	0.189646	30	324
chr1	23511343	23511363	0	23511337	23511356	+	GGTGCCTCTGCGCCACCTGG	56	0.167727	28	325
chr1	23511343	23511363	0	23511351	23511370	-	GTTTAGATATGGCCACCAGG	69	0.12779	28	326
chr1	23823712	23823795	3	23823752	23823771	+	GGCTGGGAAAATAACCTGCC	43	0.195163	16	327
chr1	23823712	23823795	3	23823777	23823796	+	GGAGGCCTAGCTAGCGCTGA	42	0.52995	7	328
chr1	23823712	23823795	3	23823778	23823797	+	GAGGCCTAGCTAGCGCTGAC	39	0.375403	5	329
chr1	23823712	23823795	3	23823779	23823798	+	GGGCCTAGCTAGCGCTGACG	51	0.636931	3	330
chr1	23823712	23823795	3	23823784	23823803	-	GTGCCCCGTCAGCGCTAGCT	45	0.774044	4	331
chr1	23857935	23857955	0	23857929	23857948	+	GTGTTGGTGCCGCCAGCCGC	37	0.680965	5	332
chr1	23857935	23857955	0	23857943	23857962	-	GAACTAGCGCGGCCGGCGGC	35	0.621703	2	333
chr1	23857935	23857955	0	23857950	23857969	-	GGGCTGCTAACTAGCGCGGC	47	1	0	334
chr1	23871345	23871435	0	23871368	23871387	-	GGTGCATGACTCCCCTCTGG	64	0.31587	8	335
chr1	23871345	23871435	0	23871371	23871390	-	GTCAGTGCATGACTCCCCTC	49	0.694906	5	336
chr1	23871345	23871435	3	23871407	23871426	-	GAATGGTCAACCAGTCACCT	64	0.629128	3	337
chr1	23871345	23871435	3	23871410	23871429	+	GTGACTGGTTGACCATTCAA	61	0.470652	7	338
chr1	23871345	23871435	3	23871424	23871443	-	GACAATTCTTAACCGTTGAA	47	0.423858	6	339
chr1	23964034	23964121	3	23964039	23964058	+	GCACGTTTAACAAATGTCCG	69	0.614341	3	340
chr1	23964034	23964121	3	23964041	23964060	-	GCCCGGACATTTGTTAAACG	56	0.45055	3	341
chr1	23964034	23964121	3	23964064	23964083	-	GGCGCCAGTGTCTCCGTTCC	32	0.525372	3	342
chr1	23964034	23964121	3	23964104	23964123	+	GCCAAAACGTAGAGCTCAAC	43	0.879266	2	343
chr1	23964034	23964121	3	23964107	23964126	-	GCCAGTTGAGCTCTACGTTT	34	1	0	344
chr1	25157361	25157381	0	25157355	25157374	+	GGCTTGCTACTGCCTTCTAG	56	0.118294	72	345
chr1	25157361	25157381	0	25157369	25157388	-	GGTCAAAATTAACCACTAGA	44	0.185514	19	346
chr1	25428092	25428112	0	25428093	25428112	+	GGGCGCCCTCTGCTGTCCGT	53	0.329508	10	347
chr1	25428092	25428112	0	25428100	25428119	-	GCCAGCCAACGGACAGCAGA	56	0.295075	9	348
chr1	25428092	25428112	0	25428101	25428120	-	GACCAGCCAACGGACAGCAG	60	0.422444	14	349
chr1	25847126	25847146	0	25847117	25847136	+	GGCCACATTACACCGCCACC	56	0.695255	3	350
chr1	25847126	25847146	0	25847120	25847139	+	GACATTACACCGCCACCTGG	67	0.719009	3	351
chr1	25847126	25847146	0	25847137	25847156	-	GACTTTAGTATGCTGCCACC	53	0.289908	6	352
chr1	25935260	25935280	0	25935250	25935269	+	GACGGCTCCACTCAACCACA	55	0.14486	25	353
chr1	25935260	25935280	0	25935251	25935270	+	GCGGCTCCACTCAACCACAA	62	0.171563	16	354
chr1	25935260	25935280	0	25935258	25935277	+	GACTCAACCACAAGGGGGCG	45	0.294912	14	355
chr1	25935260	25935280	0	25935259	25935278	-	GCCGCCCCCTTGTGGTTGAG	56	0.330057	9	356
chr1	25935260	25935280	0	25935267	25935286	-	GAGATTGCCCCGCCCCCTTG	59	0.474515	5	357
chr1	26222063	26222083	0	26222053	26222072	+	GGAACACAAGTCCCGCCTCA	53	0.601896	4	358
chr1	26222063	26222083	0	26222054	26222073	+	GAACACAAGTCCCGCCTCAA	50	0.447564	4	359
chr1	26222063	26222083	0	26222055	26222074	+	GACACAAGTCCCGCCTCAAG	56	0.6386	3	360
chr1	26222063	26222083	0	26222056	26222075	+	GCACAAGTCCCGCCTCAAGG	71	0.54682	3	361
chr1	26222063	26222083	0	26222067	26222086	-	GAGTTGCTGCCCCCTTGAGG	49	0.275462	12	362
chr1	26324793	26324813	0	26324784	26324803	+	GGCGGTGTGATTCCTCCCCC	50	0.263283	12	363
chr1	26324793	26324813	0	26324787	26324806	+	GGTGTGATTCCTCCCCCTGG	68	0.419768	8	364
chr1	26324793	26324813	0	26324797	26324816	+	GTCCCCCTGGTGGCCTGAAG	42	0.137922	27	365
chr1	26324793	26324813	0	26324801	26324820	-	GACCTCTTCAGGCCACCAGG	63	0.441774	10	366
chr1	26324793	26324813	0	26324804	26324823	-	GGGCACCTCTTCAGGCCACC	38	0.477024	8	367
chr1	26362616	26362636	0	26362608	26362627	+	GTACCAAGGCCGACCACTAG	59	0.904348	2	368
chr1	26362616	26362636	0	26362613	26362632	-	GGACCTCTAGTGGTCGGCCT	46	0.338594	61	369
chr1	26362616	26362636	0	26362619	26362638	-	GGACGCTGACCTCTAGTGGT	64	0.41817	4	370
chr1	26362616	26362636	0	26362623	26362642	-	GGCGCGACGCTGACCTCTAG	59	0.722856	2	371
chr1	26431618	26431638	0	26431608	26431627	+	GACTAATGGAACCTGCCACC	49	0.322599	10	372
chr1	26431618	26431638	0	26431610	26431629	+	GTAATGGAACCTGCCACCAG	64	0.322035	10	373
chr1	26431618	26431638	0	26431611	26431630	+	GAATGGAACCTGCCACCAGG	71	0.180051	15	374
chr1	26431618	26431638	0	26431625	26431644	-	GTAGCAAGCCTGCCCCCTGG	60	0.307456	11	375
chr1	26431618	26431638	0	26431628	26431647	-	GATGTAGCAAGCCTGCCCCC	52	0.302948	13	376
chr1	26471777	26471797	0	26471768	26471787	+	GGAGGGTGAAGCCCGCCCTC	41	0.224314	16	377
chr1	26471777	26471797	0	26471781	26471800	-	GGGGTTATCCACCAGAGGGC	54	0.381338	9	378
chr1	26471777	26471797	0	26471782	26471801	-	GAGGGTTATCCACCAGAGGG	64	0.49714	4	379
chr1	26471777	26471797	0	26471785	26471804	-	GACAAGGGTTATCCACCAGA	61	0.438283	5	380
chr1	26471777	26471797	0	26471786	26471805	-	GAACAAGGGTTATCCACCAG	64	0.720254	5	381
chr1	26611741	26611761	0	26611733	26611752	+	GGTCTCCAGGGTGCCAGCAG	49	0.140449	41	382
chr1	26611741	26611761	0	26611734	26611753	+	GTCTCCAGGGTGCCAGCAGA	46	0.174193	28	383
chr1	26611741	26611761	0	26611740	26611759	-	GGCGCCCTCTGCTGGCACCC	55	0.147913	53	384
chr1	26611741	26611761	0	26611748	26611767	-	GAGCAGGCAGCGCCCTCTGC	32	0.150919	36	385
chr1	26648207	26648227	0	26648201	26648220	+	GGTCCCAGGGCGCCCTCTGA	40	0.223147	16	386
chr1	26648207	26648227	0	26648206	26648225	-	GTGCCATCAGAGGGCGCCCT	39	0.172056	28	387
chr1	26648207	26648227	0	26648208	26648227	+	GGGCGCCCTCTGATGGCAGA	56	0.389284	14	388
chr1	26648207	26648227	0	26648211	26648230	+	GGCCCTCTGATGGCAGAAGG	55	0.142955	21	389
chr1	26648207	26648227	0	26648215	26648234	-	GGCCTCCTTCTGCCATCAGA	55	0.142446	24	390
chr1	26718150	26718170	0	26718144	26718163	+	GGGGTAAGGGTGTCCCCTGC	36	0.359686	18	391
chr1	26718150	26718170	0	26718159	26718178	-	GTACTCTCAATGTCCAGCAG	69	0.453363	6	392
chr1	26718150	26718170	0	26718160	26718179	-	GGTACTCTCAATGTCCAGCA	61	0.290271	13	393
chr1	26718150	26718170	0	26718161	26718180	-	GGGTACTCTCAATGTCCAGC	49	0.245604	13	394
chr1	26946907	26946927	0	26946893	26946912	+	GGGGCGCAGAGCACTGTGGG	67	0.101185	47	395
chr1	26946907	26946927	0	26946897	26946916	+	GGCAGAGCACTGTGGGCGGC	32	0.234778	14	396
chr1	26946907	26946927	0	26946898	26946917	+	GCAGAGCACTGTGGGCGGCA	49	0.189908	27	397
chr1	27115826	27115846	0	27115825	27115844	+	GCAGGCGCCCCCTTGTGCCA	56	0.582913	4	398
chr1	27115826	27115846	0	27115834	27115853	-	GCTCTTTCCTTGGCACAAGG	68	0.311217	9	399
chr1	27115826	27115846	0	27115835	27115854	-	GACTCTTTCCTTGGCACAAG	49	0.216414	14	400
chr1	27115826	27115846	0	27115836	27115855	-	GTACTCTTTCCTTGGCACAA	64	0.275012	11	401
chr1	27115826	27115846	0	27115837	27115856	-	GGTACTCTTTCCTTGGCACA	56	0.274571	13	402
chr1	27136708	27136728	0	27136700	27136719	+	GTCCCAATAAGGGCCACCAG	65	0.374795	5	403
chr1	27136708	27136728	0	27136701	27136720	+	GCCCAATAAGGGCCACCAGA	60	0.271662	14	404
chr1	27136708	27136728	0	27136705	27136724	-	GTCCCTCTGGTGGCCCTTAT	11	0.25255	23	405
chr1	27136708	27136728	0	27136715	27136734	-	GCTTCACTGTCTCCCTCTGG	52	0.114471	45	406
chr1	27136708	27136728	0	27136718	27136737	-	GTGGCTTCACTGTCTCCCTC	48	0.127062	43	407
chr1	27324294	27324314	0	27324286	27324305	+	GATGTGAGCGTTGCCACCAG	62	0.359123	9	408
chr1	27324294	27324314	0	27324287	27324306	+	GTGTGAGCGTTGCCACCAGA	59	0.484547	4	409
chr1	27611338	27611358	0	27611329	27611348	+	GTTAACTCATGCGCTCCCCC	54	0.700385	3	410
chr1	27611338	27611358	0	27611332	27611351	+	GACTCATGCGCTCCCCCTGG	55	0.366067	8	411
chr1	27611338	27611358	0	27611341	27611360	+	GCTCCCCCTGGTGGTGACTA	38	0.312865	24	412
chr1	27611338	27611358	0	27611347	27611366	-	GACACCATAGTCACCACCAG	71	0.213121	19	413
chr1	27611338	27611358	0	27611349	27611368	-	GACACACCATAGTCACCACC	55	0.314114	16	414
chr1	27883416	27883436	0	27883406	27883425	+	GACTACTCTCCCTCGCCACT	53	0.412916	9	415
chr1	27883416	27883436	0	27883417	27883436	+	GTCGCCACTAGGTGTCCCCT	47	0.444211	4	416
chr1	27883416	27883436	0	27883417	27883436	-	GAGGGGACACCTAGTGGCGA	61	0.439774	6	417
chr1	27883416	27883436	0	27883418	27883437	-	GAAGGGGACACCTAGTGGCG	56	0.858256	2	418
chr1	27883416	27883436	0	27883423	27883442	-	GGCTCCAAGGGGACACCTAG	56	0.368145	8	419
chr1	27989840	27989860	0	27989831	27989850	+	GATAGGACTGTACTGCCACC	56	0.52015	11	420
chr1	27989840	27989860	0	27989834	27989853	+	GGGACTGTACTGCCACCTGG	74	0.114392	32	421
chr1	27989840	27989860	0	27989848	27989867	-	GTGCGGATCTGACCACCAGG	72	0.472142	5	422
chr1	27989840	27989860	0	27989851	27989870	-	GATGTGCGGATCTGACCACC	68	0.752896	1	423
chr1	28417890	28417910	0	28417882	28417901	+	GGAGCCACCACCTCCACCAG	66	0.159876	54	424
chr1	28417890	28417910	0	28417888	28417907	-	GCTCCCTCTGGTGGAGGTGG	33	0.0573324	65	425
chr1	28417890	28417910	0	28417894	28417913	-	GCATGGGCTCCCTCTGGTGG				426
chr1	28417890	28417910	0	28417897	28417916	-	GACTCATGGGCTCCCTCTGG	47	0.186335	18	427
chr1	28417890	28417910	0	28417900	28417919	-	GATTACTCATGGGCTCCCTC	50	0.440601	5	428
chr1	28535554	28535574	0	28535548	28535567	+	GAGGCCCTACTGCCACCCTG	73	0.226715	17	429
chr1	28535554	28535574	0	28535553	28535572	+	GCTACTGCCACCCTGTGGTC	44	0.290773	15	430
chr1	28535554	28535574	0	28535554	28535573	-	GTGACCACAGGGTGGCAGTA	46	0.226196	28	431
chr1	28535554	28535574	0	28535562	28535581	-	GAGGCTTCCTGACCACAGGG	68	0.249866	21	432
chr1	28535554	28535574	0	28535566	28535585	-	GCCTTAGGCTTCCTGACCAC	43	0.491898	10	433
chr1	28575154	28575174	0	28575144	28575163	+	GATAGCAGGATCTGGCCTGC	48	0.305443	13	434
chr1	28575154	28575174	0	28575161	28575180	-	GGTTCCTCAACGCCCCCTGC	48	0.242761	19	435
chr1	28686344	28686364	0	28686330	28686349	+	GTGATATTGAGAGATGTGGC	63	0.206607	16	436
chr1	28686344	28686364	0	28686334	28686353	+	GATTGAGAGATGTGGCCGGC	59	0.103286	28	437
chr1	28686344	28686364	0	28686337	28686356	+	GGAGAGATGTGGCCGGCAGG	60	0.440351	10	438
chr1	28686344	28686364	0	28686351	28686370	-	GGAATGTTGCTGCCACCTGC	56	0.227496	24	439
chr1	28736426	28736446	0	28736418	28736437	+	GTCCTTAGTTTGAACACAAG	56	0.671797	6	440
chr1	28736426	28736446	0	28736419	28736438	+	GCCTTAGTTTGAACACAAGA	60	0.245943	13	441
chr1	28844681	28844701	0	28844671	28844690	+	GAGATCCTGGGATGGCCGCC	38	0.234716	24	442
chr1	28844681	28844701	0	28844672	28844691	+	GGATCCTGGGATGGCCGCCA	48	0.414621	12	443
chr1	28844681	28844701	0	28844673	28844692	+	GATCCTGGGATGGCCGCCAG	56	0.719158	11	444
chr1	28844681	28844701	0	28844691	28844710	-	GCAAAGAGCCCGGCGGCCCC	46	0.37761	13	445
chr1	28844681	28844701	0	28844698	28844717	-	GAGGAAAACAAAGAGCCCGG	70	0.162521	25	446
chr1	29111775	29111795	0	29111762	29111781	+	GTGTCATACCCCATCTTGCC	48	0.198916	11	447
chr1	29111775	29111795	0	29111765	29111784	+	GCATACCCCATCTTGCCAGG	66	0.342127	12	448
chr1	29111775	29111795	0	29111768	29111787	+	GACCCCATCTTGCCAGGAGG	50	0.229463	19	449
chr1	29111775	29111795	0	29111772	29111791	-	GGCCACCTCCTGGCAAGATG	60	0.177382	31	450
chr1	29111775	29111795	0	29111773	29111792	-	GTGCCACCTCCTGGCAAGAT	44	0.418192	24	451
chr1	29360544	29360564	0	29360538	29360557	+	GTGTATATATCACCATCTGC	61	0.460829	10	452
chr1	29360544	29360564	0	29360548	29360567	+	GACCATCTGCTGGTGAATAA	34	0.272628	16	453
chr1	29360544	29360564	0	29360552	29360571	-	GGCCATTATTCACCAGCAGA	56	0.357428	12	454
chr1	29524211	29524231	0	29524208	29524227	-	GACAGCAGGTGGCAGTCAAG	62	0.299369	15	455
chr1	29524211	29524231	0	29524210	29524229	-	GCTACAGCAGGTGGCAGTCA	50	0.235307	24	456
chr1	29524211	29524231	0	29524219	29524238	-	GAGCTACTTTCTACAGCAGG	65	0.377132	9	457
chr1	29524211	29524231	0	29524222	29524241	-	GAGGAGCTACTTTCTACAGC	54	0.455882	8	458
chr1	29529549	29529569	0	29529540	29529559	+	GCTTATGCAAGGGCGCCCTC	46	0.468567	2	459
chr1	29529549	29529569	0	29529551	29529570	+	GGCGCCCTCTGGTGGACAAC	27	0.530831	10	460
chr1	29529549	29529569	0	29529552	29529571	+	GCGCCCTCTGGTGGACAACT	53	0.394202	18	461
chr1	29529549	29529569	0	29529557	29529576	-	GTGCCCAGTTGTCCACCAGA	56	0.22085	16	462
chr1	29529549	29529569	0	29529558	29529577	-	GGTGCCCAGTTGTCCACCAG	59	0.440785	12	463
chr1	31252609	31252629	0	31252618	31252637	-	GTTCCCCAGATGGCCAGCAG	56	0.15531	32	464
chr1	31252609	31252629	0	31252619	31252638	-	GGTTCCCCAGATGGCCAGCA	54	0.221233	25	465
chr1	31252609	31252629	0	31252620	31252639	-	GAGTTCCCCAGATGGCCAGC	47	0.163203	22	466
chr1	31274744	31274764	0	31274736	31274755	+	GTCCGCGGAAAGGCCAGCAG	56	0.411285	6	467
chr1	31274744	31274764	0	31274737	31274756	+	GCCGCGGAAAGGCCAGCAGA	56	0.580635	7	468
chr1	31274744	31274764	0	31274751	31274770	-	GAAGCGCGGGTGCCCTCTGC	37	0.228483	14	469
chr1	31384385	31384405	0	31384384	31384403	-	GGAGCAGCAGGTGGCGCTCC	39	0.257997	25	470
chr1	31384385	31384405	0	31384393	31384412	-	GGTCTTTGAAGAGCAGCAGG				471
chr1	31384385	31384405	0	31384396	31384415	-	GAGTGTCTTTGAAGAGCAGC	50	0.208371	23	472
chr1	31895754	31895774	0	31895758	31895777	+	GGCCACCTGCTGTCTAGTGC	51	0.579722	8	473
chr1	31895754	31895774	0	31895759	31895778	-	GAGCACTAGACAGCAGGTGG	63	0.23815	17	474
chr1	31895754	31895774	0	31895762	31895781	-	GACCAGCACTAGACAGCAGG	67	0.338417	10	475
chr1	31895754	31895774	0	31895765	31895784	-	GTATACCAGCACTAGACAGC	55	0.333766	12	476
chr1	32014650	32014670	0	32014644	32014663	+	GGTGACTTACTGCCACCTAC	54	0.287386	10	477
chr1	32014650	32014670	0	32014658	32014677	-	GACTGAGAATGGCCAGTAGG	60	0.185824	29	478
chr1	32014650	32014670	0	32014661	32014680	-	GAACACTGAGAATGGCCAGT	65	0.126323	19	479
chr1	32129610	32129630	0	32129597	32129616	+	GTGTAATGCCACCAGCCACC	51	0.169369	27	480
chr1	32129610	32129630	0	32129600	32129619	+	GAATGCCACCAGCCACCAGG	63	0.212606	15	481
chr1	32129610	32129630	0	32129601	32129620	+	GATGCCACCAGCCACCAGGA	64	0.251796	17	482
chr1	32129610	32129630	0	32129602	32129621	+	GTGCCACCAGCCACCAGGAG	61	0.136748	36	483
chr1	32129610	32129630	0	32129607	32129626	-	GGACCCCTCCTGGTGGCTGG	53	0.0911122	38	484
chr1	33338406	33338426	0	33338400	33338419	+	GGAACCTTGGCGCCATCTGC	36	0.279493	16	485
chr1	33338406	33338426	0	33338409	33338428	+	GCGCCATCTGCTGGCCTCTT	18	0.223598	16	486
chr1	33338406	33338426	0	33338410	33338429	+	GGCCATCTGCTGGCCTCTTT	27	0.147072	29	487
chr1	33338406	33338426	0	33338414	33338433	-	GACCCAAAGAGGCCAGCAGA	60	0.124953	23	488
chr1	33399189	33399209	0	33399179	33399198	+	GATTATTTGTGTTCGCCTCT	38	0.564171	7	489
chr1	33399189	33399209	0	33399182	33399201	+	GATTTGTGTTCGCCTCTAGG	65	0.653533	4	490
chr1	33399189	33399209	0	33399191	33399210	+	GCGCCTCTAGGTGGTGATGA	41	0.350605	10	491
chr1	33399189	33399209	0	33399192	33399211	+	GGCCTCTAGGTGGTGATGAT	46	0.429943	11	492
chr1	33399189	33399209	0	33399196	33399215	-	GGCCCATCATCACCACCTAG	67	0.276529	13	493
chr1	33520905	33520925	0	33520896	33520915	+	GCTCTCTCTTGTCTGCCCTC	46	0.177136	22	494
chr1	33520905	33520925	0	33520900	33520919	+	GCTCTTGTCTGCCCTCTGGT	45	0.100747	36	495
chr1	33520905	33520925	0	33520901	33520920	+	GTCTTGTCTGCCCTCTGGTG	49	0.1539	20	496
chr1	33520905	33520925	0	33520913	33520932	-	GCTTGTTTCTCCCCACCAGA	55	0.150575	25	497
chr1	33520905	33520925	0	33520914	33520933	-	GTCTTGTTTCTCCCCACCAG	53	0.118276	32	498
chr1	33761256	33761276	0	33761246	33761265	+	GAACCCCCATTGTGGCCACA	56	0.174623	17	499
chr1	33761256	33761276	0	33761249	33761268	+	GCCCCATTGTGGCCACAAGG	65	0.173569	20	500
chr1	33761256	33761276	0	33761253	33761272	-	GGCCACCTTGTGGCCACAAT	28	0.380255	12	501
chr1	33761256	33761276	0	33761254	33761273	-	GCGCCACCTTGTGGCCACAA	48	0.115922	33	502
chr1	33761256	33761276	0	33761263	33761282	-	GATGTCACTGCGCCACCTTG	56	0.293289	10	503
chr1	33833540	33833560	0	33833540	33833559	-	GTGTCCAGCAGAGGGCGCCA	59	0.0874448	60	504
chr1	33833540	33833560	0	33833541	33833560	-	GGTGTCCAGCAGAGGGCGCC	39	0.144859	32	505
chr1	33833540	33833560	0	33833542	33833561	+	GGCGCCCTCTGCTGGACACA	50	0.146902	44	506
chr1	33921600	33921620	0	33921591	33921610	+	GATATGACTGTAGTGCCACC	61	0.595383	5	507
chr1	33921600	33921620	0	33921597	33921616	+	GCTGTAGTGCCACCTGGTGC	45	0.461982	4	508
chr1	33921600	33921620	0	33921601	33921620	+	GAGTGCCACCTGGTGCTGGA	61	0.314546	9	509
chr1	33936254	33936274	0	33936262	33936281	-	GACATCATTAGGACACAAGA	66	0.1773	20	510
chr1	33936254	33936274	0	33936263	33936282	-	GGACATCATTAGGACACAAG	63	0.375688	13	511
chr1	35063687	35063707	0	35063690	35063709	+	GCACCCCCTAGAGGGCAACT	51	0.381508	12	512
chr1	35063687	35063707	0	35063695	35063714	-	GCACCAAGTTGCCCTCTAGG	63	0.367317	8	513
chr1	35063687	35063707	0	35063696	35063715	-	GGCACCAAGTTGCCCTCTAG	60	0.350571	5	514
chr1	35063687	35063707	0	35063697	35063716	-	GAGCACCAAGTTGCCCTCTA	53	0.401181	10	515
chr1	35063687	35063707	0	35063698	35063717	-	GGAGCACCAAGTTGCCCTCT	44	0.30987	12	516
chr1	35318369	35318389	0	35318367	35318386	+	GACCACTGCCCCCTTTCGGC	45	0.403045	10	517
chr1	35318369	35318389	0	35318377	35318396	-	GGTATAGACCTGCCGAAAGG	61	0.601281	2	518
chr1	35318369	35318389	0	35318378	35318397	-	GAGTATAGACCTGCCGAAAG	56	0.734664	3	519
chr1	35318369	35318389	0	35318379	35318398	-	GAAGTATAGACCTGCCGAAA	49	0.454523	13	520
chr1	35318369	35318389	0	35318380	35318399	-	GAAAGTATAGACCTGCCGAA	61	0.798662	2	521
chr1	35916835	35916855	0	35916825	35916844	+	GCATTCTCAAGCCTGACAGC	56	0.447878	13	522
chr1	35916835	35916855	0	35916838	35916857	-	GTACAGTGACACCTGCTGTC	48	0.266252	16	523
chr1	36600498	36600518	0	36600489	36600508	+	GGTGGTGATTTGGAGACCCC	56	0.343299	14	524
chr1	36600498	36600518	0	36600492	36600511	+	GGTGATTTGGAGACCCCTGG	70	0.156091	23	525
chr1	36600498	36600518	0	36600499	36600518	+	GGGAGACCCCTGGTGGCCAA	56	0.179256	30	526
chr1	36600498	36600518	0	36600507	36600526	-	GTTCAGCCTTTGGCCACCAG	55	0.247823	21	527
chr1	36600498	36600518	0	36600508	36600527	-	GCTTCAGCCTTTGGCCACCA	48	0.304368	15	528
chr1	36653934	36653954	0	36653925	36653944	+	GATGGCGATCTCGCTCCACC	59	0.909487	1	529
chr1	36653934	36653954	0	36653928	36653947	+	GGCGATCTCGCTCCACCTGG	61	0.546692	4	530
chr1	36653934	36653954	0	36653942	36653961	-	GTGCTCATGTAACCACCAGG	72	0.35103	8	531
chr1	36653934	36653954	0	36653945	36653964	-	GATGTGCTCATGTAACCACC	71	0.501272	10	532
chr1	38148226	38148246	0	38148217	38148236	+	GATGCTGCACCACCTCCCCC	47	0.11813	43	533
chr1	38148226	38148246	0	38148224	38148243	+	GACCACCTCCCCCTGGTGGC	35	0.088718	43	534
chr1	38148226	38148246	0	38148230	38148249	+	GTCCCCCTGGTGGCAGGTTC	15	0.152003	28	535
chr1	38148226	38148246	0	38148236	38148255	-	GTTTCCAGAACCTGCCACCA	56	0.15393	28	536
chr1	38148226	38148246	0	38148237	38148256	-	GATTTCCAGAACCTGCCACC	50	0.194627	22	537
chr1	39074112	39074132	0	39074102	39074121	+	GGTTGGTGCTATTCACCAAC	42	0.821168	1	538
chr1	39074112	39074132	0	39074103	39074122	+	GTTGGTGCTATTCACCAACA	65	0.301713	9	539
chr1	39074112	39074132	0	39074104	39074123	+	GTGGTGCTATTCACCAACAG	66	0.474435	10	540
chr1	39074112	39074132	0	39074109	39074128	+	GCTATTCACCAACAGGGGGC	41	0.489485	8	541
chr1	39074112	39074132	0	39074110	39074129	+	GTATTCACCAACAGGGGGCA	49	0.441121	5	542
chr1	39283997	39284017	0	39283996	39284015	-	GGGCCGCTAGATGGCAGCCT	46	0.238273	16	543
chr1	39283997	39284017	0	39283999	39284018	+	GCTGCCATCTAGCGGCCACG	56	0.336746	17	544
chr1	39283997	39284017	0	39284000	39284019	+	GTGCCATCTAGCGGCCACGC	50	0.28826	11	545
chr1	39283997	39284017	0	39284001	39284020	+	GGCCATCTAGCGGCCACGCG	51	0.446805	9	546
chr1	39283997	39284017	0	39284005	39284024	-	GGCCCCGCGTGGCCGCTAGA	36	0.302555	7	547
chr1	39564492	39564512	0	39564484	39564503	+	GTGCACTTTCTGAACAGAAG	56	0.212718	30	548
chr1	39564492	39564512	0	39564485	39564504	+	GGCACTTTCTGAACAGAAGA	56	0.210848	21	549
chr1	39724499	39724519	0	39724493	39724512	+	GGGGAGTTGGCGCTACCTGC	46	0.568912	6	550
chr1	39724499	39724519	0	39724510	39724529	-	GTGTTCTATCTTTAACCAGC				551
chr1	40005049	40005069	0	40005041	40005060	+	GTGGTATCATACTGCCCCCT	46	0.49004	4	552
chr1	40005049	40005069	0	40005042	40005061	+	GGGTATCATACTGCCCCCTA	53	0.400599	6	553
chr1	40005049	40005069	0	40005057	40005076	-	GGTTTCTGGTAGCCCCTAGG	65	0.297386	9	554
chr1	40005049	40005069	0	40005058	40005077	-	GAGTTTCTGGTAGCCCCTAG	56	0.410063	9	555
chr1	40005049	40005069	0	40005059	40005078	-	GCAGTTTCTGGTAGCCCCTA	44	0.522565	4	556
chr1	40072024	40072044	0	40072016	40072035	+	GTATTCCAACTGACCACTAG	60	0.52339	6	557
chr1	40072024	40072044	0	40072017	40072036	+	GATTCCAACTGACCACTAGA	65	0.376496	6	558
chr1	40072024	40072044	0	40072023	40072042	-	GCTGCCCTCTAGTGGTCAGT	56	0.176373	27	559
chr1	40072024	40072044	0	40072031	40072050	-	GAGCCATTACTGCCCTCTAG	62	0.136766	29	560
chr1	40282650	40282670	0	40282640	40282659	+	GTAGGCTGTTTGTGTCCACC	45	0.343821	11	561
chr1	40282650	40282670	0	40282641	40282660	+	GAGGCTGTTTGTGTCCACCA	54	0.351266	12	562
chr1	40282650	40282670	0	40282642	40282661	+	GGGCTGTTTGTGTCCACCAG	54	0.324989	14	563
chr1	40282650	40282670	0	40282643	40282662	+	GGCTGTTTGTGTCCACCAGG	60	0.165346	27	564
chr1	40368076	40368096	0	40368067	40368086	+	GGGGAGGGAAACGCGCCACC	50	0.844296	3	565
chr1	40368076	40368096	0	40368087	40368106	-	GTTCAGGGCTGAGGGCCGCC	48	0.237627	22	566
chr1	40385341	40385361	0	40385333	40385352	+	GTAACAATTCTGTCCACTAG	62	0.412954	7	567
chr1	40385341	40385361	0	40385334	40385353	+	GAACAATTCTGTCCACTAGA	61	0.174831	16	568
chr1	40385341	40385361	0	40385348	40385367	-	GAGACTGGGTTTCCCTCTAG	54	0.400933	11	569
chr1	40439354	40439374	0	40439348	40439367	+	GCAGCTTTGGCGCCACCTGC	32	0.229453	19	570
chr1	40439354	40439374	0	40439362	40439381	-	GGCTCCTTTCTTCCAGCAGG	50	0.12666	35	571
chr1	40439354	40439374	0	40439365	40439384	-	GGCTGCTCCTTTCTTCCAGC	38	0.137692	30	572
chr1	40609847	40609867	0	40609837	40609856	+	GCCAGAAACAGAAGTCCTCT	54	0.240513	18	573
chr1	40609847	40609867	0	40609838	40609857	+	GCAGAAACAGAAGTCCTCTA	54	0.181859	21	574
chr1	40609847	40609867	0	40609839	40609858	+	GAGAAACAGAAGTCCTCTAG	59	0.224497	20	575
chr1	40609847	40609867	0	40609840	40609859	+	GGAAACAGAAGTCCTCTAGG	76	0.244008	14	576
chr1	40609847	40609867	0	40609854	40609873	-	GGATTCACACTGCCCCCTAG	66	0.483139	7	577
chr1	40870686	40870706	0	40870677	40870696	+	GTCAGGCGGAGAGCACCACC	61	0.390857	5	578
chr1	40870686	40870706	0	40870680	40870699	+	GGGCGGAGAGCACCACCTGG	71	0.178351	24	579
chr1	40870686	40870706	0	40870688	40870707	+	GGCACCACCTGGTGGTAATA	34	0.211655	21	580
chr1	40870686	40870706	0	40870694	40870713	-	GTCTCCTTATTACCACCAGG	73	0.134123	24	581
chr1	40870686	40870706	0	40870697	40870716	-	GCATTCTCCTTATTACCACC	60	0.0720135	59	582
chr1	41240026	41240046	0	41240016	41240035	+	GCAGGTCTGCGGAGGCCACA	47	0.0867231	31	583
chr1	41240026	41240046	0	41240017	41240036	+	GAGGTCTGCGGAGGCCACAA	48	0.159568	25	584
chr1	41240026	41240046	0	41240018	41240037	+	GGGTCTGCGGAGGCCACAAG	52	0.426472	17	585
chr1	41240026	41240046	0	41240019	41240038	+	GGTCTGCGGAGGCCACAAGG	70	0.181275	28	586
chr1	41240026	41240046	0	41240033	41240052	-	GGCTGCATGCTGCCCCCTTG	48	0.0779209	45	587
chr1	41788726	41788746	0	41788718	41788737	+	GAGGTGGCCCCCATCACAAG	62	0.210088	28	588
chr1	41788726	41788746	0	41788719	41788738	+	GGGTGGCCCCCATCACAAGG	74	0.387183	11	589
chr1	41788726	41788746	0	41788727	41788746	-	GCAGTGCCCCCTTGTGATGG	56	0.397699	9	590
chr1	41788726	41788746	0	41788729	41788748	-	GCACAGTGCCCCCTTGTGAT	47	0.772353	8	591
chr1	41788726	41788746	0	41788730	41788749	-	GGCACAGTGCCCCCTTGTGA	49	0.282668	13	592
chr1	41898565	41898585	0	41898574	41898593	-	GACGTGGTCTGGGCCAGCAG	50	0.179492	23	593
chr1	41898565	41898585	0	41898575	41898594	-	GGACGTGGTCTGGGCCAGCA	46	0.241012	14	594
chr1	41898565	41898585	0	41898576	41898595	-	GAGACGTGGTCTGGGCCAGC	39	0.351022	12	595
chr1	42612700	42612720	0	42612693	42612712	+	GCTTCCCTGCCATCACCAGG	66	0.13616	32	596
chr1	42612700	42612720	0	42612699	42612718	-	GCTGCCCCCTGGTGATGGCA	50	0.13777	26	597
chr1	42612700	42612720	0	42612700	42612719	-	GGCTGCCCCCTGGTGATGGC	36	0.0622879	58	598
chr1	42612700	42612720	0	42612704	42612723	-	GCAGGGCTGCCCCCTGGTGA	47	0.128006	40	599
chr1	42612700	42612720	0	42612710	42612729	-	GGTGAATCAGGGCTGCCCCC	60	0.164497	22	600
chr1	43043758	43043778	0	43043751	43043770	+	GTAGATTGCCCGACACTAGG	67	0.626944	2	601
chr1	43043758	43043778	0	43043761	43043780	-	GACTACTGCCACCTAGTGTC	50	0.473291	10	602
chr1	43043758	43043778	0	43043762	43043781	-	GTACTACTGCCACCTAGTGT	55	0.351596	8	603
chr1	43243708	43243728	0	43243700	43243719	+	GTCCCTGCACTGACCACCAA	52	0.165654	27	604
chr1	43243708	43243728	0	43243701	43243720	+	GCCCTGCACTGACCACCAAG	70	0.115456	35	605
chr1	43243708	43243728	0	43243705	43243724	-	GACCCCTTGGTGGTCAGTGC	42	0.27896	16	606
chr1	43243708	43243728	0	43243715	43243734	-	GGAGCAATGACACCCCTTGG	64	0.204089	14	607
chr1	43243708	43243728	0	43243718	43243737	-	GAAAGAGCAATGACACCCCT	56	0.220992	19	608
chr1	43539477	43539497	0	43539468	43539487	+	GGTGGGGAGTTGCCGCCCCC	44	0.269404	17	609
chr1	43539477	43539497	0	43539485	43539504	-	GTCACATATAGAACACCAGG	77	0.375822	7	610
chr1	43539477	43539497	0	43539486	43539505	-	GATCACATATAGAACACCAG	76	0.406994	14	611
chr1	43539477	43539497	0	43539487	43539506	-	GTATCACATATAGAACACCA	75	0.200989	19	612
chr1	43539477	43539497	0	43539488	43539507	-	GATATCACATATAGAACACC	55	0.198381	18	613
chr1	43693103	43693123	0	43693095	43693114	+	GTTGGGCATTTGGCCACCAG	62	0.298867	14	614
chr1	43693103	43693123	0	43693096	43693115	+	GTGGGCATTTGGCCACCAGA	61	0.229077	17	615
chr1	43693103	43693123	0	43693110	43693129	-	GAGTACACACTGCCCTCTGG	56	0.150704	20	616
chr1	43693103	43693123	0	43693113	43693132	-	GCTGAGTACACACTGCCCTC	50	0.223715	24	617
chr1	43880472	43880492	0	43880466	43880485	+	GATCTTATAGTGCCCCCATG	61	0.515561	2	618
chr1	43880472	43880492	0	43880467	43880486	+	GTCTTATAGTGCCCCCATGT	45	0.629161	3	619
chr1	43880472	43880492	0	43880468	43880487	+	GCTTATAGTGCCCCCATGTG	53	0.687674	2	620
chr1	43880472	43880492	0	43880470	43880489	+	GTATAGTGCCCCCATGTGGG	61	0.61432	4	621
chr1	43880472	43880492	0	43880476	43880495	+	GGCCCCCATGTGGGGGGTTG	22	0.333249	17	622
chr1	43994961	43994981	0	43994951	43994970	+	GCATCCCCTCCTCATACGCC	42	0.35605	13	623
chr1	43994961	43994981	0	43994953	43994972	+	GTCCCCTCCTCATACGCCAG	56	0.682242	8	624
chr1	43994961	43994981	0	43994959	43994978	-	GCGCCCCCTGGCGTATGAGG	52	0.844195	2	625
chr1	43994961	43994981	0	43994962	43994981	-	GGTGCGCCCCCTGGCGTATG	47	0.668539	5	626
chr1	43994961	43994981	0	43994971	43994990	-	GACAGTGCGTGTGCGCCCCC	44	0.469805	5	627
chr1	44683566	44683586	0	44683555	44683574	+	GCAAGTCCCACTGTGCCCAC	42	0.241217	24	628
chr1	44683566	44683586	0	44683556	44683575	+	GAAGTCCCACTGTGCCCACT	46	0.322731	13	629
chr1	44683566	44683586	0	44683559	44683578	+	GTCCCACTGTGCCCACTGGG	56	0.249538	18	630
chr1	44683566	44683586	0	44683564	44683583	-	GTGCCACCCAGTGGGCACAG				631
chr1	44683566	44683586	0	44683573	44683592	-	GAAGCACTACTGCCACCCAG	69	0.137886	47	632
chr1	44784093	44784113	0	44784084	44784103	+	GAAGTCAGATTAGCGCCCCC	56	0.470263	6	633
chr1	44784093	44784113	0	44784101	44784120	-	GATTTACCTATACCACCAGG	81	0.769183	2	634
chr1	44784093	44784113	0	44784102	44784121	-	GGATTTACCTATACCACCAG	70	0.396917	9	635
chr1	44784093	44784113	0	44784103	44784122	-	GGGATTTACCTATACCACCA	69	0.802247	2	636
chr1	44784093	44784113	0	44784104	44784123	-	GGGGATTTACCTATACCACC	61	0.413153	7	637
chr1	44844044	44844064	0	44844034	44844053	+	GTGGTGCCTCAGATACCACC	56	0.369103	15	638
chr1	44844044	44844064	0	44844037	44844056	+	GTGCCTCAGATACCACCAGG	80	0.210442	20	639
chr1	44844044	44844064	0	44844042	44844061	-	GTGCCCCCTGGTGGTATCTG	54	0.236322	28	640
chr1	44844044	44844064	0	44844045	44844064	+	GATACCACCAGGGGGCACTA	59	0.210392	17	641
chr1	44844044	44844064	0	44844054	44844073	-	GTAGAGGCCCTAGTGCCCCC	45	0.357247	9	642
chr1	45118707	45118727	0	45118701	45118720	+	GAGGCTGCACTGCCACCTGT	52	0.1314	38	643
chr1	45118707	45118727	0	45118715	45118734	-	GCCTAGCCATGGCCAACAGG	62	0.440353	8	644
chr1	45118707	45118727	0	45118718	45118737	-	GATTCCTAGCCATGGCCAAC	42	0.366814	7	645
chr1	45195109	45195128	1	45195101	45195120	+	GTTCTCCAGGATGCCACAAG	63	0.421074	9	646
chr1	45195109	45195128	1	45195102	45195121	+	GTCTCCAGGATGCCACAAGA				647
chr1	45195109	45195128	1	45195108	45195127	-	GATGCCCTCTTGTGGCATCC	42	0.294112	12	648
chr1	45195109	45195128	1	45195116	45195135	-	GGGCTGGTGATGCCCTCTTG	54	0.253702	20	649
chr1	45197123	45197142	1	45197116	45197135	+	GTAGGCGTTAGGCCACCACC	50	0.492989	3	650
chr1	45197123	45197142	1	45197117	45197136	+	GAGGCGTTAGGCCACCACCA	53	0.565693	4	651
chr1	45197123	45197142	1	45197118	45197137	+	GGGCGTTAGGCCACCACCAG	52	0.422362	8	652
chr1	45197123	45197142	1	45197119	45197138	+	GGCGTTAGGCCACCACCAGG	67	0.399482	5	653
chr1	45197123	45197142	1	45197136	45197155	-	GTGGCTTCCGCTCTGCCCCC	43	0.0851091	37	654
chr1	45250521	45250540	5	45250509	45250528	+	GGCTGAGAGCTGACCGGGAG	40	0.305541	18	655
chr1	45250521	45250540	5	45250510	45250529	+	GCTGAGAGCTGACCGGGAGA	42	0.157212	33	656
chr1	45250521	45250540	5	45250511	45250530	+	GTGAGAGCTGACCGGGAGAG	47	0.205086	22	657
chr1	45250521	45250540	5	45250512	45250531	+	GGAGAGCTGACCGGGAGAGG	50	0.202817	27	658
chr1	45250521	45250540	5	45250518	45250537	+	GTGACCGGGAGAGGGGGCCC	38	0.21989	30	659
chr1	45265505	45265581	0	45265514	45265533	-	GCCCAGTGCTGCCCTCTTTA	27	0.360181	15	660
chr1	45265505	45265581	3	45265550	45265569	+	GGCGAGGGACACACGCGGTC	45	0.498566	5	661
chr1	45265505	45265581	3	45265562	45265581	+	GCGCGGTCCGGCACACTGAA	46	1	0	662
chr1	45265505	45265581	3	45265563	45265582	+	GGCGGTCCGGCACACTGAAA	45	0.6633	3	663
chr1	45265505	45265581	3	45265564	45265583	+	GCGGTCCGGCACACTGAAAG	56	0.775595	3	664
chr1	45280830	45280849	1	45280829	45280848	-	GGGGGCGCTGGAGTGAAGGC	51	0.128045	43	665
chr1	45280830	45280849	1	45280833	45280852	-	GTGAGGGGGCGCTGGAGTGA				666
chr1	45286300	45286319	1	45286293	45286312	+	GATTCAGCCTGTCCAGACAG	66	0.20794	22	667
chr1	45286300	45286319	1	45286302	45286321	-	GGGAGCGCCACTGTCTGGAC	50	0.711111	1	668
chr1	45286300	45286319	1	45286307	45286326	-	GCACACGGAGCGCCACTGTC	43	0.741886	2	669
chr1	45296326	45296345	5	45296314	45296333	+	GGATTCATATATACCACTTG	56	0.617647	3	670
chr1	45296326	45296345	5	45296315	45296334	+	GATTCATATATACCACTTGA	54	0.389467	14	671
chr1	45296326	45296345	5	45296324	45296343	+	GTACCACTTGAGGGCTCCGT	60	0.977666	1	672
chr1	45296326	45296345	5	45296329	45296348	-	GATCCTACGGAGCCCTCAAG	62	1	0	673
chr1	45296326	45296345	5	45296342	45296361	-	GTTCCCATTCAGTTATCCTA	54	0.456319	9	674
chr1	45480292	45480399	3	45480295	45480314	+	GGGCTAAGTCCTGCATGGAC	46	0.48579	6	675
chr1	45480292	45480399	3	45480306	45480325	-	GTGGTCACTCCAGTCCATGC	56	0.404042	15	676
chr1	45480292	45480399	0	45480310	45480329	+	GGGACTGGAGTGACCACTGG	63	0.271789	15	677
chr1	45480292	45480399	3	45480353	45480372	+	GAAGATTAGTGGTTGTAGCA	61	0.477685	7	678
chr1	45480292	45480399	3	45480379	45480398	-	GAGCAGATCTCAGGCTACAG	59	0.204934	20	679
chr1	45766107	45766126	1	45766104	45766123	+	GGGCCAATGATGACATCTAC	53	0.333179	15	680
chr1	45766107	45766126	1	45766109	45766128	-	GGACCTGTAGATGTCATCAT	49	0.349011	9	681
chr1	45769787	45769806	1	45769790	45769809	-	GACGCCACTGGAGGGCGCGC	40	0.197145	18	682
chr1	45769787	45769806	1	45769791	45769810	-	GGACGCCACTGGAGGGCGCG	50	0.960733	2	683
chr1	45769787	45769806	1	45769798	45769817	-	GATGGGATGACGCCACTGGA	59	0.59838	3	684
chr1	45769787	45769806	1	45769799	45769818	-	GGATGGGATGACGCCACTGG	60	0.635375	5	685
chr1	45769787	45769806	1	45769802	45769821	-	GGCGGATGGGATGACGCCAC	45	0.579065	6	686
chr1	45958974	45958994	0	45958965	45958984	+	GCAAATCATGTGCTGCCACC	56	0.295923	8	687
chr1	45958974	45958994	0	45958982	45959001	-	GTATTTGAGCTGTCACCAGG	70	0.214297	11	688
chr1	45958974	45958994	0	45958985	45959004	-	GTGTTATTTGAGCTGTCACC	49	0.212001	22	689
chr1	45978434	45978454	0	45978425	45978444	+	GTGAACCTCATCTCCCACAA	61	0.240314	25	690
chr1	45978434	45978454	0	45978426	45978445	+	GGAACCTCATCTCCCACAAG	65	0.312614	15	691
chr1	45978434	45978454	0	45978427	45978446	+	GAACCTCATCTCCCACAAGG	73	0.167955	19	692
chr1	45978434	45978454	0	45978440	45978459	-	GGCTGAGACTGCCCCCTTGT	33	0.333607	11	693
chr1	45978434	45978454	0	45978441	45978460	-	GTGCTGAGACTGCCCCCTTG	46	0.200748	20	694
chr1	46035905	46035925	0	46035899	46035918	+	GGGGAAGTAGCGCCATCTAC	49	0.342898	9	695
chr1	46035905	46035925	0	46035913	46035932	-	GCTTAAGATGTGCCAGTAGA	37	0.300574	10	696
chr1	46502892	46502912	0	46502884	46502903	+	GGGAAGGCTGTGGCCACCAG	43	0.154332	56	697
chr1	46502892	46502912	0	46502885	46502904	+	GGAAGGCTGTGGCCACCAGA	56	0.113015	50	698
chr1	46502892	46502912	0	46502902	46502921	-	GGTGGATACAGTGCGCCCTC	47	0.57215	7	699
chr1	46943261	46943281	0	46943251	46943270	+	GGTTCTGAGAGCCAGACAGC	47	0.200113	36	700
chr1	46943261	46943281	0	46943252	46943271	+	GTTCTGAGAGCCAGACAGCA	44	0.164588	32	701
chr1	46943261	46943281	0	46943253	46943272	+	GTCTGAGAGCCAGACAGCAG	59	0.154993	40	702
chr1	46943261	46943281	0	46943264	46943283	-	GTCGGCCGCCCCCTGCTGTC	39	0.348252	7	703
chr1	46993870	46993890	0	46993861	46993880	+	GATGTGCCCGGGGTGCCCTC	38	0.194168	21	704
chr1	46993870	46993890	0	46993870	46993889	-	GCTGCCACCAGAGGGCACCC	51	0.117959	49	705
chr1	46993870	46993890	0	46993878	46993897	-	GGTTGGGGACTGCCACCAGA	66	0.284246	10	706
chr1	46993870	46993890	0	46993879	46993898	-	GTGTTGGGGACTGCCACCAG	63	0.392184	9	707
chr1	47191090	47191110	0	47191092	47191111	+	GCTGCCCTCTGCTGGTTTCT	19	0.0810591	49	708
chr1	47191090	47191110	0	47191098	47191117	-	GTGTCCAAGAAACCAGCAGA	62	0.219592	23	709
chr1	47191090	47191110	0	47191099	47191118	-	GGTGTCCAAGAAACCAGCAG	71	0.360089	16	710
chr1	47644979	47644999	0	47644969	47644988	+	GTTTGGAGCGTGCAGCCACC	44	0.398982	7	711
chr1	47644979	47644999	0	47644981	47645000	+	GAGCCACCAGGTGGCAGCCG	53	0.113411	48	712
chr1	47644979	47644999	0	47644986	47645005	-	GGGCCTCGGCTGCCACCTGG	62	0.0678662	60	713
chr1	47644979	47644999	0	47644989	47645008	-	GCGTGGCCTCGGCTGCCACC	43	0.294648	24	714
chr1	47728675	47728695	0	47728669	47728688	+	GTGTTACTGGCACCCCCTGT	54	0.654867	4	715
chr1	47728675	47728695	0	47728683	47728702	-	GTACAGACTGGACCAACAGG	74	0.569997	6	716
chr1	47728675	47728695	0	47728684	47728703	-	GTTACAGACTGGACCAACAG	68	0.557144	3	717
chr1	47728675	47728695	0	47728685	47728704	-	GTTTACAGACTGGACCAACA	65	0.476924	11	718
chr1	47728675	47728695	0	47728686	47728705	-	GGTTTACAGACTGGACCAAC	40	0.443672	14	719
chr1	47993519	47993539	0	47993510	47993529	+	GGCAGAATGAGCAGACTCTA	49	0.340244	12	720
chr1	47993519	47993539	0	47993511	47993530	+	GCAGAATGAGCAGACTCTAG	67	0.321612	16	721
chr1	47993519	47993539	0	47993512	47993531	+	GAGAATGAGCAGACTCTAGG	68	0.263075	13	722
chr1	47993519	47993539	0	47993521	47993540	+	GAGACTCTAGGGGGCGACAA	52	1	1	723
chr1	48246290	48246310	0	48246277	48246296	+	GTGGGGTCAAGCAGACTTCC	35	0.11503	53	724
chr1	48246290	48246310	0	48246280	48246299	+	GGGTCAAGCAGACTTCCTGG	56	0.0741862	44	725
chr1	48246290	48246310	0	48246281	48246300	+	GGTCAAGCAGACTTCCTGGA	49	0.168781	18	726
chr1	48246290	48246310	0	48246282	48246301	+	GTCAAGCAGACTTCCTGGAG	48	0.212648	22	727
chr1	48668014	48668034	0	48668012	48668031	-	GGGCACAAGGTGGCGCAATG	62	0.894183	2	728
chr1	48668014	48668034	0	48668013	48668032	-	GGGGCACAAGGTGGCGCAAT	30	0.300699	23	729
chr1	48668014	48668034	0	48668014	48668033	-	GTGGGCACAAGGTGGCGCAA	51	0.157643	36	730
chr1	48668014	48668034	0	48668022	48668041	-	GTCAAGGGTTGGGCACAAGG	69	0.203856	14	731
chr1	48668014	48668034	0	48668025	48668044	-	GATATCAAGGGTTGGGCACA	52	0.337771	11	732
chr1	48963938	48963958	0	48963932	48963951	+	GGAGTTCAGACGCCCCCTGC	47	0.345113	11	733
chr1	48963938	48963958	0	48963937	48963956	+	GCAGACGCCCCCTGCTGGTG	51	0.285076	10	734
chr1	48963938	48963958	0	48963947	48963966	-	GAGCCGGGCCTCACCAGCAG	42	0.155868	40	735
chr1	48963938	48963958	0	48963948	48963967	-	GCAGCCGGGCCTCACCAGCA	38	0.175528	27	736
chr1	48963938	48963958	0	48963949	48963968	-	GGCAGCCGGGCCTCACCAGC	33	0.183333	17	737
chr1	51071339	51071359	0	51071330	51071349	+	GGTTGCTTATGAGCACCCTC	48	0.286083	12	738
chr1	51071339	51071359	0	51071333	51071352	+	GGCTTATGAGCACCCTCTGG	51	0.163801	19	739
chr1	51071339	51071359	0	51071336	51071355	+	GTATGAGCACCCTCTGGTGG	45	0.37224	7	740
chr1	51071339	51071359	0	51071337	51071356	+	GATGAGCACCCTCTGGTGGA	55	0.598475	6	741
chr1	51071339	51071359	0	51071348	51071367	-	GCTCTTCTGCCCTCCACCAG	49	0.0833492	66	742
chr1	51240619	51240639	0	51240609	51240628	+	GACCCAGTGAAATTACCACT	71	0.320297	16	743
chr1	51240619	51240639	0	51240626	51240645	-	GGTATCACAGTGACACCTAG	68	0.267504	11	744
chr1	51807774	51807794	0	51807766	51807785	+	GTGCTGTCTCCTACCACAAG	53	0.300532	13	745
chr1	51807774	51807794	0	51807767	51807786	+	GGCTGTCTCCTACCACAAGT	47	0.225552	16	746
chr1	51807774	51807794	0	51807769	51807788	+	GTGTCTCCTACCACAAGTGG	61	0.495098	13	747
chr1	51807774	51807794	0	51807775	51807794	+	GCTACCACAAGTGGGGGCTA	50	0.110211	23	748
chr1	51807774	51807794	0	51807781	51807800	-	GATACCATAGCCCCCACTTG	63	0.52232	6	749
chr1	52000854	52000874	0	52000851	52000870	+	GTTCTACTGCCCTCAAGTGG	54	0.190977	18	750
chr1	52000854	52000874	0	52000854	52000873	+	GTACTGCCCTCAAGTGGTGG	49	0.250065	13	751
chr1	52000854	52000874	0	52000862	52000881	-	GTTGGGCCACCACCACTTGA	55	0.441973	6	752
chr1	52000854	52000874	0	52000863	52000882	-	GTTTGGGCCACCACCACTTG	55	0.471602	6	753
chr1	52234829	52234849	0	52234823	52234842	+	GTTGAGCTTGTGACACCTGC	44	0.183648	16	754
chr1	52234829	52234849	0	52234840	52234859	-	GGTAGCAGCTGATGACCAGC	50	0.291787	17	755
chr1	52362698	52362718	0	52362688	52362707	+	GGATTTCTTGATAAACCTCA	59	0.207853	19	756
chr1	52362698	52362718	0	52362691	52362710	+	GTTCTTGATAAACCTCAAGG	69	0.187057	15	757
chr1	52362698	52362718	0	52362705	52362724	-	GTGTCTCTAGCTCCACCTTG	56	0.314053	12	758
chr1	52762114	52762134	0	52762111	52762130	+	GGGCTACTGCCCTCTGCTGA	48	0.145052	26	759
chr1	52762114	52762134	0	52762122	52762141	-	GATTCAGATCCATCAGCAGA	64	0.383545	11	760
chr1	52762114	52762134	0	52762123	52762142	-	GTATTCAGATCCATCAGCAG	66	0.198598	26	761
chr1	53132183	53132203	0	53132181	53132200	-	GCACAGCAGGTGGTGCTATG	54	0.211654	33	762
chr1	53132183	53132203	0	53132182	53132201	-	GACACAGCAGGTGGTGCTAT	39	0.579533	16	763
chr1	53132183	53132203	0	53132183	53132202	-	GCACACAGCAGGTGGTGCTA	46	0.223109	22	764
chr1	53370788	53370808	0	53370782	53370801	+	GGAGGCCTCCCTCCCCCATC	47	0.109489	40	765
chr1	53370788	53370808	0	53370797	53370816	-	GAGCACTGGGGGACCGGATG	30	0.451985	7	766
chr1	53370788	53370808	0	53370798	53370817	-	GTAGCACTGGGGGACCGGAT	49	0.777947	2	767
chr1	53370788	53370808	0	53370799	53370818	-	GTTAGCACTGGGGGACCGGA	44	0.4748	6	768
chr1	53370788	53370808	0	53370803	53370822	-	GGGGATTAGCACTGGGGGAC	40	0.756331	2	769
chr1	53744076	53744096	0	53744066	53744085	+	GAGCACCAGATCTTTCCACG	62	0.388053	14	770
chr1	53744076	53744096	0	53744067	53744086	+	GGCACCAGATCTTTCCACGT	56	0.601634	6	771
chr1	53744076	53744096	0	53744068	53744087	+	GCACCAGATCTTTCCACGTG	56	0.221199	22	772
chr1	53744076	53744096	0	53744073	53744092	-	GGCCCCCACGTGGAAAGATC	44	0.863893	2	773
chr1	53744076	53744096	0	53744083	53744102	-	GGACTCTGGGCGCCCCCACG	61	0.443322	7	774
chr1	54425510	54425530	0	54425509	54425528	-	GAGAGGGCAGAGGGCACTAA	49	0.142153	46	775
chr1	54425510	54425530	0	54425518	54425537	-	GACTAATTTCAGAGGGCAGA	54	0.125413	25	776
chr1	54425510	54425530	0	54425519	54425538	-	GTACTAATTTCAGAGGGCAG	61	0.256072	13	777
chr1	54425510	54425530	0	54425525	54425544	-	GATGCAGTACTAATTTCAGA	69	0.255131	11	778
chr1	54425510	54425530	0	54425526	54425545	-	GCATGCAGTACTAATTTCAG	61	0.350042	6	779
chr1	54789052	54789072	0	54789042	54789061	+	GATCCCAAGACCCCTCCAGC	56	0.35891	10	780
chr1	54789052	54789072	0	54789046	54789065	+	GCAAGACCCCTCCAGCAGGT	56	0.366535	9	781
chr1	54789052	54789072	0	54789051	54789070	+	GCCCCTCCAGCAGGTGGGGC				782
chr1	54789052	54789072	0	54789052	54789071	+	GCCCTCCAGCAGGTGGGGCT				783
chr1	54789052	54789072	0	54789059	54789078	-	GGACTCCCAGCCCCACCTGC	35	0.0819441	62	784
chr1	55137871	55137891	0	55137863	55137882	+	GTATCAGATTTAGCCAGCAG	62	0.200294	20	785
chr1	55137871	55137891	0	55137878	55137897	-	GATGCAGCACTGTCCTCTGC	50	0.204262	18	786
chr1	55257755	55257775	0	55257746	55257765	+	GAGCAAGCAATACCACCACC	66	0.289446	13	787
chr1	55257755	55257775	0	55257749	55257768	+	GAAGCAATACCACCACCTGG	77	0.25631	11	788
chr1	55257755	55257775	0	55257760	55257779	-	GGCATAGTGCCACCAGGTGG	51	0.15682	16	789
chr1	55257755	55257775	0	55257763	55257782	-	GCAGGCATAGTGCCACCAGG	73	0.275545	20	790
chr1	55257755	55257775	0	55257766	55257785	-	GATTCAGGCATAGTGCCACC	62	0.36476	13	791
chr1	55462243	55462263	0	55462237	55462256	+	GGGGTTAGCGCGCCCTCTGC	33	0.202627	14	792
chr1	55462243	55462263	0	55462251	55462270	-	GTCTTTCATCGTCCAGCAGA	55	0.287664	8	793
chr1	55462243	55462263	0	55462252	55462271	-	GGTCTTTCATCGTCCAGCAG	59	0.608502	4	794
chr1	57050768	57050788	0	57050771	57050790	+	GTGCCATCTTGTGTCATTAT	23	0.356071	21	795
chr1	57050768	57050788	0	57050776	57050795	-	GTTCCTATAATGACACAAGA	56	0.178426	19	796
chr1	58513107	58513127	0	58513110	58513129	+	GTGCCCTCTGGTGGATGTAC	39	0.206583	21	797
chr1	58513107	58513127	0	58513115	58513134	-	GCACCTGTACATCCACCAGA	68	0.327833	11	798
chr1	58513107	58513127	0	58513116	58513135	-	GTCACCTGTACATCCACCAG	69	0.363071	10	799
chr1	59118443	59118463	0	59118437	59118456	+	GGTGACAGAGCACCCTCTAG	62	0.414714	8	800
chr1	59118443	59118463	0	59118451	59118470	-	GAATGCTTACGGCCACTAGA	63	0.601847	4	801
chr1	59118443	59118463	0	59118452	59118471	-	GTAATGCTTACGGCCACTAG	61	0.525562	3	802
chr1	59205706	59205726	0	59205698	59205717	+	GTGTAACACTCTTCCAGCAG	61	0.228121	21	803
chr1	59205706	59205726	0	59205699	59205718	+	GGTAACACTCTTCCAGCAGA	64	0.202361	18	804
chr1	59205706	59205726	0	59205713	59205732	-	GGAGAAATAGTGCCCTCTGC	47	0.209402	20	805
chr1	61444812	61444832	0	61444799	61444818	+	GGGTGAAGCTTGTCCTGCCC	38	0.471239	8	806
chr1	61444812	61444832	0	61444802	61444821	+	GGAAGCTTGTCCTGCCCTGG	54	0.154527	32	807
chr1	61444812	61444832	0	61444814	61444833	-	GGTGTCGCCACCTCCAGGGC	51	0.211078	14	808
chr1	61444812	61444832	0	61444819	61444838	-	GTGTGAGTGTCGCCACCTCC	43	0.358366	11	809
chr1	62054514	62054534	0	62054508	62054527	+	GTTAATCTGCTGCCACCTAG	65	0.256765	19	810
chr1	62054514	62054534	0	62054515	62054534	+	GGCTGCCACCTAGTGGTTCT	33	0.193653	28	811
chr1	62054514	62054534	0	62054522	62054541	-	GTTGGCCAAGAACCACTAGG	73	0.551903	3	812
chr1	62054514	62054534	0	62054525	62054544	-	GAGGTTGGCCAAGAACCACT	56	0.329107	18	813
chr1	62641424	62641444	0	62641417	62641436	+	GTCACATCTTAGCCAGAAGA	53	0.182387	28	814
chr1	62641424	62641444	0	62641431	62641450	-	GGAAAACCTGCGCCATCTTC	28	0.409363	8	815
chr1	62996374	62996394	0	62996364	62996383	+	GACTTGGTGCTTTGCCCGTG	53	0.437024	7	816
chr1	62996374	62996394	0	62996367	62996386	+	GTGGTGCTTTGCCCGTGAGG	61	0.826028	3	817
chr1	62996374	62996394	0	62996376	62996395	+	GGCCCGTGAGGTGGCACCAA	39	0.607371	5	818
chr1	62996374	62996394	0	62996377	62996396	+	GCCCGTGAGGTGGCACCAAT	41	0.923007	3	819
chr1	62996374	62996394	0	62996380	62996399	-	GCCCATTGGTGCCACCTCAC	52	0.295626	9	820
chr1	63212385	63212405	0	63212379	63212398	+	GGATTAAGAGAGCCATCTAC	51	0.362838	9	821
chr1	63212385	63212405	0	63212393	63212412	-	GTCAATGAGTTGCCAGTAGA	35	0.341971	10	822
chr1	63782774	63782794	0	63782767	63782786	+	GTGCCAGCCCGGCCGCCAGA	46	0.134928	26	823
chr1	63782774	63782794	0	63782776	63782795	-	GTCAGCTCCCTCTGGCGGCC	36	0.107297	46	824
chr1	64081678	64081698	0	64081675	64081694	-	GGCCCTCTTGTGGTGGAAAA	31	0.136765	31	825
chr1	64081678	64081698	0	64081682	64081701	-	GATATGTTGCCCTCTTGTGG	56	0.419765	8	826
chr1	64081678	64081698	0	64081685	64081704	-	GGTCATATGTTGCCCTCTTG	56	0.330018	12	827
chr1	64712199	64712219	0	64712193	64712212	+	GAACCTTGACTGCCATCTTG	56	0.128698	26	828
chr1	64712199	64712219	0	64712198	64712217	-	GAACCACAAGATGGCAGTCA	56	0.234922	24	829
chr1	64712199	64712219	0	64712207	64712226	-	GTCACTTGTTAACCACAAGA	55	0.117294	21	830
chr1	64734917	64734937	0	64734910	64734929	+	GACTCCACTTCCCCTCCAGA	55	0.255505	13	831
chr1	64734917	64734937	0	64734922	64734941	-	GTAACTGGCGCCATCTGGAG	56	0.445657	4	832
chr1	64734917	64734937	0	64734923	64734942	-	GCTAACTGGCGCCATCTGGA	56	0.556736	4	833
chr1	64734917	64734937	0	64734924	64734943	-	GGCTAACTGGCGCCATCTGG	52	0.569638	6	834
chr1	64734917	64734937	0	64734927	64734946	-	GATAGCTAACTGGCGCCATC	40	0.726141	2	835
chr1	65290043	65290063	0	65290037	65290056	+	GGCCTAATGCTGCCACCCAG	67	0.211667	14	836
chr1	65290043	65290063	0	65290041	65290060	-	GACCACTGGGTGGCAGCATT	39	0.454593	13	837
chr1	65290043	65290063	0	65290051	65290070	-	GGCATTATTTGACCACTGGG	64	0.0342058	75	838
chr1	65290043	65290063	0	65290054	65290073	-	GTCTGCATTATTTGACCACT	45	0.277346	15	839
chr1	65290043	65290063	0	65290055	65290074	-	GGTCTGCATTATTTGACCAC	41	0.280438	17	840
chr1	65896966	65896986	0	65896958	65896977	+	GAACAAAAAATGCCCACTAG	60	0.107904	42	841
chr1	65896966	65896986	0	65896959	65896978	+	GACAAAAAATGCCCACTAGA	61	0.129027	30	842
chr1	65896966	65896986	0	65896972	65896991	-	GGGTGAGAGTACCCTCTAGT	56	0.531233	4	843
chr1	65896966	65896986	0	65896973	65896992	-	GGGGTGAGAGTACCCTCTAG	55	0.161397	21	844
chr1	66912278	66912298	0	66912283	66912302	-	GGCTTTCTACCACTAGATGG	59	0.249346	16	845
chr1	66912278	66912298	0	66912286	66912305	-	GATTGCTTTCTACCACTAGA	43	0.164573	19	846
chr1	67230857	67230877	0	67230846	67230865	+	GCACTCTGAAATATCACCAC	53	0.300476	13	847
chr1	67230857	67230877	0	67230847	67230866	+	GACTCTGAAATATCACCACT	55	0.265008	14	848
chr1	67230857	67230877	0	67230850	67230869	+	GCTGAAATATCACCACTGGG	75	0.227579	22	849
chr1	67230857	67230877	0	67230864	67230883	-	GATCATGTGCTGCCTCCCAG	75	0.195296	12	850
chr1	67461913	67461933	0	67461905	67461924	+	GAAGCAGGTGTTGCCACAAG	59	0.330483	15	851
chr1	67461913	67461933	0	67461906	67461925	+	GAGCAGGTGTTGCCACAAGA	61	0.162121	24	852
chr1	67461913	67461933	0	67461920	67461939	-	GTGCTAAAAGTGCCCTCTTG	61	0.470701	5	853
chr1	67813546	67813566	0	67813538	67813557	+	GCCGCTCTCACATCCACCAG	60	0.286148	8	854
chr1	67813546	67813566	0	67813539	67813558	+	GCGCTCTCACATCCACCAGA	63	0.340282	11	855
chr1	68226115	68226135	0	68226109	68226128	+	GGACCAACCACGACACCTAG	66	0.802943	2	856
chr1	68226115	68226135	0	68226114	68226133	-	GGGCCACTAGGTGTCGTGGT	63	0.597865	10	857
chr1	68226115	68226135	0	68226116	68226135	+	GCACGACACCTAGTGGCCAG	61	0.397091	7	858
chr1	68226115	68226135	0	68226118	68226137	-	GCACTGGCCACTAGGTGTCG	64	0.376452	6	859
chr1	68226115	68226135	0	68226126	68226145	-	GTTGTGCTCCACTGGCCACT	52	0.241568	20	860
chr1	68577507	68577527	0	68577516	68577535	-	GATCTTCTTCTGGCAAGGAG	61	0.17705	21	861
chr1	68577507	68577527	0	68577517	68577536	-	GAATCTTCTTCTGGCAAGGA	52	0.239842	26	862
chr1	68577507	68577527	0	68577518	68577537	-	GAAATCTTCTTCTGGCAAGG	59	0.419206	5	863
chr1	68577507	68577527	0	68577521	68577540	-	GACTAAATCTTCTTCTGGCA	50	0.252942	13	864
chr1	70598802	70598822	0	70598795	70598814	+	GCAGAAGAGCCACCACTAGA	40	0.411977	6	865
chr1	70598802	70598822	0	70598806	70598825	-	GTGAGGTCTCCATCTAGTGG	64	0.242331	13	866
chr1	70598802	70598822	0	70598809	70598828	-	GATATGAGGTCTCCATCTAG	64	0.768338	2	867
chr1	70975965	70975985	0	70975959	70975978	+	GAGCAGAAAGTGCCATCTAG	60	0.22948	16	868
chr1	70975965	70975985	0	70975968	70975987	+	GTGCCATCTAGTGGTCCTTG	60	0.519654	8	869
chr1	70975965	70975985	0	70975969	70975988	+	GGCCATCTAGTGGTCCTTGA	50	0.2852	13	870
chr1	70975965	70975985	0	70975973	70975992	-	GTCCCTCAAGGACCACTAGA	47	0.373237	7	871
chr1	75237792	75237812	0	75237785	75237804	+	GTTCACAATTATCCACCAGG	72	0.241888	14	872
chr1	75237792	75237812	0	75237799	75237818	-	GGTAGTACTCTGCCACCTGG	66	0.351417	9	873
chr1	75237792	75237812	0	75237802	75237821	-	GCGTGTAGTACTCTGCCACC	59	0.554348	4	874
chr1	75669573	75669593	0	75669578	75669597	-	GGCGAGTATACAGCAGATGG	67	0.657661	5	875
chr1	75669573	75669593	0	75669581	75669600	-	GAAAGCGAGTATACAGCAGA	59	0.676143	2	876
chr1	76619979	76619999	0	76619971	76619990	+	GGCCCTTTCTCCCCCACGAG	52	0.426917	7	877
chr1	76619979	76619999	0	76619976	76619995	-	GGCCCTCTCGTGGGGGAGAA	32	0.347594	6	878
chr1	76619979	76619999	0	76619984	76620003	-	GACGAGAGCGCCCTCTCGTG	54	0.910963	2	879
chr1	76619979	76619999	0	76619985	76620004	-	GGACGAGAGCGCCCTCTCGT	56	0.892308	1	880
chr1	76619979	76619999	0	76619986	76620005	-	GTGACGAGAGCGCCCTCTCG	50	0.63686	5	881
chr1	78580217	78580237	0	78580208	78580227	+	GAGAGGTGAAAACTGCCCTC	52	0.190388	17	882
chr1	78580217	78580237	0	78580211	78580230	+	GGGTGAAAACTGCCCTCTGG	62	0.163232	26	883
chr1	78580217	78580237	0	78580215	78580234	+	GAAAACTGCCCTCTGGAGGC	50	0.153337	30	884
chr1	78580217	78580237	0	78580225	78580244	-	GGCTTGGACCAGCCTCCAGA	51	0.151171	29	885
chr1	78580217	78580237	0	78580226	78580245	-	GGGCTTGGACCAGCCTCCAG	56	0.191348	19	886
chr1	78610908	78610928	0	78610898	78610917	+	GTCTACCTTGGCTGACCAGT	53	0.242403	18	887
chr1	78610908	78610928	0	78610901	78610920	+	GACCTTGGCTGACCAGTAGG	54	0.620924	4	888
chr1	78610908	78610928	0	78610905	78610924	-	GGCCACCTACTGGTCAGCCA	62	0.197876	23	889
chr1	78610908	78610928	0	78610915	78610934	-	GGGCAGGCAATGCCACCTAC	49	0.211765	25	890
chr1	79142226	79142246	0	79142220	79142239	+	GGGTTACGTCTGCCCCCTAG	60	0.65893	2	891
chr1	79142226	79142246	0	79142234	79142253	-	GTAGAGCATTGACCACTAGG	74	0.214693	13	892
chr1	79142226	79142246	0	79142235	79142254	-	GGTAGAGCATTGACCACTAG	66	0.610059	6	893
chr1	79142226	79142246	0	79142236	79142255	-	GTGTAGAGCATTGACCACTA	54	0.52516	19	894
chr1	79142226	79142246	0	79142237	79142256	-	GTTGTAGAGCATTGACCACT	48	0.692028	4	895
chr1	84588663	84588683	0	84588657	84588676	+	GGCCCCATTCTGCCACCTTC	26	0.163115	29	896
chr1	84588663	84588683	0	84588661	84588680	-	GGCCAGAAGGTGGCAGAATG				897
chr1	84588663	84588683	0	84588662	84588681	-	GAGCCAGAAGGTGGCAGAAT				898
chr1	84588663	84588683	0	84588671	84588690	-	GTACGGAGTCAGCCAGAAGG	61	0.296645	9	899
chr1	84588663	84588683	0	84588674	84588693	-	GAGCTACGGAGTCAGCCAGA	67	0.29669	7	900
chr1	84899658	84899678	0	84899666	84899685	-	GGGACTTCTTGGTCAGCAGG	56	0.178295	24	901
chr1	84899658	84899678	0	84899667	84899686	-	GTGGACTTCTTGGTCAGCAG	53	0.21591	37	902
chr1	84899658	84899678	0	84899668	84899687	-	GCTGGACTTCTTGGTCAGCA	54	0.208739	24	903
chr1	84899658	84899678	0	84899669	84899688	-	GCCTGGACTTCTTGGTCAGC	41	0.263504	15	904
chr1	85410800	85410820	0	85410789	85410808	+	GGTTTCTCCTCATTGGCCAC	45	0.202841	19	905
chr1	85410800	85410820	0	85410793	85410812	+	GCTCCTCATTGGCCACAGGA	49	0.154065	26	906
chr1	85410800	85410820	0	85410794	85410813	+	GTCCTCATTGGCCACAGGAG	43	0.142237	16	907
chr1	85410800	85410820	0	85410795	85410814	+	GCCTCATTGGCCACAGGAGG	37	0.140917	26	908
chr1	85410800	85410820	0	85410807	85410826	-	GTATCTCTAGCCCCCTCCTG	56	0.207899	15	909
chr1	85725434	85725454	0	85725428	85725447	+	GTGCAGTCTGCGCCCCCTGG	51	0.137703	41	910
chr1	85725434	85725454	0	85725442	85725461	-	GGCGTGGCGCAACCGCCAGG	49	0.643694	3	911
chr1	85725434	85725454	0	85725443	85725462	-	GAGCGTGGCGCAACCGCCAG	41	1	1	912
chr1	85725434	85725454	0	85725444	85725463	-	GGAGCGTGGCGCAACCGCCA	46	0.673126	2	913
chr1	85725434	85725454	0	85725445	85725464	-	GGGAGCGTGGCGCAACCGCC	35	0.895468	2	914
chr1	85773979	85773999	0	85773969	85773988	+	GCAGGCGTCCAAAGCCCACC	39	0.0716085	35	915
chr1	85773979	85773999	0	85773970	85773989	+	GAGGCGTCCAAAGCCCACCA	56	0.289677	11	916
chr1	85773979	85773999	0	85773971	85773990	+	GGGCGTCCAAAGCCCACCAG	59	0.378726	4	917
chr1	85773979	85773999	0	85773972	85773991	+	GGCGTCCAAAGCCCACCAGG	68	0.364976	5	918
chr1	85773979	85773999	0	85773989	85774008	-	GGAATGCCGCCGCTGCCCCC	39	0.392673	7	919
chr1	86047074	86047094	0	86047065	86047084	+	GGCTGCCTGCCACTGCCCCC	35	0.120604	46	920
chr1	86047074	86047094	0	86047082	86047101	-	GGCACTTGGGCGCCTCCAGG	49	0.185854	17	921
chr1	86047074	86047094	0	86047083	86047102	-	GCGCACTTGGGCGCCTCCAG	40	0.451913	4	922
chr1	86047074	86047094	0	86047084	86047103	-	GGCGCACTTGGGCGCCTCCA	28	0.495132	3	923
chr1	86047074	86047094	0	86047085	86047104	-	GCGCGCACTTGGGCGCCTCC	26	0.457902	7	924
chr1	87299451	87299471	0	87299444	87299463	+	GACTTAATATGGCCAGCAGA				925
chr1	87299451	87299471	0	87299451	87299470	+	GATGGCCAGCAGATGGCAGC	50	0.128175	40	926
chr1	87299451	87299471	0	87299458	87299477	-	GGTTGCCTGCTGCCATCTGC	34	0.170766	27	927
chr1	87758791	87758811	0	87758784	87758803	+	GTAATCGGAGTACCAGCAGA	65	0.664544	4	928
chr1	87758791	87758811	0	87758798	87758817	-	GGACAAATGGCGCCATCTGC	46	0.381289	6	929
chr1	88419609	88419629	0	88419613	88419632	+	GTCCCCCTGCTGCCCAGTTA	30	0.212096	20	930
chr1	88419609	88419629	0	88419617	88419636	-	GCCCCTAACTGGGCAGCAGG	48	0.126861	28	931
chr1	88419609	88419629	0	88419618	88419637	-	GGCCCCTAACTGGGCAGCAG	44	0.145098	22	932
chr1	88419609	88419629	0	88419619	88419638	-	GTGCCCCTAACTGGGCAGCA	45	0.320525	11	933
chr1	88419609	88419629	0	88419620	88419639	-	GTTGCCCCTAACTGGGCAGC	36	0.268936	12	934
chr1	89948989	89949009	0	89948981	89949000	+	GGATGAACTCTGGCCACAAG	61	0.358532	14	935
chr1	89948989	89949009	0	89948982	89949001	+	GATGAACTCTGGCCACAAGA	65	0.417183	7	936
chr1	89948989	89949009	0	89948992	89949011	+	GGCCACAAGAGGGCGATACG	65	0.888256	2	937
chr1	89948989	89949009	0	89948996	89949015	-	GGCCTCGTATCGCCCTCTTG	59	0.602214	4	938
chr1	90064775	90064795	0	90064776	90064795	+	GACCTCCCTCTGCTGCTGAG	59	0.138151	29	939
chr1	90064775	90064795	0	90064780	90064799	-	GTCCTCTCAGCAGCAGAGGG	56	0.0698158	62	940
chr1	90064775	90064795	0	90064783	90064802	-	GTTCTCCTCTCAGCAGCAGA	56	0.0927382	39	941
chr1	90064775	90064795	0	90064784	90064803	-	GTTTCTCCTCTCAGCAGCAG	61	0.0841788	56	942
chr1	90228689	90228709	0	90228683	90228702	+	GAGGCGGGCCTGCCTCCTAG	63	0.335989	11	943
chr1	90228689	90228709	0	90228689	90228708	+	GGCCTGCCTCCTAGTGGCCA	46	0.117279	25	944
chr1	90228689	90228709	0	90228693	90228712	-	GACCTTGGCCACTAGGAGGC	43	0.175726	28	945
chr1	90228689	90228709	0	90228697	90228716	-	GCAGCACCTTGGCCACTAGG	59	0.290669	15	946
chr1	90270385	90270405	0	90270377	90270396	+	GTTACAGCATCTGACACTAG	66	0.432416	9	947
chr1	90270385	90270405	0	90270378	90270397	+	GTACAGCATCTGACACTAGA	63	0.227889	12	948
chr1	92463353	92463373	0	92463343	92463362	+	GGTTTACATTTGCCAACTGT	60	0.557923	5	949
chr1	92463353	92463373	0	92463346	92463365	+	GTACATTTGCCAACTGTAGG	61	0.282381	23	950
chr1	92463353	92463373	0	92463357	92463376	-	GGCATAGTGCCACCTACAGT	54	0.757085	7	951
chr1	93324586	93324606	0	93324573	93324592	+	GGCACATACCTCATCAAACC	60	0.790057	5	952
chr1	93324586	93324606	0	93324579	93324598	+	GACCTCATCAAACCAGGAGA	60	0.310062	9	953
chr1	93324586	93324606	0	93324583	93324602	-	GGCCATCTCCTGGTTTGATG	60	0.225551	25	954
chr1	93324586	93324606	0	93324593	93324612	-	GACTAAAGAGTGCCATCTCC	49	0.529927	4	955
chr1	93459853	93459873	0	93459844	93459863	+	GGCAAGAAAAGACTGCCACC	59	0.241977	24	956
chr1	93459853	93459873	0	93459847	93459866	+	GAGAAAAGACTGCCACCTGG	70	0.149346	37	957
chr1	93487303	93487323	0	93487293	93487312	+	GGTTACTATGACTTGCCACT	59	0.357137	11	958
chr1	93487303	93487323	0	93487296	93487315	+	GACTATGACTTGCCACTAGG	63	0.727273	1	959
chr1	93527954	93527974	0	93527940	93527959	+	GCCACCTGGTGGTATTTAGC	51	0.183747	16	960
chr1	93527954	93527974	0	93527947	93527966	+	GGTGGTATTTAGCAGGCAGA	60	0.132701	26	961
chr1	93527954	93527974	0	93527951	93527970	+	GTATTTAGCAGGCAGATGGC	51	0.231863	16	962
chr1	93527954	93527974	0	93527954	93527973	+	GTTAGCAGGCAGATGGCTGG	56	0.141313	29	963
chr1	93527954	93527974	0	93527955	93527974	+	GTAGCAGGCAGATGGCTGGA	64	0.105424	30	964
chr1	94279729	94279749	0	94279723	94279742	+	GGGTGGAGGCTGTCCTCTGC	45	0.123606	34	965
chr1	94279729	94279749	0	94279738	94279757	-	GTGTTGAGAATAACCAGCAG	65	0.209138	25	966
chr1	94309987	94310007	0	94309981	94310000	+	GATGCTTTGACTCCCTCTGT	51	0.229024	14	967
chr1	94309987	94310007	0	94309985	94310004	+	GTTTGACTCCCTCTGTTGGC	42	0.180938	20	968
chr1	94309987	94310007	0	94309991	94310010	+	GTCCCTCTGTTGGCAGGAAG	40	0.127636	39	969
chr1	94309987	94310007	0	94309995	94310014	-	GACCTCTTCCTGCCAACAGA				970
chr1	94309987	94310007	0	94309996	94310015	-	GAACCTCTTCCTGCCAACAG	62	0.202789	30	971
chr1	94801537	94801557	0	94801540	94801559	+	GCACCATCTTGTGACTATTT	22	0.407796	11	972
chr1	94801537	94801557	0	94801545	94801564	-	GTACCAAAATAGTCACAAGA	64	0.159017	18	973
chr1	95320119	95320139	0	95320106	95320125	+	GTGCATTCACACAGCCATCC	45	0.202267	30	974
chr1	95320119	95320139	0	95320111	95320130	+	GTCACACAGCCATCCAGGAG	62	0.147561	32	975
chr1	95320119	95320139	0	95320112	95320131	+	GCACACAGCCATCCAGGAGA	61	0.138899	33	976
chr1	95320119	95320139	0	95320122	95320141	-	GATGACTGCCCTCTCCTGGA	55	0.164011	25	977
chr1	95320119	95320139	0	95320126	95320145	-	GACACATGACTGCCCTCTCC	45	0.164487	27	978
chr1	95509147	95509167	0	95509138	95509157	+	GTCAGCAGTGCACTGCCACC	59	0.24924	17	979
chr1	95509147	95509167	0	95509141	95509160	+	GGCAGTGCACTGCCACCTGG	66	0.178911	25	980
chr1	95509147	95509167	0	95509151	95509170	+	GGCCACCTGGTGGCAGGATG	37	0.078132	69	981
chr1	95509147	95509167	0	95509155	95509174	-	GCCCTCATCCTGCCACCAGG	60	0.0959498	47	982
chr1	95509147	95509167	0	95509158	95509177	-	GACTCCCTCATCCTGCCACC	46	0.116741	35	983
chr1	99646003	99646023	0	99645993	99646012	+	GTTTCTCAATTGCCGCCACT	56	0.558219	5	984
chr1	99646003	99646023	0	99645996	99646015	+	GCTCAATTGCCGCCACTAGG	63	0.517972	3	985
chr1	99646003	99646023	0	99646007	99646026	-	GAACGTTTGCCACCTAGTGG	64	0.737831	2	986
chr1	99646003	99646023	0	99646010	99646029	-	GGGAAACGTTTGCCACCTAG	62	0.637681	2	987
chr1	100274379	100274399	0	100274369	100274388	+	GGTAAATGTAAATAACCACA				988
chr1	100274379	100274399	0	100274372	100274391	+	GAATGTAAATAACCACACGG	81	0.243335	15	989
chr1	100274379	100274399	0	100274386	100274405	-	GGGCATCTACTGCCACCGTG	68	0.629535	5	990
chr1	101386832	101386852	0	101386824	101386843	+	GTAATTGTAATCACCAGCAG	61	0.352952	13	991
chr1	101386832	101386852	0	101386825	101386844	+	GAATTGTAATCACCAGCAGA	65	0.426773	9	992
chr1	101386832	101386852	0	101386839	101386858	-	GTACATACAGAGCCCTCTGC	56	0.243447	10	993
chr1	101754154	101754174	0	101754148	101754167	+	GGGACATTACTGCCACCTAG	70	0.215616	25	994
chr1	101754154	101754174	0	101754162	101754181	-	GAGCCCTAATGACCACTAGG	71	0.355436	7	995
chr1	101754154	101754174	0	101754165	101754184	-	GCACAGCCCTAATGACCACT	60	0.33309	12	996
chr1	108325006	108325026	0	108324998	108325017	+	GTTTCATGAGTGTCCACCAG	62	0.273108	10	997
chr1	108325006	108325026	0	108324999	108325018	+	GTTCATGAGTGTCCACCAGA	59	0.239607	11	998
chr1	108325006	108325026	0	108325013	108325032	-	GATCATCTGGCTCCCTCTGG	54	0.214036	15	999
chr1	108325006	108325026	0	108325016	108325035	-	GACTATCATCTGGCTCCCTC	47	0.586303	4	1000
chr1	108668331	108668351	0	108668325	108668344	+	GGGGGAAGTCTGCCATCTAG	60	0.164989	19	1001
chr1	108668331	108668351	0	108668335	108668354	+	GGCCATCTAGTGGAAAGTAG	60	0.193062	17	1002
chr1	108668331	108668351	0	108668339	108668358	-	GCCCTCTACTTTCCACTAGA	39	0.267445	12	1003
chr1	109055284	109055304	0	109055276	109055295	+	GTTGGCTCACTGAGCAGTAG	56	0.299754	15	1004
chr1	109055284	109055304	0	109055277	109055296	+	GTGGCTCACTGAGCAGTAGA	63	0.47507	10	1005
chr1	109104546	109104566	0	109104537	109104556	+	GCTGGGCCAGTGGTGACACC	46	0.246479	38	1006
chr1	109104546	109104566	0	109104540	109104559	+	GGGCCAGTGGTGACACCTGG	63	0.101156	44	1007
chr1	109104546	109104566	0	109104545	109104564	+	GGTGGTGACACCTGGTGGTC	28	0.212508	18	1008
chr1	109104546	109104566	0	109104546	109104565	+	GTGGTGACACCTGGTGGTCA	46	0.160985	22	1009
chr1	109104546	109104566	0	109104557	109104576	-	GGACAAGTGCCCTGACCACC	55	0.314361	19	1010
chr1	109370908	109370928	0	109370898	109370917	+	GTTAGTTGCACATGGCCACC	52	0.48632	5	1011
chr1	109370908	109370928	0	109370901	109370920	+	GGTTGCACATGGCCACCAGG	67	0.224486	15	1012
chr1	109370908	109370928	0	109370915	109370934	-	GTCTTTCTGACGCCACCTGG	59	0.236401	15	1013
chr1	109370908	109370928	0	109370918	109370937	-	GGCTTCTTTCTGACGCCACC	43	0.50654	14	1014
chr1	109655458	109655478	0	109655449	109655468	+	GCTCAGAGGAGGGCGCCACC	46	0.241452	20	1015
chr1	109655458	109655478	0	109655462	109655481	+	GGCCACCTGGCGGCTGACCA	43	0.409648	14	1016
chr1	109655458	109655478	0	109655466	109655485	-	GCCCGTGGTCAGCCGCCAGG	56	0.413794	6	1017
chr1	109655458	109655478	0	109655469	109655488	-	GCCTCCCGTGGTCAGCCGCC	43	0.285571	6	1018
chr1	109736458	109736478	0	109736456	109736475	-	GAGCAGCAGAGGGAGCTCCA				1019
chr1	109736458	109736478	0	109736458	109736477	+	GGAGCTCCCTCTGCTGCTGT				1020
chr1	109736458	109736478	0	109736461	109736480	+	GCTCCCTCTGCTGCTGTGGG	45	0.0668409	68	1021
chr1	109736458	109736478	0	109736466	109736485	-	GTCCCTCCCACAGCAGCAGA	60	0.118784	41	1022
chr1	109736458	109736478	0	109736467	109736486	-	GTTCCCTCCCACAGCAGCAG	59	0.0726783	46	1023
chr1	109942169	109942189	0	109942163	109942182	+	GACTCAACAGTGCCACCTCC	44	0.113534	34	1024
chr1	109942169	109942189	0	109942177	109942196	-	GTGGTAATTTCTCCAGGAGG	51	0.216251	19	1025
chr1	109942169	109942189	0	109942180	109942199	-	GATTTGGTAATTTCTCCAGG	66	0.118693	20	1026
chr1	109942169	109942189	0	109942183	109942202	-	GTGTATTTGGTAATTTCTCC	47	0.254184	18	1027
chr1	110186119	110186139	0	110186109	110186128	+	GAGGTGCACGGTTGGCCACC	41	0.806743	5	1028
chr1	110186119	110186139	0	110186110	110186129	+	GGGTGCACGGTTGGCCACCA	56	0.230981	11	1029
chr1	110186119	110186139	0	110186126	110186145	-	GGTCCAGCAGCGCGCCCTGG	54	0.321671	15	1030
chr1	110186119	110186139	0	110186129	110186148	-	GAGAGTCCAGCAGCGCGCCC	46	0.309789	18	1031
chr1	110596622	110596642	0	110596612	110596631	+	GAGTGCTCCCATCCCCCACC	47	0.101287	40	1032
chr1	110596622	110596642	0	110596615	110596634	+	GGCTCCCATCCCCCACCAGG	59	0.141108	34	1033
chr1	110596622	110596642	0	110596621	110596640	-	GCTGCCACCTGGTGGGGGAT	32	0.132996	37	1034
chr1	110596622	110596642	0	110596622	110596641	-	GGCTGCCACCTGGTGGGGGA				1035
chr1	110596622	110596642	0	110596628	110596647	-	GGGCTGTGCTGCCACCTGGT	33	0.153263	34	1036
chr1	110648918	110648938	0	110648912	110648931	+	GGGTCACCAGTGACATCTAG	63	0.202654	21	1037
chr1	110648918	110648938	0	110648920	110648939	-	GTGTGACCACTAGATGTCAC	56	0.36897	15	1038
chr1	110648918	110648938	0	110648922	110648941	+	GGACATCTAGTGGTCACAGC	56	0.269879	18	1039
chr1	110855384	110855404	0	110855378	110855397	+	GCGTCTCTCCTGCCCTCTGC	41	0.08322	46	1040
chr1	110855384	110855404	0	110855392	110855411	-	GCTGCCTGGTGACCAGCAGA	51	0.115046	63	1041
chr1	110855384	110855404	0	110855393	110855412	-	GCCTGCCTGGTGACCAGCAG	50	0.107551	64	1042
chr1	110955307	110955327	0	110955297	110955316	+	GTGAGCCCTCATGTGCCACC	49	0.315279	9	1043
chr1	110955307	110955327	0	110955298	110955317	+	GGAGCCCTCATGTGCCACCA	56	0.206493	21	1044
chr1	110955307	110955327	0	110955300	110955319	+	GGCCCTCATGTGCCACCAGG	66	0.238942	16	1045
chr1	110955307	110955327	0	110955304	110955323	-	GGCCCCCTGGTGGCACATGA	54	0.132694	47	1046
chr1	110955307	110955327	0	110955317	110955336	-	GCTGTGGCCTTGGTGCCCCC	42	0.151134	34	1047
chr1	111067260	111067280	0	111067252	111067271	+	GTCTTGTGACTGGACAGAAG	59	0.16442	23	1048
chr1	111067260	111067280	0	111067253	111067272	+	GCTTGTGACTGGACAGAAGA				1049
chr1	111098046	111098066	0	111098038	111098057	+	GGGCTCAGTCGGACCAGCAG	56	0.646027	8	1050
chr1	111098046	111098066	0	111098049	111098068	+	GACCAGCAGAGGTCACTGCG	65	0.253659	18	1051
chr1	111098046	111098066	0	111098050	111098069	+	GCCAGCAGAGGTCACTGCGT	59	0.263973	13	1052
chr1	111098046	111098066	0	111098053	111098072	-	GCCCACGCAGTGACCTCTGC				1053
chr1	111158553	111158573	0	111158547	111158566	+	GATCCAACAGTGCCACCCAA	59	0.307039	11	1054
chr1	111158553	111158573	0	111158556	111158575	+	GTGCCACCCAATGGCCACAT	59	0.326791	14	1055
chr1	111158553	111158573	0	111158561	111158580	-	GCACCCATGTGGCCATTGGG	59	0.227241	25	1056
chr1	111158553	111158573	0	111158564	111158583	-	GCTGCACCCATGTGGCCATT	46	0.174086	45	1057
chr1	111158553	111158573	0	111158565	111158584	-	GCCTGCACCCATGTGGCCAT	41	0.188304	21	1058
chr1	111173554	111173574	0	111173547	111173566	+	GCCTTTCCACCACCACCAGA	61	0.157869	25	1059
chr1	111173554	111173574	0	111173555	111173574	-	GTGCTGCCATCTGGTGGTGG	49	0.13904	36	1060
chr1	111173554	111173574	0	111173558	111173577	-	GTTGTGCTGCCATCTGGTGG	45	0.133348	28	1061
chr1	111173554	111173574	0	111173561	111173580	-	GGCTTTGTGCTGCCATCTGG	54	0.102523	34	1062
chr1	111173554	111173574	0	111173564	111173583	-	GTGGGCTTTGTGCTGCCATC	42	0.297377	15	1063
chr1	111765653	111765673	0	111765645	111765664	+	GGCCTACCAACAACCACGAG	61	0.359411	7	1064
chr1	111765653	111765673	0	111765646	111765665	+	GCCTACCAACAACCACGAGA	66	0.51012	5	1065
chr1	111765653	111765673	0	111765653	111765672	-	GGGCGCCCTCTCGTGGTTGT	43	0.336066	8	1066
chr1	111765653	111765673	0	111765660	111765679	-	GGGGAAGGGGCGCCCTCTCG	48	0.329073	16	1067
chr1	111942603	111942623	0	111942594	111942613	+	GCCTGATAACTGCTGCCACC	50	0.225446	20	1068
chr1	111942603	111942623	0	111942597	111942616	+	GGATAACTGCTGCCACCTGG	69	0.163762	25	1069
chr1	111942603	111942623	0	111942614	111942633	-	GAGCTAGGAATATTGCCACC	64	0.307195	8	1070
chr1	112024428	112024448	0	112024420	112024439	+	GCCAGGGCAGCCACCCCACG	50	0.112146	31	1071
chr1	112024428	112024448	0	112024421	112024440	+	GCAGGGCAGCCACCCCACGA	67	0.295243	23	1072
chr1	112024428	112024448	0	112024432	112024451	-	GCTCTGCTGCCCTCGTGGGG	55	0.17629	28	1073
chr1	112024428	112024448	0	112024436	112024455	-	GGGGTCTCTGCTGCCCTCGT	44	0.175547	26	1074
chr1	112024428	112024448	0	112024437	112024456	-	GTGGGTCTCTGCTGCCCTCG	46	0.139373	31	1075
chr1	112051004	112051024	0	112050996	112051015	+	GGCTCAATGGTGGCCACCAG	56	0.294705	14	1076
chr1	112051004	112051024	0	112050997	112051016	+	GCTCAATGGTGGCCACCAGA	61	0.164445	22	1077
chr1	112051004	112051024	0	112051011	112051030	-	GGAAACGTGCTTCCCTCTGG	60	0.264062	11	1078
chr1	112051004	112051024	0	112051014	112051033	-	GACAGAAACGTGCTTCCCTC	47	0.368287	12	1079
chr1	112199212	112199232	0	112199206	112199225	+	GAGTCTCCAGTGACCTCCAG	62	0.213765	25	1080
chr1	112199212	112199232	0	112199214	112199233	-	GCTTGACCACTGGAGGTCAC	49	0.287714	12	1081
chr1	112199212	112199232	0	112199221	112199240	-	GCTGAGAACTTGACCACTGG	61	0.372655	12	1082
chr1	112199212	112199232	0	112199224	112199243	-	GCGACTGAGAACTTGACCAC	56	0.416674	7	1083
chr1	112257671	112257691	0	112257661	112257680	+	GTGTAATCTTACCCTCCACC	51	0.535269	4	1084
chr1	112257671	112257691	0	112257662	112257681	+	GGTAATCTTACCCTCCACCA	62	0.521765	5	1085
chr1	112257671	112257691	0	112257663	112257682	+	GTAATCTTACCCTCCACCAG	64	0.357065	6	1086
chr1	112257671	112257691	0	112257664	112257683	+	GAATCTTACCCTCCACCAGG	70	0.368838	9	1087
chr1	112257671	112257691	0	112257681	112257700	-	GCCGATGTTGAAGCTCCCCC	56	0.411887	4	1088
chr1	113008922	113008942	0	113008913	113008932	+	GCTGACTTACTTGCGCCCCC	55	0.714457	3	1089
chr1	113008922	113008942	0	113008930	113008949	-	GCAGCATGTGAAACACCAGG	79	0.222026	14	1090
chr1	113008922	113008942	0	113008931	113008950	-	GACAGCATGTGAAACACCAG	69	0.255072	25	1091
chr1	113008922	113008942	0	113008932	113008951	-	GCACAGCATGTGAAACACCA	67	0.316536	14	1092
chr1	113008922	113008942	0	113008933	113008952	-	GTCACAGCATGTGAAACACC	56	0.299525	20	1093
chr1	113423741	113423761	0	113423733	113423752	+	GGGGCCGCTCTGGCCACAAG	56	0.263179	12	1094
chr1	113423741	113423761	0	113423734	113423753	+	GGGCCGCTCTGGCCACAAGA	56	0.217001	13	1095
chr1	113423741	113423761	0	113423739	113423758	-	GTGCCCTCTTGTGGCCAGAG	65	0.125579	41	1096
chr1	113423741	113423761	0	113423748	113423767	-	GAATGTGGGGTGCCCTCTTG	52	0.419905	7	1097
chr1	113585427	113585447	0	113585427	113585446	-	GTCAGCAGCAGAGGGCGATC	44	0.379812	13	1098
chr1	113585427	113585447	0	113585435	113585454	-	GTTTATCAGTCAGCAGCAGA	59	0.243111	16	1099
chr1	113585427	113585447	0	113585436	113585455	-	GATTTATCAGTCAGCAGCAG	59	0.273574	21	1100
chr1	113683303	113683323	0	113683293	113683312	+	GTGGGCTAGAACTGGCCTCT	46	0.213496	16	1101
chr1	113683303	113683323	0	113683296	113683315	+	GGCTAGAACTGGCCTCTAGG	63	0.307433	7	1102
chr1	113683303	113683323	0	113683310	113683329	-	GGTACTGAATCGCCACCTAG	66	0.348029	8	1103
chr1	114220690	114220710	0	114220681	114220700	+	GGTTAAACAGAAATGACACC	67	0.355221	19	1104
chr1	114220690	114220710	0	114220684	114220703	+	GAAACAGAAATGACACCTGG	70	0.190105	23	1105
chr1	114220690	114220710	0	114220701	114220720	-	GATTGAACAGACTTGCCACC	53	0.289023	13	1106
chr1	114889325	114889345	0	114889317	114889336	+	GGTTCGGCAGTGTCCATTAG	47	0.406871	5	1107
chr1	114889325	114889345	0	114889318	114889337	+	GTTCGGCAGTGTCCATTAGA	56	0.959677	1	1108
chr1	114889325	114889345	0	114889332	114889351	-	GGCGCGCTGGCGCCCTCTAA	32	0.470968	7	1109
chr1	115681912	115681932	0	115681906	115681925	+	GCACCTCATGCTCCCCCTGG	61	0.187657	23	1110
chr1	115681912	115681932	0	115681911	115681930	-	GTACCTCCAGGGGGAGCATG	62	0.309882	10	1111
chr1	115681912	115681932	0	115681920	115681939	-	GAAGGTTGTGTACCTCCAGG	73	0.328817	14	1112
chr1	115681912	115681932	0	115681921	115681940	-	GGAAGGTTGTGTACCTCCAG	63	0.280813	8	1113
chr1	115681912	115681932	0	115681923	115681942	-	GGTGAAGGTTGTGTACCTCC	50	0.549678	6	1114
chr1	116012480	116012500	0	116012474	116012493	+	GGGCTTCTGCTGCCACCTAT	31	0.198908	24	1115
chr1	116012480	116012500	0	116012484	116012503	+	GGCCACCTATAGGCCCCATG	64	0.525945	5	1116
chr1	116012480	116012500	0	116012491	116012510	-	GAGTGCCACATGGGGCCTAT	41	0.264698	14	1117
chr1	116138623	116138643	0	116138623	116138642	+	GTGGCGCCACCTAGTGATCG	64	0.838034	5	1118
chr1	116138623	116138643	0	116138631	116138650	-	GGAGGGCCTCGATCACTAGG	67	0.393789	8	1119
chr1	116138623	116138643	0	116138634	116138653	-	GCAGGAGGGCCTCGATCACT	48	0.316247	9	1120
chr1	116150948	116150968	0	116150940	116150959	+	GTTCATTATATCATCAGAAG	56	0.222942	16	1121
chr1	116150948	116150968	0	116150941	116150960	+	GTCATTATATCATCAGAAGA				1122
chr1	116249629	116249649	0	116249623	116249642	+	GGAAGCACAGCGACCTCTAG	51	0.289094	9	1123
chr1	116249629	116249649	0	116249638	116249657	-	GGGAACTATTTCTCCACTAG	59	0.341291	9	1124
chr1	116681823	116681843	0	116681815	116681834	+	GTCCCAATTCTTGCCAGCAG	56	0.187319	19	1125
chr1	116681823	116681843	0	116681816	116681835	+	GCCCAATTCTTGCCAGCAGA	55	0.156382	24	1126
chr1	116681823	116681843	0	116681820	116681839	-	GGCCCTCTGCTGGCAAGAAT	30	0.230003	45	1127
chr1	116903576	116903596	0	116903566	116903585	+	GAACCATAAGGCAAACCAGC	50	0.20326	22	1128
chr1	116903576	116903596	0	116903567	116903586	+	GACCATAAGGCAAACCAGCA	55	0.248559	15	1129
chr1	116903576	116903596	0	116903568	116903587	+	GCCATAAGGCAAACCAGCAG	59	0.384207	9	1130
chr1	116903576	116903596	0	116903569	116903588	+	GCATAAGGCAAACCAGCAGG	67	0.33104	12	1131
chr1	116903576	116903596	0	116903583	116903602	-	GTATCTTTAACACCCCCTGC	52	0.599648	5	1132
chr1	117028046	117028066	0	117028040	117028059	+	GTGAGAGTGCTGCCACCTGC	51	0.14394	24	1133
chr1	117028046	117028066	0	117028057	117028076	-	GAAGCAGCGCTGTGACCAGC	49	0.153103	35	1134
chr1	117117409	117117429	0	117117398	117117417	+	GAATGAGGTCTCACAGCCAC	49	0.245063	17	1135
chr1	117117409	117117429	0	117117401	117117420	+	GGAGGTCTCACAGCCACTGG	62	0.11597	42	1136
chr1	117117409	117117429	0	117117402	117117421	+	GAGGTCTCACAGCCACTGGA	64	0.141877	26	1137
chr1	117280077	117280097	0	117280066	117280085	+	GTGGCTCAGGTTGCTGCCAG	53	0.129563	26	1138
chr1	117280077	117280097	0	117280067	117280086	+	GGGCTCAGGTTGCTGCCAGA	55	0.206205	27	1139
chr1	117280077	117280097	0	117280070	117280089	+	GTCAGGTTGCTGCCAGAGGG	50	0.165564	22	1140
chr1	117280077	117280097	0	117280080	117280099	+	GGCCAGAGGGTGGCAGCAGC	31	0.0916292	56	1141
chr1	117280077	117280097	0	117280084	117280103	-	GGCCTGCTGCTGCCACCCTC	34	0.111432	54	1142
chr1	117360374	117360394	0	117360369	117360388	+	GTCACTTGCTGCCCCCTGCT	44	0.261813	15	1143
chr1	117360374	117360394	0	117360382	117360401	-	GTTTCTGCTCTCCCAGCAGG	56	0.132434	34	1144
chr1	117360374	117360394	0	117360383	117360402	-	GGTTTCTGCTCTCCCAGCAG	53	0.195671	19	1145
chr1	117360374	117360394	0	117360384	117360403	-	GAGTTTCTGCTCTCCCAGCA	50	0.246402	18	1146
chr1	117360374	117360394	0	117360385	117360404	-	GGAGTTTCTGCTCTCCCAGC	39	0.22885	20	1147
chr1	118438322	118438342	0	118438316	118438335	+	GGTTCCTTGGTGCCCCCTAG	56	0.175239	18	1148
chr1	118438322	118438342	0	118438330	118438349	-	GAAGCGTATGAGCCACTAGG	75	0.585905	4	1149
chr1	118438322	118438342	0	118438331	118438350	-	GAAAGCGTATGAGCCACTAG	69	0.805921	2	1150
chr1	118438322	118438342	0	118438332	118438351	-	GAAAAGCGTATGAGCCACTA	47	0.623814	4	1151
chr1	118438322	118438342	0	118438333	118438352	-	GCAAAAGCGTATGAGCCACT	54	0.71383	2	1152
chr1	120156559	120156579	0	120156549	120156568	+	GTTTCTTAAAACCAACCACG	68	0.296764	10	1153
chr1	120156559	120156579	0	120156550	120156569	+	GTTCTTAAAACCAACCACGA	64	0.384697	10	1154
chr1	120156559	120156579	0	120156551	120156570	+	GTCTTAAAACCAACCACGAG	56	0.425928	8	1155
chr1	120156559	120156579	0	120156552	120156571	+	GCTTAAAACCAACCACGAGG	68	0.408626	11	1156
chr1	120156559	120156579	0	120156562	120156581	-	GTGGGGCTCCCCCTCGTGGT	48	0.301506	22	1157
chr1	120205978	120205998	0	120205972	120205991	+	GATGAAAGGGAGCCCCCTCA	55	0.554224	9	1158
chr1	120205978	120205998	0	120205986	120206005	-	GTTCGTAAACCTCCATGAGG	65	0.525634	4	1159
chr1	120205978	120205998	0	120205987	120206006	-	GTTTCGTAAACCTCCATGAG	61	0.601181	3	1160
chr1	120205978	120205998	0	120205988	120206007	-	GGTTTCGTAAACCTCCATGA	60	0.377769	5	1161
chr1	120205978	120205998	0	120205989	120206008	-	GTGTTTCGTAAACCTCCATG	68	0.895522	2	1162
chr1	145457394	145457414	0	145457402	145457421	-	GTGTCATAGTGGCCACATGA	63	0.332855	9	1163
chr1	145457394	145457414	0	145457403	145457422	-	GATGTCATAGTGGCCACATG	65	0.270788	14	1164
chr1	147112719	147112739	0	147112711	147112730	+	GAAGTCCCCTTGGCCACTAG				1165
chr1	147112719	147112739	0	147112712	147112731	+	GAGTCCCCTTGGCCACTAGA	60	0.126001	19	1166
chr1	147112719	147112739	0	147112716	147112735	+	GCCCTTGGCCACTAGAGGGC	40	0.169735	20	1167
chr1	147112719	147112739	0	147112717	147112736	+	GCCTTGGCCACTAGAGGGCA	49	0.120306	25	1168
chr1	147112719	147112739	0	147112719	147112738	-	GCCTGCCCTCTAGTGGCCAA				1169
chr1	149934138	149934158	0	149934128	149934147	+	GTTTAATGTACACAGCCACT	59	0.225315	16	1170
chr1	149934138	149934158	0	149934131	149934150	+	GAATGTACACAGCCACTAGG	69	0.25424	11	1171
chr1	149934138	149934158	0	149934145	149934164	-	GGAAGTTGTACACCACCTAG	73	0.551551	5	1172
chr1	150436991	150437011	0	150436981	150437000	+	GAGTTCATCTTTCTGCCACC	41	0.260261	10	1173
chr1	150436991	150437011	0	150436982	150437001	+	GGTTCATCTTTCTGCCACCA	52	0.313173	19	1174
chr1	150436991	150437011	0	150436983	150437002	+	GTTCATCTTTCTGCCACCAG	56	0.203911	21	1175
chr1	150436991	150437011	0	150436998	150437017	-	GATGCAGGACTGACCCCTGG	63	0.155143	30	1176
chr1	150436991	150437011	0	150437001	150437020	-	GTTGATGCAGGACTGACCCC	54	0.292541	19	1177
chr1	150533549	150533569	0	150533541	150533560	+	GGCTGGTCATGGGCCACTAG	56	0.344373	10	1178
chr1	150533549	150533569	0	150533556	150533575	-	GGAGAACTGGTGACCTCTAG	55	0.261658	16	1179
chr1	150594169	150594189	0	150594163	150594182	+	GAAATCACTCTGCCTCCTGC	54	0.153754	28	1180
chr1	150594169	150594189	0	150594177	150594196	-	GTCTGCTGGTGGCCAGCAGG	47	0.123194	32	1181
chr1	150594169	150594189	0	150594180	150594199	-	GCTTTCTGCTGGTGGCCAGC	44	0.0861004	25	1182
chr1	150785757	150785777	0	150785759	150785778	-	GCACGGACAGCAGAGGGTGT	63	0.256011	16	1183
chr1	150785757	150785777	0	150785760	150785779	-	GACACGGACAGCAGAGGGTG	49	0.133356	31	1184
chr1	150785757	150785777	0	150785761	150785780	+	GACCCTCTGCTGTCCGTGTC	31	0.825479	8	1185
chr1	150785757	150785777	0	150785766	150785785	-	GTTCCAGACACGGACAGCAG	65	0.299934	7	1186
chr1	150968560	150968580	0	150968554	150968573	+	GAGGCTTTGGTTCCCCCTGC	42	0.198934	21	1187
chr1	150968560	150968580	0	150968571	150968590	-	GCATTTCTAATATAGCCTGC	49	0.582425	8	1188
chr1	151072442	151072462	0	151072432	151072451	+	GTGACCCCAACATGCCCACC	46	0.32289	11	1189
chr1	151072442	151072462	0	151072433	151072452	+	GGACCCCAACATGCCCACCA	56	0.198636	21	1190
chr1	151072442	151072462	0	151072439	151072458	-	GGCCCCCTGGTGGGCATGTT	17	0.267072	27	1191
chr1	151072442	151072462	0	151072448	151072467	-	GATCACTATTGCCCCCTGGT	61	0.52719	3	1192
chr1	151072442	151072462	0	151072452	151072471	-	GGAAGATCACTATTGCCCCC	62	0.501032	6	1193
chr1	151128648	151128668	0	151128632	151128651	+	GTAGTGATTCAGTGCTGTGC	54	0.336272	7	1194
chr1	151128648	151128668	0	151128642	151128661	+	GGTGCTGTGCTGGCACCTGC	43	0.147559	32	1195
chr1	151128648	151128668	0	151128652	151128671	+	GGGCACCTGCTGGTCACCTG	56	0.114981	59	1196
chr1	151128648	151128668	0	151128659	151128678	-	GTGCACCACAGGTGACCAGC	47	0.245102	17	1197
chr1	151273520	151273540	0	151273512	151273531	+	GGTCACAAAAGGGCCAAAAG	56	0.5882	11	1198
chr1	151273520	151273540	0	151273521	151273540	+	GGGGCCAAAAGAGGCCGCTG	60	0.236268	12	1199
chr1	151273520	151273540	0	151273527	151273546	-	GGCTCCACAGCGGCCTCTTT				1200
chr1	151273520	151273540	0	151273537	151273556	-	GCATAGGAACAGCTCCACAG	74	0.203182	15	1201
chr1	151313515	151313535	0	151313506	151313525	+	GATGACAAGATGCTGCCACC	67	0.269354	16	1202
chr1	151313515	151313535	0	151313509	151313528	+	GACAAGATGCTGCCACCTGG	64	0.188958	19	1203
chr1	151313515	151313535	0	151313523	151313542	-	GCTATTCTGTATCCACCAGG	71	0.350587	13	1204
chr1	151313515	151313535	0	151313526	151313545	-	GAATCTATTCTGTATCCACC	64	0.288191	14	1205
chr1	151906653	151906673	0	151906656	151906675	-	GGTGGGCTCCCTCTAGAGGC	52	0.0427123	78	1206
chr1	151906653	151906673	0	151906660	151906679	-	GGAATGTGGGCTCCCTCTAG	56	0.156498	36	1207
chr1	152025207	152025227	0	152025197	152025216	+	GATTGCAGTCAGTCACCACC	56	0.384702	10	1208
chr1	152025207	152025227	0	152025200	152025219	+	GGCAGTCAGTCACCACCAGG	69	0.222571	18	1209
chr1	152025207	152025227	0	152025214	152025233	-	GTGGCTTGTGCGCCACCTGG	56	0.436769	7	1210
chr1	152025207	152025227	0	152025217	152025236	-	GTCATGGCTTGTGCGCCACC	48	0.628947	6	1211
chr1	152842475	152842495	0	152842467	152842486	+	GTTACACACCAGACCACAAG	64	0.529717	6	1212
chr1	152842475	152842495	0	152842468	152842487	+	GTACACACCAGACCACAAGA	76	0.300143	10	1213
chr1	152842475	152842495	0	152842477	152842496	+	GGACCACAAGAGGGCAATCG	56	0.486248	9	1214
chr1	152842475	152842495	0	152842478	152842497	+	GACCACAAGAGGGCAATCGC	54	0.585273	12	1215
chr1	152842475	152842495	0	152842482	152842501	-	GTCCCGCGATTGCCCTCTTG	50	0.634998	3	1216
chr1	153163044	153163064	0	153163038	153163057	+	GCTACCACACTGCCTTCTGC	48	0.152535	34	1217
chr1	153163044	153163064	0	153163044	153163063	-	GTAGCCAGCAGAAGGCAGTG	71	0.0848522	36	1218
chr1	153163044	153163064	0	153163052	153163071	-	GATCTCATATAGCCAGCAGA	63	0.283915	15	1219
chr1	153541177	153541197	0	153541168	153541187	+	GCCAGCTGCTTCGTGCCCTC	39	0.124617	36	1220
chr1	153541177	153541197	0	153541171	153541190	+	GGCTGCTTCGTGCCCTCTGG	50	0.175002	18	1221
chr1	153541177	153541197	0	153541177	153541196	+	GTCGTGCCCTCTGGTGGCTA	48	0.279987	10	1222
chr1	153541177	153541197	0	153541185	153541204	-	GACACGCCTTAGCCACCAGA	64	0.56872	1	1223
chr1	153541177	153541197	0	153541186	153541205	-	GGACACGCCTTAGCCACCAG	69	0.468563	2	1224
chr1	153650331	153650351	0	153650323	153650342	+	GAACCCCCGATGACCATTAG	42	0.870032	4	1225
chr1	153650331	153650351	0	153650328	153650347	-	GGCCCTCTAATGGTCATCGG	66	0.639178	3	1226
chr1	153650331	153650351	0	153650329	153650348	-	GTGCCCTCTAATGGTCATCG	65	0.608919	5	1227
chr1	153650331	153650351	0	153650330	153650349	-	GGTGCCCTCTAATGGTCATC	43	0.410521	8	1228
chr1	153650331	153650351	0	153650331	153650350	-	GTGTGCCCTCTAATGGTCAT	50	0.561038	7	1229
chr1	153769865	153769885	0	153769855	153769874	+	GCATGCCTGAATCAGCCACT				1230
chr1	153769865	153769885	0	153769857	153769876	+	GTGCCTGAATCAGCCACTAG				1231
chr1	153769865	153769885	0	153769858	153769877	+	GGCCTGAATCAGCCACTAGG				1232
chr1	153769865	153769885	0	153769862	153769881	-	GGCCCCCTAGTGGCTGATTC				1233
chr1	153769865	153769885	0	153769872	153769891	-	GATACCCTGGAGCCCCCTAG				1234
chr1	153959375	153959395	0	153959366	153959385	+	GGTTGAGTCAGTCTGCCCCC	55	0.414328	10	1235
chr1	153959375	153959395	0	153959375	153959394	+	GGTCTGCCCCCTGGTGGAAC	30	0.449515	10	1236
chr1	153959375	153959395	0	153959376	153959395	+	GTCTGCCCCCTGGTGGAACA	51	0.261516	14	1237
chr1	153959375	153959395	0	153959383	153959402	-	GTTCACCCTGTTCCACCAGG	68	0.342814	18	1238
chr1	153959375	153959395	0	153959384	153959403	-	GTTTCACCCTGTTCCACCAG	60	0.254146	15	1239
chr1	154307716	154307736	0	154307707	154307726	+	GAAGGGCTCCAGTCGCCCCC	53	0.464212	8	1240
chr1	154307716	154307736	0	154307717	154307736	-	GATGGCCACCAGGGGGCGAC	40	0.37241	11	1241
chr1	154307716	154307736	0	154307718	154307737	+	GTCGCCCCCTGGTGGCCATT	40	0.235603	19	1242
chr1	154307716	154307736	0	154307725	154307744	-	GGGTGCCCAATGGCCACCAG	61	0.18254	20	1243
chr1	154307716	154307736	0	154307727	154307746	-	GTTGGTGCCCAATGGCCACC	46	0.153984	14	1244
chr1	154452476	154452496	0	154452482	154452501	-	GTGCGTTACTGCCATCTAAT	46	0.211437	18	1245
chr1	154452476	154452496	0	154452483	154452502	-	GGTGCGTTACTGCCATCTAA	36	0.282176	13	1246
chr1	154519063	154519083	0	154519066	154519085	+	GCACCACCCAGAGGTTGTCT	45	0.286913	15	1247
chr1	154519063	154519083	0	154519067	154519086	+	GACCACCCAGAGGTTGTCTT	49	0.262184	18	1248
chr1	154519063	154519083	0	154519071	154519090	-	GACCCAAGACAACCTCTGGG	70	0.326615	6	1249
chr1	154519063	154519083	0	154519074	154519093	-	GATGACCCAAGACAACCTCT	68	0.359277	9	1250
chr1	154519063	154519083	0	154519075	154519094	-	GAATGACCCAAGACAACCTC	43	0.458993	12	1251
chr1	154642326	154642346	0	154642315	154642334	+	GGTGTCTCACTTCTGCCCAC	54	0.126599	30	1252
chr1	154642326	154642346	0	154642319	154642338	+	GCTCACTTCTGCCCACAGGA	56	0.130682	40	1253
chr1	154642326	154642346	0	154642332	154642351	-	GGCAAATGCTGCCATCCTGT	60	0.262619	24	1254
chr1	154642326	154642346	0	154642333	154642352	-	GAGCAAATGCTGCCATCCTG	54	0.25931	21	1255
chr1	154851138	154851158	0	154851122	154851141	+	GGGGTTTGTGAGGAGTGTGG	64	0.180625	20	1256
chr1	154851138	154851158	0	154851132	154851151	+	GGGAGTGTGGCGGCCTCTGC	37	0.170689	32	1257
chr1	154851138	154851158	0	154851135	154851154	+	GGTGTGGCGGCCTCTGCTGG	56	0.142485	29	1258
chr1	154851138	154851158	0	154851147	154851166	-	GGTGCATACGCCACCAGCAG	55	0.334656	13	1259
chr1	154916423	154916443	0	154916417	154916436	+	GGAGCCAGGGTGCCACCTAG				1260
chr1	154916423	154916443	0	154916423	154916442	-	GGAACCACTAGGTGGCACCC	62	0.332268	18	1261
chr1	154916423	154916443	0	154916431	154916450	-	GAGGTGAGGGAACCACTAGG	68	0.171756	19	1262
chr1	154916423	154916443	0	154916434	154916453	-	GGGGAGGTGAGGGAACCACT	59	0.10905	48	1263
chr1	156195385	156195405	0	156195384	156195403	-	GGTCCACCAGAGGGCAGGCG	50	0.114335	37	1264
chr1	156195385	156195405	0	156195386	156195405	-	GCTGTCCACCAGAGGGCAGG	56	0.117985	40	1265
chr1	156195385	156195405	0	156195389	156195408	-	GAGACTGTCCACCAGAGGGC	54	0.124247	32	1266
chr1	156195385	156195405	0	156195393	156195412	-	GTCACAGACTGTCCACCAGA	65	0.254285	13	1267
chr1	156195385	156195405	0	156195394	156195413	-	GTTCACAGACTGTCCACCAG	66	0.250917	12	1268
chr1	156860082	156860102	0	156860086	156860105	+	GGCCCTCTGCTGGAGCCTCT	39	0.114278	47	1269
chr1	156860082	156860102	0	156860090	156860109	-	GACCAAGAGGCTCCAGCAGA	52	0.173564	29	1270
chr1	156860082	156860102	0	156860091	156860110	-	GCACCAAGAGGCTCCAGCAG	55	0.268543	16	1271
chr1	157060095	157060115	0	157060087	157060106	+	GTACTGACTCTGGCCACCAG	64	0.462067	7	1272
chr1	157060095	157060115	0	157060088	157060107	+	GACTGACTCTGGCCACCAGA	56	0.16057	24	1273
chr1	157060095	157060115	0	157060102	157060121	-	GAGGCAAGAGTGCCCTCTGG	59	0.16724	28	1274
chr1	157060095	157060115	0	157060105	157060124	-	GACAAGGCAAGAGTGCCCTC	51	0.251784	17	1275
chr1	157163592	157163612	0	157163582	157163601	+	GTTGGAAATGCAGAGCCACG	71	0.522684	7	1276
chr1	157163592	157163612	0	157163583	157163602	+	GTGGAAATGCAGAGCCACGA	59	0.2561	18	1277
chr1	157281097	157281117	0	157281089	157281108	+	GTGGTTTCTCAGCTCCCACT	42	0.188642	19	1278
chr1	157281097	157281117	0	157281090	157281109	+	GGGTTTCTCAGCTCCCACTA	51	0.229678	23	1279
chr1	157281097	157281117	0	157281091	157281110	+	GGTTTCTCAGCTCCCACTAG	63	0.288674	14	1280
chr1	157281097	157281117	0	157281105	157281124	-	GAGAGTTGATGACCCCTAGT	64	0.465398	7	1281
chr1	157661294	157661314	0	157661288	157661307	+	GTTGAAAATGAGCCATCTGC	51	0.203926	36	1282
chr1	157661294	157661314	0	157661302	157661321	-	GCTTTCTTGCAGCCAGCAGA	49	0.132588	40	1283
chr1	157933596	157933616	0	157933596	157933615	-	GGCTGCCATCTGCTGGCAGG	51	0.0838342	56	1284
chr1	157933596	157933616	0	157933603	157933622	-	GGTGTGGTGCTGCCATCTGC	40	0.226688	18	1285
chr1	158968650	158968670	0	158968644	158968663	+	GTGAAGTTACTGCCACCTTG				1286
chr1	158968650	158968670	0	158968658	158968677	-	GCTTAGGTATTGCCACAAGG	71	0.374703	8	1287
chr1	158968650	158968670	0	158968661	158968680	-	GGTGCTTAGGTATTGCCACA	66	0.358073	8	1288
chr1	159130986	159131006	0	159130978	159130997	+	GGGGTCAGGGTGGCCACACG	50	0.218089	22	1289
chr1	159130986	159131006	0	159130979	159130998	+	GGGTCAGGGTGGCCACACGA	67	0.246843	17	1290
chr1	159130986	159131006	0	159130993	159131012	-	GGCTCTCTGCTACCCTCGTG	59	0.226461	14	1291
chr1	159768777	159768797	0	159768769	159768788	+	GTGGTTCATGTGGCCACAAG	56	0.460497	9	1292
chr1	159768777	159768797	0	159768784	159768803	-	GAGATCTGAGCGACCTCTTG	52	0.43081	8	1293
chr1	159906371	159906391	0	159906363	159906382	+	GTTCCGAGTTTGGCCAGCAG	56	0.548679	5	1294
chr1	159906371	159906391	0	159906364	159906383	+	GTCCGAGTTTGGCCAGCAGA	54	0.183083	11	1295
chr1	159906371	159906391	0	159906367	159906386	+	GGAGTTTGGCCAGCAGAGGG	56	0.123445	21	1296
chr1	159906371	159906391	0	159906378	159906397	-	GGGGTGCTGCCTCCCTCTGC	35	0.116716	44	1297
chr1	160070928	160070982	3	160070920	160070939	+	GCCCAGACTGCGGGTTCCAG	56	0.283349	9	1298
chr1	160070928	160070982	3	160070923	160070942	+	GAGACTGCGGGTTCCAGAGG	59	0.172762	15	1299
chr1	160070928	160070982	3	160070961	160070980	-	GTCCGTCAGGCCTGGGCTGT	38	0.1787	20	1300
chr1	160070928	160070982	3	160070968	160070987	-	GTGAGGGGTCCGTCAGGCCT	37	0.186599	20	1301
chr1	160070928	160070982	3	160070974	160070993	-	GAGCAGCTGAGGGGTCCGTC	47	0.565336	7	1302
chr1	160163047	160163067	0	160163037	160163056	+	GGTTAGAGCAGTCAGCCACT	53	0.629108	5	1303
chr1	160163047	160163067	0	160163038	160163057	+	GTTAGAGCAGTCAGCCACTA	48	0.496457	6	1304
chr1	160163047	160163067	0	160163039	160163058	+	GTAGAGCAGTCAGCCACTAG	66	0.362691	10	1305
chr1	160163047	160163067	0	160163040	160163059	+	GAGAGCAGTCAGCCACTAGG	67	0.349338	7	1306
chr1	160163047	160163067	0	160163054	160163073	-	GAGCCTGTGCTGCCCCCTAG	55	0.0977318	41	1307
chr1	160346484	160346504	0	160346478	160346497	+	GGTTGAACACTGTCCCCTGC	49	0.280534	16	1308
chr1	160346484	160346504	0	160346493	160346512	-	GTTCTGCTAGTAGCCAGCAG	71	0.327905	11	1309
chr1	160346484	160346504	0	160346494	160346513	-	GTTTCTGCTAGTAGCCAGCA	60	0.226772	13	1310
chr1	160346484	160346504	0	160346495	160346514	-	GGTTTCTGCTAGTAGCCAGC	51	0.295347	15	1311
chr1	160577078	160577098	0	160577072	160577091	+	GTTGCTATATCACCCTCTTG	61	0.459172	6	1312
chr1	160577078	160577098	0	160577076	160577095	+	GTATATCACCCTCTTGTGGC	43	0.489106	5	1313
chr1	160577078	160577098	0	160577086	160577105	-	GTCACACACCAGCCACAAGA	66	0.199612	25	1314
chr1	160577078	160577098	0	160577087	160577106	-	GTTCACACACCAGCCACAAG	67	0.133795	27	1315
chr1	160696776	160696796	0	160696769	160696788	+	GTTTCAGTTATACCAGGAGG	60	0.174889	25	1316
chr1	160696776	160696796	0	160696783	160696802	-	GGTGTTGTACTGCCCCCTCC				1317
chr1	161067586	161067606	0	161067594	161067613	-	GTTCAGCTCTGGCCACTAGA	56	0.142755	29	1318
chr1	161067586	161067606	0	161067595	161067614	-	GTTTCAGCTCTGGCCACTAG	56	0.341894	11	1319
chr1	161197319	161197339	0	161197309	161197328	+	GGTGTCTTTGTGACTCCACC	45	0.238105	24	1320
chr1	161197319	161197339	0	161197310	161197329	+	GTGTCTTTGTGACTCCACCA	60	0.474585	12	1321
chr1	161197319	161197339	0	161197311	161197330	+	GGTCTTTGTGACTCCACCAG	61	0.257999	17	1322
chr1	161197319	161197339	0	161197312	161197331	+	GTCTTTGTGACTCCACCAGG	67	0.347191	10	1323
chr1	161197319	161197339	0	161197329	161197348	-	GAAGAGTGCACAGCGCCCCC	54	0.560581	4	1324
chr1	161352097	161352117	0	161352091	161352110	+	GAGATTAAGTCTCCCTCTAG	56	0.167234	28	1325
chr1	161352097	161352117	0	161352105	161352124	-	GAAAACTAGTCTCCACTAGA	64	0.227896	14	1326
chr1	161352097	161352117	0	161352106	161352125	-	GTAAAACTAGTCTCCACTAG	51	0.73594	3	1327
chr1	162025932	162025952	0	162025924	162025943	+	GTACTCAGTTCTGCCTCTTG	53	0.226987	18	1328
chr1	162025932	162025952	0	162025925	162025944	+	GACTCAGTTCTGCCTCTTGA	45	0.202734	24	1329
chr1	162246485	162246505	0	162246493	162246512	-	GATTATCTACTGTCAGTAGG	65	0.234657	12	1330
chr1	162246485	162246505	0	162246496	162246515	-	GATAATTATCTACTGTCAGT	56	0.203464	25	1331
chr1	163329115	163329135	0	163329105	163329124	+	GTCCTATCCATATTGCCACC	54	0.29339	10	1332
chr1	163329115	163329135	0	163329106	163329125	+	GCCTATCCATATTGCCACCA	55	0.285058	16	1333
chr1	163329115	163329135	0	163329114	163329133	-	GATGCCCCCTGGTGGCAATA	39	0.616352	7	1334
chr1	163329115	163329135	0	163329122	163329141	-	GGTTATGTTATGCCCCCTGG	74	0.394718	6	1335
chr1	163329115	163329135	0	163329125	163329144	-	GCAAGTTATGTTATGCCCCC	53	0.50794	8	1336
chr1	163379941	163379961	0	163379933	163379952	+	GCTAGCGTTCACACCTCTAG	56	0.70189	2	1337
chr1	163379941	163379961	0	163379934	163379953	+	GTAGCGTTCACACCTCTAGA	64	0.354113	11	1338
chr1	163379941	163379961	0	163379948	163379967	-	GGGCAAACAGTGCCCTCTAG	61	0.115329	33	1339
chr1	164643048	164643068	0	164643038	164643057	+	GCATGCTACCCCCAGCCACT	46	0.184476	20	1340
chr1	164643048	164643068	0	164643039	164643058	+	GATGCTACCCCCAGCCACTA	41	0.236573	20	1341
chr1	164643048	164643068	0	164643040	164643059	+	GTGCTACCCCCAGCCACTAG	61	0.245405	17	1342
chr1	164643048	164643068	0	164643051	164643070	-	GCGCTCTGCCCCCTAGTGGC	31	0.22752	16	1343
chr1	164643048	164643068	0	164643055	164643074	-	GCTGTCGCTCTGCCCCCTAG	62	0.589755	4	1344
chr1	164756724	164756744	0	164756719	164756738	+	GAGAAAGAGTGCCCTCTAGT	61	0.393116	11	1345
chr1	164756724	164756744	0	164756725	164756744	+	GAGTGCCCTCTAGTGGGCAT	56	0.195742	17	1346
chr1	164756724	164756744	0	164756732	164756751	-	GCCAGCCAATGCCCACTAGA	56	0.239664	10	1347
chr1	164756724	164756744	0	164756733	164756752	-	GTCCAGCCAATGCCCACTAG	55	0.527709	8	1348
chr1	165045184	165045204	0	165045185	165045204	+	GACTGGCCCCTAGTGGGTGA	48	0.0184325	132	1349
chr1	165045184	165045204	0	165045194	165045213	-	GTCCTGGCCTTCACCCACTA	40	0.568164	12	1350
chr1	165045184	165045204	0	165045195	165045214	-	GCTCCTGGCCTTCACCCACT	44	0.149745	28	1351
chr1	165883600	165883620	0	165883594	165883613	+	GATGTGTGCCTGCCATCTAA	46	0.307196	13	1352
chr1	165883600	165883620	0	165883597	165883616	+	GTGTGCCTGCCATCTAATGG	56	0.524693	9	1353
chr1	165883600	165883620	0	165883598	165883617	+	GGTGCCTGCCATCTAATGGT	64	0.422871	19	1354
chr1	165883600	165883620	0	165883604	165883623	-	GAATCCCACCATTAGATGGC	55	0.525001	3	1355
chr1	165883600	165883620	0	165883608	165883627	-	GTCTGAATCCCACCATTAGA	45	0.279041	14	1356
chr1	166879790	166879810	0	166879783	166879802	+	GTTGGATGTGTGCCACTAGA	38	0.36777	10	1357
chr1	166879790	166879810	0	166879797	166879816	-	GGGTCTGACACGCCATCTAG	60	0.974993	1	1358
chr1	167237240	167237260	0	167237230	167237249	+	GTAATCTGTGTTTACCCTGC	48	0.26196	10	1359
chr1	167237240	167237260	0	167237247	167237266	-	GAACCACCAGCGCCACCTGC	45	0.222404	14	1360
chr1	167503208	167503228	0	167503202	167503221	+	GGCTCCATGGGGACCTCTAG	56	0.249958	26	1361
chr1	167503208	167503228	0	167503208	167503227	-	GCAGCCGCTAGAGGTCCCCA	64	0.305018	9	1362
chr1	167503208	167503228	0	167503217	167503236	-	GTCGACAAAACAGCCGCTAG	61	0.625232	3	1363
chr1	167569456	167569476	0	167569448	167569467	+	GGTTGTGCTCCTGACACATG	62	0.206138	14	1364
chr1	167569456	167569476	0	167569449	167569468	+	GTTGTGCTCCTGACACATGA				1365
chr1	167569456	167569476	0	167569459	167569478	-	GAATAGTGCCCTCATGTGTC	46	0.35732	7	1366
chr1	167772748	167772768	0	167772756	167772775	-	GCCTGCTCTTGGCCAGCAGG	51	0.203737	33	1367
chr1	167772748	167772768	0	167772759	167772778	-	GGAACCTGCTCTTGGCCAGC	43	0.267407	12	1368
chr1	168572904	168572924	0	168572896	168572915	+	GCTGTCCAAACAGCCGCTTG	64	0.839122	3	1369
chr1	168572904	168572924	0	168572897	168572916	+	GTGTCCAAACAGCCGCTTGA	48	0.665777	5	1370
chr1	168572904	168572924	0	168572903	168572922	-	GCTGCCCTCAAGCGGCTGTT	36	0.56308	2	1371
chr1	168572904	168572924	0	168572911	168572930	-	GGGGAGGTGCTGCCCTCAAG	59	0.0986445	50	1372
chr1	169317858	169317878	0	169317861	169317880	+	GTGCCACCTAGTGTTCAATG	71	0.588581	6	1373
chr1	169317858	169317878	0	169317866	169317885	-	GATCCACATTGAACACTAGG	69	0.373356	7	1374
chr1	169317858	169317878	0	169317869	169317888	-	GTAAATCCACATTGAACACT	56	0.183943	27	1375
chr1	169515821	169515841	0	169515812	169515831	+	GTTCGATGTCTGCTGCCCTC	44	0.446082	6	1376
chr1	169515821	169515841	0	169515815	169515834	+	GGATGTCTGCTGCCCTCTGG	56	0.0759736	36	1377
chr1	171610444	171610464	0	171610436	171610455	+	GACCAGGGTTGCTCCAGAAG				1378
chr1	171610444	171610464	0	171610437	171610456	+	GCCAGGGTTGCTCCAGAAGA	56	0.191083	16	1379
chr1	171610444	171610464	0	171610444	171610463	+	GTGCTCCAGAAGAGGGCACC	41	0.221441	28	1380
chr1	171610444	171610464	0	171610445	171610464	+	GGCTCCAGAAGAGGGCACCA	56	0.193792	26	1381
chr1	171610444	171610464	0	171610451	171610470	-	GTTCCCCTGGTGCCCTCTTC	13	0.153954	30	1382
chr1	171770726	171770746	0	171770719	171770738	+	GTCCTGTGCTTCCCACTAGA	34	0.240282	23	1383
chr1	171770726	171770746	0	171770723	171770742	-	GGCCATCTAGTGGGAAGCAC	49	0.37519	13	1384
chr1	171770726	171770746	0	171770732	171770751	-	GATTTCTAGTGCCATCTAGT	64	0.132005	40	1385
chr1	171770726	171770746	0	171770733	171770752	-	GGATTTCTAGTGCCATCTAG	56	0.126507	21	1386
chr1	171954195	171954215	0	171954189	171954208	+	GGCAAGTAGGTGCCATCTAG	56	0.124679	36	1387
chr1	171954195	171954215	0	171954198	171954217	+	GTGCCATCTAGTGGCAACAA	59	0.257266	35	1388
chr1	171954195	171954215	0	171954203	171954222	-	GCTCCTTTGTTGCCACTAGA	36	0.11564	32	1389
chr1	172688947	172688967	0	172688941	172688960	+	GGCTCACTGGTTCTACCTAG	55	0.449422	7	1390
chr1	172688947	172688967	0	172688951	172688970	+	GTCTACCTAGTGGCAATTGT	51	0.295783	17	1391
chr1	172688947	172688967	0	172688958	172688977	-	GAATACCTACAATTGCCACT	65	0.442834	11	1392
chr1	173171686	173171706	0	173171694	173171713	-	GTAATCTGAACAGCACTAGG	71	0.322782	7	1393
chr1	173171686	173171706	0	173171695	173171714	-	GCTAATCTGAACAGCACTAG	53	0.484772	9	1394
chr1	173171686	173171706	0	173171696	173171715	-	GTCTAATCTGAACAGCACTA	56	0.514213	4	1395
chr1	173171686	173171706	0	173171697	173171716	-	GGTCTAATCTGAACAGCACT	47	0.518906	6	1396
chr1	173224524	173224544	0	173224514	173224533	+	GACTGTAATTGCTGACCTCT	48	0.145429	20	1397
chr1	173224524	173224544	0	173224515	173224534	+	GCTGTAATTGCTGACCTCTA	53	0.298858	9	1398
chr1	173224524	173224544	0	173224516	173224535	+	GTGTAATTGCTGACCTCTAG				1399
chr1	173224524	173224544	0	173224517	173224536	+	GGTAATTGCTGACCTCTAGG	70	0.441672	10	1400
chr1	174044091	174044111	0	174044099	174044118	-	GCTATGACTGTTTCAGCAGA	56	0.221979	16	1401
chr1	174044091	174044111	0	174044100	174044119	-	GACTATGACTGTTTCAGCAG	56	0.344072	9	1402
chr1	174187027	174187047	0	174187021	174187040	+	GTGGTGTTAGTGTCACCTAA	54	0.336598	11	1403
chr1	174187027	174187047	0	174187029	174187048	+	GGTGTCACCTAATGGCAAAA	43	0.271538	16	1404
chr1	174852673	174852693	0	174852666	174852685	+	GAAGCCTTCTGCCCTGAAGA	51	0.140339	27	1405
chr1	174852673	174852693	0	174852672	174852691	-	GGCACCATCTTCAGGGCAGA	50	0.116292	29	1406
chr1	174852673	174852693	0	174852679	174852698	-	GATCTTCAGCACCATCTTCA	51	0.248251	24	1407
chr1	174852673	174852693	0	174852680	174852699	-	GGATCTTCAGCACCATCTTC	28	0.478536	12	1408
chr1	174952540	174952560	0	174952531	174952550	+	GTTGTTTACTTGCTGCCCCC	43	0.346569	14	1409
chr1	174952540	174952560	0	174952534	174952553	+	GTTTACTTGCTGCCCCCTGG	61	0.2885	15	1410
chr1	174967790	174967810	0	174967781	174967800	+	GCTGAACCTCAAAAGCCCCC	59	0.409069	10	1411
chr1	174967790	174967810	0	174967784	174967803	+	GAACCTCAAAAGCCCCCTGG	68	0.375915	12	1412
chr1	174967790	174967810	0	174967798	174967817	-	GACATGAAAGAGCCACCAGG				1413
chr1	174967790	174967810	0	174967799	174967818	-	GGACATGAAAGAGCCACCAG	71	0.326692	16	1414
chr1	174967790	174967810	0	174967800	174967819	-	GTGACATGAAAGAGCCACCA	62	0.15888	41	1415
chr1	175094592	175094612	0	175094590	175094609	+	GACGCGTTCCCTCTAGTGTT	30	1	0	1416
chr1	175094592	175094612	0	175094590	175094609	-	GAACACTAGAGGGAACGCGT	74	0.948246	2	1417
chr1	175094592	175094612	0	175094591	175094610	+	GCGCGTTCCCTCTAGTGTTT	39	1	0	1418
chr1	175094592	175094612	0	175094591	175094610	-	GAAACACTAGAGGGAACGCG	64	0.791925	2	1419
chr1	175094592	175094612	0	175094596	175094615	+	GTCCCTCTAGTGTTTGGGTG	52	0.129414	27	1420
chr1	175288947	175288967	0	175288941	175288960	+	GGGAGGTGACTGCCACCTTG	56	0.114721	38	1421
chr1	175288947	175288967	0	175288955	175288974	-	GGCTAAGTGTGGCCACAAGG	70	0.268223	16	1422
chr1	175288947	175288967	0	175288958	175288977	-	GCTTGCTAAGTGTGGCCACA	59	0.242648	15	1423
chr1	175343113	175343133	0	175343103	175343122	+	GCCTTACCAAAGTGACCACT	51	0.355703	9	1424
chr1	175343113	175343133	0	175343104	175343123	+	GCTTACCAAAGTGACCACTT	56	0.42073	9	1425
chr1	175343113	175343133	0	175343105	175343124	+	GTTACCAAAGTGACCACTTG	62	0.228407	16	1426
chr1	175343113	175343133	0	175343111	175343130	-	GTGACCCCAAGTGGTCACTT	55	0.288168	15	1427
chr1	175343113	175343133	0	175343120	175343139	-	GAAGTCACAGTGACCCCAAG	67	0.169783	19	1428
chr1	176042862	176042882	0	176042856	176042875	+	GAACAAATGCTGCCACCTTG				1429
chr1	176042862	176042882	0	176042864	176042883	+	GCTGCCACCTTGTGGACTGA	56	0.328863	16	1430
chr1	176042862	176042882	0	176042865	176042884	+	GTGCCACCTTGTGGACTGAA	60	0.182541	25	1431
chr1	176042862	176042882	0	176042873	176042892	-	GCCATACCCTTCAGTCCACA	62	0.260446	12	1432
chr1	176344293	176344313	0	176344285	176344304	+	GTACAGACACTCACCGCCAG	66	0.928202	5	1433
chr1	176344293	176344313	0	176344286	176344305	+	GACAGACACTCACCGCCAGA	65	0.260429	16	1434
chr1	176344293	176344313	0	176344300	176344319	-	GGGGTAAGGGCACCCTCTGG	52	0.14132	33	1435
chr1	176344293	176344313	0	176344303	176344322	-	GTTGGGGTAAGGGCACCCTC	45	0.283706	15	1436
chr1	176529127	176529147	0	176529117	176529136	+	GACTTTCTACACGGAACACT	56	0.68517	5	1437
chr1	176529127	176529147	0	176529120	176529139	+	GTTCTACACGGAACACTAGG	69	0.228492	10	1438
chr1	177915272	177915292	0	177915266	177915285	+	GGAGCCAGGGTGCCACCCAG				1439
chr1	177915272	177915292	0	177915272	177915291	-	GTGGCCACTGGGTGGCACCC	41	0.225801	21	1440
chr1	177915272	177915292	0	177915273	177915292	+	GGGTGCCACCCAGTGGCCAA	55	0.176106	21	1441
chr1	177915272	177915292	0	177915283	177915302	-	GATTGTGCCCTTTGGCCACT	41	0.128862	18	1442
chr1	177915272	177915292	0	177915284	177915303	-	GTATTGTGCCCTTTGGCCAC	36	0.265968	7	1443
chr1	178971991	178972011	0	178971985	178972004	+	GAAAGGACACTGACCCCGTG	68	0.682415	3	1444
chr1	178971991	178972011	0	178971995	178972014	+	GGACCCCGTGTGGTCATGTT	43	0.342931	9	1445
chr1	178971991	178972011	0	178972000	178972019	-	GCTCCAAACATGACCACACG	63	0.177314	17	1446
chr1	178971991	178972011	0	178972001	178972020	-	GCCTCCAAACATGACCACAC	60	0.0460275	121	1447
chr1	178971991	178972011	0	178972002	178972021	-	GACCTCCAAACATGACCACA	55	0.262134	28	1448
chr1	179074690	179074710	0	179074680	179074699	+	GGAGTTCTCTTCCAACCACT	64	0.337501	10	1449
chr1	179074690	179074710	0	179074683	179074702	+	GTTCTCTTCCAACCACTAGG	66	0.431421	6	1450
chr1	179074690	179074710	0	179074697	179074716	-	GTGGGTTCATCTCCTCCTAG	62	0.479907	7	1451
chr1	179339065	179339085	0	179339059	179339078	+	GTGATTAGATCGCCCTCTGC	41	0.449219	5	1452
chr1	179339065	179339085	0	179339073	179339092	-	GCACATGAATATCCAGCAGA	63	0.1628	20	1453
chr1	179339065	179339085	0	179339074	179339093	-	GACACATGAATATCCAGCAG	65	0.292251	12	1454
chr1	179675650	179675670	0	179675652	179675671	+	GTGCTGCTAGGTGGCGCTCT	48	0.586869	5	1455
chr1	179675650	179675670	0	179675652	179675671	-	GAGAGCGCCACCTAGCAGCA	64	0.522282	3	1456
chr1	179779135	179779155	0	179779126	179779145	+	GGGTACAGCTTGCTGCCCCC	45	0.284376	12	1457
chr1	179779135	179779155	0	179779143	179779162	-	GACTCTGACAGACCACCAGG	75	0.351044	10	1458
chr1	179779135	179779155	0	179779144	179779163	-	GGACTCTGACAGACCACCAG	65	0.326499	16	1459
chr1	179779135	179779155	0	179779145	179779164	-	GTGACTCTGACAGACCACCA	70	0.284167	16	1460
chr1	179779135	179779155	0	179779146	179779165	-	GATGACTCTGACAGACCACC	50	0.492385	15	1461
chr1	179837041	179837061	0	179837031	179837050	+	GTCTGTAGGCAAGAGCCACC	49	0.309057	10	1462
chr1	179837041	179837061	0	179837032	179837051	+	GCTGTAGGCAAGAGCCACCA	56	0.168734	21	1463
chr1	179837041	179837061	0	179837033	179837052	+	GTGTAGGCAAGAGCCACCAG	66	0.153045	24	1464
chr1	179837041	179837061	0	179837034	179837053	+	GGTAGGCAAGAGCCACCAGG	72	0.161984	28	1465
chr1	179837041	179837061	0	179837051	179837070	-	GTTGGAGTTCTGGGGCCCCC	41	0.15699	19	1466
chr1	180851232	180851252	0	180851224	180851243	+	GCCTTGTTAGTTACCAGCAG	55	0.377664	8	1467
chr1	180851232	180851252	0	180851225	180851244	+	GCTTGTTAGTTACCAGCAGA	55	0.423192	6	1468
chr1	180851232	180851252	0	180851239	180851258	-	GTGTTTAGATTGCCCTCTGC	45	0.407765	7	1469
chr1	181007740	181007760	0	181007731	181007750	+	GTGAGTCATCCTTGACACAA	63	0.540404	5	1470
chr1	181007740	181007760	0	181007732	181007751	+	GGAGTCATCCTTGACACAAG	63	0.627558	5	1471
chr1	181007740	181007760	0	181007733	181007752	+	GAGTCATCCTTGACACAAGG	71	0.359112	5	1472
chr1	181007740	181007760	0	181007737	181007756	+	GATCCTTGACACAAGGGGGC	51	0.381805	10	1473
chr1	181007740	181007760	0	181007742	181007761	-	GCTCCTGCCCCCTTGTGTCA	48	0.2284	26	1474
chr1	181053555	181053575	0	181053547	181053566	+	GATCTGCCTGTGCCCAGCAG	59	0.178535	18	1475
chr1	181053555	181053575	0	181053548	181053567	+	GTCTGCCTGTGCCCAGCAGA	48	0.10158	52	1476
chr1	181053555	181053575	0	181053549	181053568	+	GCTGCCTGTGCCCAGCAGAG	71	0.0570926	73	1477
chr1	181053555	181053575	0	181053555	181053574	-	GTCACCCCTCTGCTGGGCAC	40	0.0874538	49	1478
chr1	181122348	181122368	0	181122342	181122361	+	GAGGGCCTACAGCCCCCGTG	68	0.381935	6	1479
chr1	181122348	181122368	0	181122349	181122368	-	GACGACCACACGGGGGCTGT	59	0.857479	1	1480
chr1	181159180	181159200	0	181159169	181159188	+	GCGATTCCGCAGATGGCCAC	37	0.814664	3	1481
chr1	181159180	181159200	0	181159170	181159189	+	GGATTCCGCAGATGGCCACT	56	0.637108	3	1482
chr1	181159180	181159200	0	181159173	181159192	+	GTCCGCAGATGGCCACTGGG	66	0.348081	10	1483
chr1	181159180	181159200	0	181159177	181159196	-	GGCCACCCAGTGGCCATCTG	53	0.181541	23	1484
chr1	181448461	181448481	0	181448454	181448473	+	GGTGCTCAGTGACCAGTAGA	47	0.628973	3	1485
chr1	181448461	181448481	0	181448468	181448487	-	GTTGTCAGAGCACCATCTAC	49	0.413854	12	1486
chr1	181906278	181906298	0	181906272	181906291	+	GGAACCGCAGTGCCATCCAA	62	0.182545	17	1487
chr1	181906278	181906298	0	181906278	181906297	-	GTTGCCATTGGATGGCACTG	70	0.174193	22	1488
chr1	181906278	181906298	0	181906286	181906305	-	GACACAAGATTGCCATTGGA	52	0.479445	5	1489
chr1	181906278	181906298	0	181906290	181906309	-	GCATTACACAAGATTGCCAT	51	0.323849	9	1490
chr1	182054217	182054237	0	182054204	182054223	+	GGACAGTTCTAAGACTGACC	64	0.445571	9	1491
chr1	182054217	182054237	0	182054207	182054226	+	GAGTTCTAAGACTGACCAGG	75	0.439828	8	1492
chr1	182054217	182054237	0	182054210	182054229	+	GTCTAAGACTGACCAGGAGG	56	0.173668	18	1493
chr1	182054217	182054237	0	182054224	182054243	-	GGGGCAACGCTGCCACCTCC	47	0.168614	25	1494
chr1	182112475	182112495	0	182112467	182112486	+	GTGGCAGTGGTGGCCACCAG	51	0.218822	18	1495
chr1	182112475	182112495	0	182112468	182112487	+	GGGCAGTGGTGGCCACCAGA	51	0.126532	38	1496
chr1	182112475	182112495	0	182112482	182112501	-	GCTACTCTAGCGCCCTCTGG	60	0.382064	6	1497
chr1	182112475	182112495	0	182112485	182112504	-	GACTCTACTCTAGCGCCCTC	47	0.729307	3	1498
chr1	182365985	182366059	3	182365973	182365992	+	GTCTCCGGAGACTTGTTTAC	25	0.42887	7	1499
chr1	182365985	182366059	3	182365975	182365994	+	GTCCGGAGACTTGTTTACTG	60	0.731935	4	1500
chr1	182365985	182366059	3	182365979	182365998	+	GGAGACTTGTTTACTGGGGT	42	0.332113	8	1501
chr1	182365985	182366059	3	182366001	182366020	+	GAGAATCAGAAGCTTGGCCG	56	0.23416	16	1502
chr1	182365985	182366059	3	182366020	182366039	-	GCACTAGGTTCACACCACCC	67	0.421471	12	1503
chr1	182415340	182415360	0	182415332	182415351	+	GGTTCAACACCGTGCACCAG	63	0.682269	6	1504
chr1	182415340	182415360	0	182415333	182415352	+	GTTCAACACCGTGCACCAGA	62	0.365806	10	1505
chr1	182415340	182415360	0	182415343	182415362	-	GTATGGTGCCCTCTGGTGCA	62	0.317396	11	1506
chr1	182415340	182415360	0	182415350	182415369	-	GATGTAAATATGGTGCCCTC	49	0.476028	8	1507
chr1	183250778	183250798	0	183250767	183250786	+	GAGATCCCACATATGGCCAC	56	0.179833	10	1508
chr1	183250778	183250798	0	183250770	183250789	+	GTCCCACATATGGCCACTGG	59	0.110391	30	1509
chr1	183250778	183250798	0	183250771	183250790	+	GCCCACATATGGCCACTGGA	65	0.314671	11	1510
chr1	183250778	183250798	0	183250775	183250794	-	GGCCCTCCAGTGGCCATATG	42	0.285358	20	1511
chr1	183250778	183250798	0	183250785	183250804	-	GAGTCACTGCTGCCCTCCAG	55	0.140494	31	1512
chr1	183592522	183592542	0	183592516	183592535	+	GGTGAAGTAGCACCACCTTG	70	0.221559	24	1513
chr1	183592522	183592542	0	183592530	183592549	-	GCATGTCATCTGCCTCAAGG	71	0.377163	8	1514
chr1	183592522	183592542	0	183592533	183592552	-	GCAGCATGTCATCTGCCTCA	59	0.263649	20	1515
chr1	184191880	184191900	0	184191874	184191893	+	GTGCCCCATCTGCCCTCTGC	31	0.19228	29	1516
chr1	184191880	184191900	0	184191880	184191899	-	GTGGCCAGCAGAGGGCAGAT				1517
chr1	184191880	184191900	0	184191881	184191900	-	GATGGCCAGCAGAGGGCAGA	47	0.0791145	49	1518
chr1	184191880	184191900	0	184191888	184191907	-	GCCTATCGATGGCCAGCAGA	56	0.575739	2	1519
chr1	184191880	184191900	0	184191889	184191908	-	GACCTATCGATGGCCAGCAG	62	0.606052	3	1520
chr1	184774883	184774903	0	184774876	184774895	+	GACCAGCAGTGGCCGCTAGA	40	0.299918	8	1521
chr1	184774883	184774903	0	184774880	184774899	-	GGCCATCTAGCGGCCACTGC	39	0.345804	13	1522
chr1	184774883	184774903	0	184774885	184774904	+	GGGCCGCTAGATGGCAGAAG	55	0.246426	18	1523
chr1	184774883	184774903	0	184774890	184774909	-	GTGCCTCTTCTGCCATCTAG	65	0.110537	39	1524
chr1	185782695	185782715	0	185782685	185782704	+	GTGGATCTGTCAGTACCAGC	56	0.253844	15	1525
chr1	185782695	185782715	0	185782688	185782707	+	GATCTGTCAGTACCAGCAGG	67	0.201985	17	1526
chr1	192443387	192443407	0	192443379	192443398	+	GTTGAGAGATTGGCCACTTG	52	0.348413	11	1527
chr1	192443387	192443407	0	192443380	192443399	+	GTGAGAGATTGGCCACTTGA	49	0.267645	11	1528
chr1	192443387	192443407	0	192443394	192443413	-	GGAGCTAAAGTGCCCTCAAG	61	0.347318	12	1529
chr1	193091046	193091066	0	193091054	193091073	-	GAGGCACATCCGCCGCCAGG	62	0.433428	6	1530
chr1	193091046	193091066	0	193091055	193091074	-	GGAGGCACATCCGCCGCCAG	55	0.717949	2	1531
chr1	193091046	193091066	0	193091056	193091075	-	GCGAGGCACATCCGCCGCCA	56	0.643864	3	1532
chr1	193091046	193091066	0	193091057	193091076	-	GGCGAGGCACATCCGCCGCC	42	0.486449	4	1533
chr1	195866383	195866403	0	195866370	195866389	+	GGTCCTTGGCCAGATATTCC	50	0.271856	32	1534
chr1	195866383	195866403	0	195866373	195866392	+	GCTTGGCCAGATATTCCAGG				1535
chr1	195866383	195866403	0	195866375	195866394	+	GTGGCCAGATATTCCAGGAG	66	0.169698	17	1536
chr1	195866383	195866403	0	195866381	195866400	-	GTGCCCCCTCCTGGAATATC	37	0.433602	4	1537
chr1	195866383	195866403	0	195866390	195866409	-	GGTAATTGAGTGCCCCCTCC	45	0.49509	9	1538
chr1	196287234	196287254	0	196287227	196287246	+	GACACAGTGTGGCCAGCAGA	49	0.102881	29	1539
chr1	196287234	196287254	0	196287228	196287247	+	GCACAGTGTGGCCAGCAGAT	56	0.216615	22	1540
chr1	196287234	196287254	0	196287241	196287260	-	GTTCTTGTGCTCCCATCTGC	36	0.162714	16	1541
chr1	197893829	197893849	0	197893823	197893842	+	GGCCTGGCACTGACCCCTAG	65	0.250323	16	1542
chr1	197893829	197893849	0	197893827	197893846	-	GACCACTAGGGGTCAGTGCC	45	0.450052	7	1543
chr1	199653974	199653994	0	199653964	199653983	+	GCCACTGGCATATATCCACT	69	0.335163	13	1544
chr1	199653974	199653994	0	199653981	199654000	-	GCTGCATGACTGACACCTAG	64	0.359858	8	1545
chr1	200457997	200458017	0	200457988	200458007	+	GTCTATACCTCAACACCCCC	44	0.336477	12	1546
chr1	200457997	200458017	0	200457997	200458016	-	GTCTCCACCAGGGGGTGTTG	52	0.359837	11	1547
chr1	200457997	200458017	0	200458001	200458020	+	GACCCCCTGGTGGAGATAAA	31	0.537276	6	1548
chr1	200457997	200458017	0	200458005	200458024	-	GGCCATTTATCTCCACCAGG	69	0.379228	9	1549
chr1	200457997	200458017	0	200458008	200458027	-	GATGGCCATTTATCTCCACC	51	0.241245	12	1550
chr1	200772196	200772216	0	200772187	200772206	+	GCATGCTATGCTCTGCCACC	50	0.30411	14	1551
chr1	200772196	200772216	0	200772190	200772209	+	GGCTATGCTCTGCCACCTGG	56	0.271384	15	1552
chr1	200772196	200772216	0	200772204	200772223	-	GGTACATTGCAACCACCAGG	74	0.271278	19	1553
chr1	200772196	200772216	0	200772207	200772226	-	GAGTGTACATTGCAACCACC	56	0.334662	19	1554
chr1	201012211	201012231	0	201012205	201012224	+	GATGTGAGGCTTCCCCCTGC	45	0.226218	21	1555
chr1	201012211	201012231	0	201012219	201012238	-	GGGCTTCTTTGGCCAGCAGG	56	0.103169	33	1556
chr1	201012211	201012231	0	201012220	201012239	-	GAGGCTTCTTTGGCCAGCAG	51	0.164584	25	1557
chr1	201012211	201012231	0	201012221	201012240	-	GGAGGCTTCTTTGGCCAGCA	36	0.179303	19	1558
chr1	201088533	201088553	0	201088522	201088541	+	GCCAGCTATCAATAGCGCCA	65	0.295323	5	1559
chr1	201088533	201088553	0	201088527	201088546	+	GTATCAATAGCGCCACGGTG	66	0.336543	8	1560
chr1	201088533	201088553	0	201088530	201088549	+	GCAATAGCGCCACGGTGTGG	60	0.689269	12	1561
chr1	201088533	201088553	0	201088541	201088560	-	GGCGTCTCACCACCACACCG	75	0.515603	5	1562
chr1	201330941	201330961	0	201330932	201330951	+	GGTGAGGCAGTCCTGCCCTC	51	0.153033	40	1563
chr1	201330941	201330961	0	201330935	201330954	+	GAGGCAGTCCTGCCCTCTGG	53	0.0874569	41	1564
chr1	201330941	201330961	0	201330949	201330968	-	GCTTGCTGTGAGCCACCAGA	63	0.147867	27	1565
chr1	201330941	201330961	0	201330950	201330969	-	GTCTTGCTGTGAGCCACCAG	56	0.222272	16	1566
chr1	201528951	201528971	0	201528943	201528962	+	GTTCCTGTTGCCGCCACCAG	47	0.309347	14	1567
chr1	201528951	201528971	0	201528944	201528963	+	GTCCTGTTGCCGCCACCAGA	48	0.218557	14	1568
chr1	201528951	201528971	0	201528948	201528967	-	GACCCTCTGGTGGCGGCAAC	30	0.255477	16	1569
chr1	201528951	201528971	0	201528958	201528977	-	GGGGCAACTGCACCCTCTGG	54	0.168879	25	1570
chr1	201528951	201528971	0	201528961	201528980	-	GGCTGGGCAACTGCACCCTC	40	0.255718	19	1571
chr1	201678776	201678796	0	201678766	201678785	+	GCATACCCATGATGGCCACC	49	0.468873	9	1572
chr1	201678776	201678796	0	201678768	201678787	+	GTACCCATGATGGCCACCAG	65	0.312686	13	1573
chr1	201678776	201678796	0	201678773	201678792	-	GGGCCCCTGGTGGCCATCAT	40	0.281399	22	1574
chr1	201678776	201678796	0	201678774	201678793	-	GTGGCCCCTGGTGGCCATCA	35	0.133446	30	1575
chr1	201678776	201678796	0	201678780	201678799	+	GCCACCAGGGGCCACTGCTG	44	0.126456	39	1576
chr1	201865195	201865215	0	201865185	201865204	+	GTGGGTTGCGGTCCACCCCC	50	0.27962	12	1577
chr1	201865195	201865215	0	201865188	201865207	+	GGTTGCGGTCCACCCCCAGG	68	0.305137	10	1578
chr1	201865195	201865215	0	201865203	201865222	-	GGGGAGCACAGCGCCACCTG	46	0.377475	14	1579
chr1	201865195	201865215	0	201865204	201865223	-	GCGGGAGCACAGCGCCACCT	37	0.407635	15	1580
chr1	201865195	201865215	0	201865205	201865224	-	GGCGGGAGCACAGCGCCACC	32	0.28393	11	1581
chr1	201941945	201941965	0	201941939	201941958	+	GTGGTCATAGCTCCACCCTG	72	0.451951	4	1582
chr1	201941945	201941965	0	201941953	201941972	-	GTAAGTAACATGCCACAGGG	73	0.221988	15	1583
chr1	201941945	201941965	0	201941956	201941975	-	GCTATAAGTAACATGCCACA	72	0.205595	17	1584
chr1	201941945	201941965	0	201941957	201941976	-	GACTATAAGTAACATGCCAC	50	0.288642	12	1585
chr1	202088258	202088278	0	202088252	202088271	+	GGACATTTGGTTCCACCTAG	55	0.32154	11	1586
chr1	202088258	202088278	0	202088266	202088285	-	GAACATCAGAGGCCACTAGG	69	0.175286	19	1587
chr1	202088258	202088278	0	202088269	202088288	-	GTGGAACATCAGAGGCCACT	56	0.147883	23	1588
chr1	202284915	202284935	0	202284907	202284926	+	GACGCCCTCTAGTGCCAGCT	33	0.269415	13	1589
chr1	202284915	202284935	0	202284908	202284927	+	GCGCCCTCTAGTGCCAGCTT	32	0.510858	5	1590
chr1	202284915	202284935	0	202284913	202284932	-	GGCCCCAAGCTGGCACTAGA	54	0.366908	12	1591
chr1	202284915	202284935	0	202284914	202284933	-	GGGCCCCAAGCTGGCACTAG	40	0.111537	35	1592
chr1	202284915	202284935	0	202284923	202284942	-	GTAGTGCTCTGGCCCCAAGC	49	0.345399	11	1593
chr1	202433484	202433504	0	202433477	202433496	+	GATCTTCTATGCCCATAAGA				1594
chr1	202433484	202433504	0	202433491	202433510	-	GTTCTTCTGCTGCCATCTTA				1595
chr1	202470594	202470614	0	202470586	202470605	+	GTAATTGAATTTATCACTAG				1596
chr1	202470594	202470614	0	202470587	202470606	+	GAATTGAATTTATCACTAGA				1597
chr1	202470594	202470614	0	202470596	202470615	+	GTATCACTAGAGGGCACAAG				1598
chr1	202541046	202541066	0	202541048	202541067	+	GGCACCCCCTAGAGGACTAA	56	0.568805	7	1599
chr1	202541046	202541066	0	202541048	202541067	-	GTTAGTCCTCTAGGGGGTGC	42	0.399041	7	1600
chr1	202541046	202541066	0	202541054	202541073	-	GTCTCCCTTAGTCCTCTAGG	71	0.251041	9	1601
chr1	202541046	202541066	0	202541056	202541075	-	GCTTCTCCCTTAGTCCTCTA	44	0.362336	12	1602
chr1	202541046	202541066	0	202541057	202541076	-	GGCTTCTCCCTTAGTCCTCT	42	0.161461	25	1603
chr1	202569446	202569466	0	202569440	202569459	+	GGCTCGCTGGTGCCACCCAA	50	0.322266	13	1604
chr1	202569446	202569466	0	202569454	202569473	-	GGCTTCTGGCTGCCATTGGG	49	0.170591	25	1605
chr1	202569446	202569466	0	202569457	202569476	-	GAGAGCTTCTGGCTGCCATT	46	0.250062	19	1606
chr1	202569446	202569466	0	202569458	202569477	-	GGAGAGCTTCTGGCTGCCAT	40	0.296774	17	1607
chr1	202688898	202688918	0	202688897	202688916	-	GCAACAGAAGAGGGCAGCAG	56	0.0829897	72	1608
chr1	202688898	202688918	0	202688906	202688925	-	GTCTAATAAGCAACAGAAGA	55	0.0886044	59	1609
chr1	202688898	202688918	0	202688907	202688926	-	GTTCTAATAAGCAACAGAAG	62	0.221537	25	1610
chr1	203242364	203242384	0	203242350	203242369	+	GTGTGCACGCCCAAGCTCAC	56	0.371771	8	1611
chr1	203242364	203242384	0	203242356	203242375	+	GCGCCCAAGCTCACCGGCAG	45	0.664638	7	1612
chr1	203242364	203242384	0	203242357	203242376	+	GGCCCAAGCTCACCGGCAGA	47	0.510359	6	1613
chr1	203242364	203242384	0	203242361	203242380	-	GGCCCTCTGCCGGTGAGCTT	33	0.504876	6	1614
chr1	203242364	203242384	0	203242362	203242381	-	GCGCCCTCTGCCGGTGAGCT	31	0.34281	14	1615
chr1	203457057	203457077	0	203457051	203457070	+	GACGCATCGGTGCCACCTAG	61	0.476565	6	1616
chr1	203457057	203457077	0	203457055	203457074	+	GATCGGTGCCACCTAGTGGC	50	0.326883	10	1617
chr1	203457057	203457077	0	203457059	203457078	+	GGTGCCACCTAGTGGCTGGT	56	0.187787	21	1618
chr1	203457057	203457077	0	203457065	203457084	-	GACTCCCACCAGCCACTAGG	66	0.236097	14	1619
chr1	203457057	203457077	0	203457068	203457087	-	GGTTACTCCCACCAGCCACT	56	0.266476	12	1620
chr1	203473974	203473994	0	203473966	203473985	+	GCTACATGTTCGACCACCAG	66	0.701598	4	1621
chr1	203473974	203473994	0	203473967	203473986	+	GTACATGTTCGACCACCAGA	67	0.277632	8	1622
chr1	203473974	203473994	0	203473984	203474003	-	GTTTGCACAAGGCTGCCCTC	46	0.197119	22	1623
chr1	203671403	203671423	0	203671400	203671419	+	GCAACAGCACCCTCTGCTGT	49	0.193518	22	1624
chr1	203671403	203671423	0	203671411	203671430	-	GTCTGTGAGCCAACAGCAGA	56	0.172007	25	1625
chr1	203671403	203671423	0	203671412	203671431	-	GTTCTGTGAGCCAACAGCAG	64	0.135852	42	1626
chr1	203830557	203830576	1	203830550	203830569	+	GCCTCCCGCCTCCCTCCAGG	63	0.0513429	68	1627
chr1	203830557	203830576	1	203830556	203830575	-	GGCGCCACCTGGAGGGAGGC	42	0.0688207	68	1628
chr1	203830557	203830576	1	203830560	203830579	-	GTACAGCGCCACCTGGAGGG	56	0.0924678	46	1629
chr1	203830557	203830576	1	203830563	203830582	-	GTCCTACAGCGCCACCTGGA	51	0.362297	10	1630
chr1	203830557	203830576	1	203830567	203830586	-	GCCGGTCCTACAGCGCCACC	46	0.45178	10	1631
chr1	203840327	203840346	1	203840311	203840330	+	GCAACATGCAAAGAAAACAT	55	0.0807875	58	1632
chr1	203840327	203840346	1	203840312	203840331	+	GAACATGCAAAGAAAACATT	49	0.140624	43	1633
chr1	203840327	203840346	1	203840321	203840340	+	GAGAAAACATTGGGCAGCAG	49	0.12682	47	1634
chr1	203840327	203840346	1	203840322	203840341	+	GGAAAACATTGGGCAGCAGA				1635
chr1	204096942	204096961	1	204096936	204096955	+	GCCTGGGCACCACTGTCCCC	45	0.142065	42	1636
chr1	204096942	204096961	1	204096939	204096958	+	GGGGCACCACTGTCCCCTGG	61	0.113119	39	1637
chr1	204096942	204096961	1	204096939	204096958	-	GCCAGGGGACAGTGGTGCCC	43	0.0878091	34	1638
chr1	204096942	204096961	1	204096947	204096966	-	GGGCTGCCACCAGGGGACAG	55	0.186455	35	1639
chr1	204098331	204098350	1	204098338	204098357	-	GATCGTGACCACCAGGGGGC	46	0.226012	12	1640
chr1	204098331	204098350	1	204098342	204098361	-	GCTCCATCGTGACCACCAGG	72	0.201104	19	1641
chr1	204098331	204098350	1	204098343	204098362	-	GTCTCCATCGTGACCACCAG	56	0.489279	5	1642
chr1	204098331	204098350	1	204098344	204098363	-	GCTCTCCATCGTGACCACCA	60	0.43987	7	1643
chr1	204098331	204098350	1	204098345	204098364	-	GGCTCTCCATCGTGACCACC	43	0.670598	5	1644
chr1	204131791	204131811	0	204131781	204131800	+	GAGTGCCATGGGAGGCCGCT	49	0.281116	15	1645
chr1	204131791	204131811	0	204131784	204131803	+	GGCCATGGGAGGCCGCTAGG	64	0.23637	16	1646
chr1	204131791	204131811	0	204131788	204131807	-	GGCCACCTAGCGGCCTCCCA	47	0.347703	9	1647
chr1	204415188	204415208	0	204415179	204415198	+	GGGGGCGCTGGCGAGCACCA	46	0.25742	19	1648
chr1	204415188	204415208	0	204415180	204415199	+	GGGGCGCTGGCGAGCACCAG	32	0.367133	11	1649
chr1	204415188	204415208	0	204415181	204415200	+	GGGCGCTGGCGAGCACCAGG	46	0.241249	23	1650
chr1	204415188	204415208	0	204415198	204415217	-	GGAGGTGAGCTCGCTCCCCC	49	0.354142	17	1651
chr1	204463641	204463661	0	204463638	204463657	-	GCCTGGAGAGGGGAGCGGCC				1652
chr1	204463641	204463661	0	204463648	204463667	-	GCTGTGCGGAGCCTGGAGAG	56	0.152592	26	1653
chr1	204463641	204463661	0	204463649	204463668	-	GTCTGTGCGGAGCCTGGAGA	42	0.151395	25	1654
chr1	204463641	204463661	0	204463650	204463669	-	GGTCTGTGCGGAGCCTGGAG	49	0.0909457	44	1655
chr1	204463641	204463661	0	204463655	204463674	-	GCTAGGGTCTGTGCGGAGCC	39	0.25536	19	1656
chr1	204472459	204472479	0	204472453	204472472	+	GAGTTTAGCCTGCCCTCTAG	49	0.234638	15	1657
chr1	204472459	204472479	0	204472454	204472473	+	GGTTTAGCCTGCCCTCTAGT	56	0.277667	8	1658
chr1	204535125	204535145	0	204535117	204535136	+	GAACCTTTATCTCCCACCAG	69	0.462201	4	1659
chr1	204535125	204535145	0	204535118	204535137	+	GACCTTTATCTCCCACCAGA	62	0.25805	9	1660
chr1	204535125	204535145	0	204535122	204535141	-	GGCCCTCTGGTGGGAGATAA	33	0.260714	24	1661
chr1	204535125	204535145	0	204535131	204535150	-	GGTTACTGGTGCCCTCTGGT	56	0.381993	11	1662
chr1	204535125	204535145	0	204535135	204535154	-	GATAGGTTACTGGTGCCCTC	47	0.288188	11	1663
chr1	204733119	204733139	0	204733113	204733132	+	GTGGGCCTGGCGCCCTCCAG	52	0.105161	47	1664
chr1	204733119	204733139	0	204733117	204733136	+	GCCTGGCGCCCTCCAGCGGT	42	0.442111	8	1665
chr1	204733119	204733139	0	204733127	204733146	-	GCTCTGCGCCCACCGCTGGA	43	0.3799	8	1666
chr1	204733119	204733139	0	204733128	204733147	-	GGCTCTGCGCCCACCGCTGG	41	0.388522	13	1667
chr1	204733119	204733139	0	204733131	204733150	-	GAGTGCTCTGCGCCCACCGC	38	0.553183	8	1668
chr1	204911037	204911057	0	204911028	204911047	+	GTGTGCTCTCCTGCGCCGCC	37	0.484679	10	1669
chr1	204911037	204911057	0	204911031	204911050	+	GGCTCTCCTGCGCCGCCTGG	53	0.177863	28	1670
chr1	204911037	204911057	0	204911039	204911058	-	GGAAAACCACCAGGCGGCGC	40	0.45106	8	1671
chr1	204911037	204911057	0	204911045	204911064	-	GTCCCCAGAAAACCACCAGG	75	0.16765	32	1672
chr1	204911037	204911057	0	204911048	204911067	-	GGTTTCCCCAGAAAACCACC	64	0.396608	7	1673
chr1	204944938	204944958	0	204944930	204944949	+	GTACCCCTAATCTTCAGCAG	63	0.393903	5	1674
chr1	204944938	204944958	0	204944931	204944950	+	GACCCCTAATCTTCAGCAGA	61	0.256395	12	1675
chr1	204944938	204944958	0	204944935	204944954	+	GCTAATCTTCAGCAGAGGGC	47	0.269168	19	1676
chr1	204944938	204944958	0	204944935	204944954	-	GGCCCTCTGCTGAAGATTAG	62	0.320465	15	1677
chr1	204944938	204944958	0	204944937	204944956	-	GCTGCCCTCTGCTGAAGATT	28	0.213707	20	1678
chr1	205030880	205030900	0	205030878	205030897	+	GCATGGCGCCCTCTGCTGTC	39	0.197516	17	1679
chr1	205030880	205030900	0	205030884	205030903	+	GGCCCTCTGCTGTCTGGCAC	38	0.231154	18	1680
chr1	205030880	205030900	0	205030888	205030907	-	GACCTGTGCCAGACAGCAGA	46	0.109966	36	1681
chr1	205030880	205030900	0	205030889	205030908	-	GCACCTGTGCCAGACAGCAG	56	0.184952	33	1682
chr1	205225468	205225488	0	205225462	205225481	+	GGACCTCTGTCCCCCTCTGC	39	0.160857	35	1683
chr1	205225468	205225488	0	205225467	205225486	-	GGGCCAGCAGAGGGGGACAG	54	0.0754183	63	1684
chr1	205225468	205225488	0	205225475	205225494	-	GCTGTGAGTGGCCAGCAGAG	70	0.0821352	46	1685
chr1	205225468	205225488	0	205225477	205225496	-	GTTCTGTGAGTGGCCAGCAG	60	0.121978	32	1686
chr1	205242759	205242779	0	205242751	205242770	+	GACCCAAGTGAGGCCACGAG	62	0.742905	6	1687
chr1	205242759	205242779	0	205242752	205242771	+	GCCCAAGTGAGGCCACGAGA	62	0.42407	10	1688
chr1	205242759	205242779	0	205242756	205242775	-	GGCCCTCTCGTGGCCTCACT	31	0.178316	19	1689
chr1	205242759	205242779	0	205242766	205242785	-	GGGACTCTGCTGCCCTCTCG	55	0.133099	39	1690
chr1	205294741	205294761	0	205294749	205294768	-	GGCTTAGTTTGGTCAGAAGA	56	0.229744	15	1691
chr1	205294741	205294761	0	205294750	205294769	-	GGGCTTAGTTTGGTCAGAAG	56	0.301053	11	1692
chr1	205493599	205493619	0	205493607	205493626	-	GATGCACTCAAGCCAGCAGG	65	0.223164	16	1693
chr1	205493599	205493619	0	205493610	205493629	-	GTGAATGCACTCAAGCCAGC	54	0.514478	4	1694
chr1	205557992	205558012	0	205557981	205558000	+	GGGAGCTTACGGCCGGCCAG	60	0.896158	4	1695
chr1	205557992	205558012	0	205557984	205558003	+	GGCTTACGGCCGGCCAGAGG	48	0.662716	2	1696
chr1	205557992	205558012	0	205557985	205558004	+	GCTTACGGCCGGCCAGAGGA	55	0.668559	2	1697
chr1	205557992	205558012	0	205557995	205558014	-	GCACACTGCCCTCCTCTGGC	55	0.131904	34	1698
chr1	205557992	205558012	0	205557999	205558018	-	GGGGGCACACTGCCCTCCTC	44	0.22518	30	1699
chr1	205626852	205626872	0	205626849	205626868	+	GCTATGCCTCCACCTGCTGG	59	0.149392	27	1700
chr1	205626852	205626872	0	205626856	205626875	+	GTCCACCTGCTGGTGGCCAC				1701
chr1	205626852	205626872	0	205626857	205626876	-	GAGTGGCCACCAGCAGGTGG	54	0.105385	65	1702
chr1	205626852	205626872	0	205626860	205626879	-	GCCCAGTGGCCACCAGCAGG	56	0.0866179	50	1703
chr1	205626852	205626872	0	205626863	205626882	-	GCTTCCCAGTGGCCACCAGC	48	0.147125	35	1704
chr1	205680425	205680445	0	205680419	205680438	+	GGACAAACACTGCCCTCTAC	47	0.353335	11	1705
chr1	205680425	205680445	0	205680433	205680452	-	GGTTACAGTCTGCCAGTAGA	55	0.365926	10	1706
chr1	205680425	205680445	0	205680434	205680453	-	GAGTTACAGTCTGCCAGTAG	56	0.379003	10	1707
chr1	205760881	205760901	0	205760871	205760890	+	GATAGCCATCCTCTCTCTCC	41	0.154553	25	1708
chr1	205760881	205760901	0	205760872	205760891	+	GTAGCCATCCTCTCTCTCCA	54	0.196138	18	1709
chr1	205760881	205760901	0	205760873	205760892	+	GAGCCATCCTCTCTCTCCAG	60	0.146008	26	1710
chr1	205760881	205760901	0	205760874	205760893	+	GGCCATCCTCTCTCTCCAGG	67	0.102399	36	1711
chr1	205760881	205760901	0	205760882	205760901	-	GTGGCTCCCCCTGGAGAGAG	45	0.0893224	57	1712
chr1	206234552	206234572	0	206234542	206234561	+	GAGTTTGCCATAGGACCACA	68	0.349107	11	1713
chr1	206234552	206234572	0	206234545	206234564	+	GTTGCCATAGGACCACAAGG	77	0.276937	10	1714
chr1	206234552	206234572	0	206234551	206234570	-	GCTGCCACCTTGTGGTCCTA	45	0.314668	15	1715
chr1	206234552	206234572	0	206234553	206234572	+	GGGACCACAAGGTGGCAGTG	67	0.0825426	47	1716
chr1	206310540	206310560	0	206310542	206310561	-	GCACAGTCAGCAGAGGGCGC	49	0.178352	33	1717
chr1	206310540	206310560	0	206310548	206310567	-	GCTACAGCACAGTCAGCAGA	61	0.175736	20	1718
chr1	206310540	206310560	0	206310549	206310568	-	GGCTACAGCACAGTCAGCAG	61	0.319117	21	1719
chr1	206718293	206718313	0	206718283	206718302	+	GTGAACCCAGGATGACCACG	69	0.326232	24	1720
chr1	206718293	206718313	0	206718284	206718303	+	GGAACCCAGGATGACCACGT	72	0.622605	8	1721
chr1	206718293	206718313	0	206718285	206718304	+	GAACCCAGGATGACCACGTG	64	0.492539	7	1722
chr1	206718293	206718313	0	206718286	206718305	+	GACCCAGGATGACCACGTGG	68	0.293321	11	1723
chr1	206718293	206718313	0	206718290	206718309	-	GTCCCCCACGTGGTCATCCT	39	0.652078	6	1724
chr1	206757179	206757199	0	206757176	206757195	+	GAAACACTGCCCCCTGCTGG	64	0.19474	19	1725
chr1	206757179	206757199	0	206757187	206757206	-	GGATGCCAGCCACCAGCAGG				1726
chr1	206757179	206757199	0	206757188	206757207	-	GTGATGCCAGCCACCAGCAG	61	0.180939	30	1727
chr1	206757179	206757199	0	206757189	206757208	-	GCTGATGCCAGCCACCAGCA	48	0.112998	40	1728
chr1	206757179	206757199	0	206757190	206757209	-	GGCTGATGCCAGCCACCAGC	38	0.140778	36	1729
chr1	206781638	206781658	0	206781628	206781647	+	GGTACCTGAGGCAGACCAGC	47	0.285392	20	1730
chr1	206781638	206781658	0	206781629	206781648	+	GTACCTGAGGCAGACCAGCA	61	0.288215	15	1731
chr1	206781638	206781658	0	206781630	206781649	+	GACCTGAGGCAGACCAGCAG	56	0.211765	23	1732
chr1	206781638	206781658	0	206781631	206781650	+	GCCTGAGGCAGACCAGCAGG	67	0.207849	25	1733
chr1	206781638	206781658	0	206781645	206781664	-	GGACTGGTGATGCCCCCTGC	41	0.187589	27	1734
chr1	207578444	207578464	0	207578438	207578457	+	GTGGCTATGTCTCCATCTAG	63	0.275177	8	1735
chr1	207578444	207578464	0	207578442	207578461	+	GTATGTCTCCATCTAGTGGT	56	0.574832	4	1736
chr1	207578444	207578464	0	207578452	207578471	-	GGTACTTACCTACCACTAGA	44	0.58919	3	1737
chr1	207872413	207872433	0	207872414	207872433	+	GTCTGCCACCTGCTGGCCTC				1738
chr1	207872413	207872433	0	207872421	207872440	-	GAGGACCTGAGGCCAGCAGG	62	0.0545497	93	1739
chr1	207872413	207872433	0	207872424	207872443	-	GTTGAGGACCTGAGGCCAGC	49	0.114763	32	1740
chr1	207985389	207985409	0	207985382	207985401	+	GTCAGACCCCTGGCAGCAGA	56	0.267264	13	1741
chr1	207985389	207985409	0	207985390	207985409	-	GCACTGCCATCTGCTGCCAG	56	0.126402	31	1742
chr1	207985389	207985409	0	207985391	207985410	-	GACACTGCCATCTGCTGCCA	37	0.12043	37	1743
chr1	207985389	207985409	0	207985392	207985411	-	GCACACTGCCATCTGCTGCC				1744
chr1	208070650	208070670	0	208070656	208070675	-	GGTAAGAGGCCCCATCTGGT	62	0.335694	8	1745
chr1	208070650	208070670	0	208070657	208070676	-	GAGTAAGAGGCCCCATCTGG	54	0.461839	9	1746
chr1	208070650	208070670	0	208070660	208070679	-	GGGGAGTAAGAGGCCCCATC	47	0.192691	18	1747
chr1	208137051	208137071	0	208137049	208137068	-	GGCCACGAGAGGGCAGCCGC	45	0.210679	23	1748
chr1	208137051	208137071	0	208137050	208137069	-	GGGCCACGAGAGGGCAGCCG	50	0.164304	26	1749
chr1	208137051	208137071	0	208137053	208137072	+	GCTGCCCTCTCGTGGCCGCA	45	0.170768	31	1750
chr1	208137051	208137071	0	208137059	208137078	-	GGCGCCTTGCGGCCACGAGA	49	0.761153	2	1751
chr1	208137051	208137071	0	208137060	208137079	-	GGGCGCCTTGCGGCCACGAG	44	0.613924	4	1752
chr1	208195286	208195306	0	208195279	208195298	+	GTACACTAGCTGCCTCCAGT	56	0.0827997	41	1753
chr1	208195286	208195306	0	208195282	208195301	+	GACTAGCTGCCTCCAGTTGG	50	0.231501	15	1754
chr1	208195286	208195306	0	208195293	208195312	-	GACAGCTTTCCTCCAACTGG	68	0.522113	5	1755
chr1	208195286	208195306	0	208195296	208195315	-	GAATACAGCTTTCCTCCAAC	41	0.290844	15	1756
chr1	208305700	208305720	0	208305691	208305710	+	GTGCAGCCACAGGGCAGCCA	39	0.0443832	120	1757
chr1	208305700	208305720	0	208305692	208305711	+	GGCAGCCACAGGGCAGCCAG	55	0.072079	72	1758
chr1	208305700	208305720	0	208305693	208305712	+	GCAGCCACAGGGCAGCCAGG	56	0.0512078	91	1759
chr1	208305700	208305720	0	208305710	208305729	-	GTTCCTGAGACAGCGCCCCC	44	0.191044	39	1760
chr1	209381176	209381196	0	209381170	209381189	+	GAGCTCGGCGCTCCCTCTTG	53	0.275855	12	1761
chr1	209381176	209381196	0	209381184	209381203	-	GGAACACAGAAGCCACAAGA	66	0.0861121	50	1762
chr1	209381176	209381196	0	209381185	209381204	-	GGGAACACAGAAGCCACAAG	52	0.113456	51	1763
chr1	209742963	209742983	0	209742955	209742974	+	GAAGAGCCTCTGGCCAGCAG	56	0.116795	56	1764
chr1	209742963	209742983	0	209742963	209742982	-	GATCGCCCTCTGCTGGCCAG	59	0.196023	19	1765
chr1	209742963	209742983	0	209742970	209742989	-	GTGAGACTATCGCCCTCTGC	50	0.720792	2	1766
chr1	209866430	209866450	0	209866424	209866443	+	GCTCCTGGGGCTCCCTCTGC	30	0.0662778	50	1767
chr1	209866430	209866450	0	209866438	209866457	-	GACATGCTTCTGCCAGCAGA	56	0.18689	24	1768
chr1	210033822	210033842	0	210033812	210033831	+	GCTTATGCGTTAGGAACACC	62	0.528297	4	1769
chr1	210033822	210033842	0	210033815	210033834	+	GATGCGTTAGGAACACCAGG	76	0.39563	6	1770
chr1	210033822	210033842	0	210033832	210033851	-	GACTTGTTTACAGCGCCACC	56	0.592086	2	1771
chr1	210757882	210757902	0	210757871	210757890	+	GCCAATGACCAAGCAGCCTC	38	0.447958	9	1772
chr1	210757882	210757902	0	210757872	210757891	+	GCAATGACCAAGCAGCCTCT	51	0.275421	13	1773
chr1	210757882	210757902	0	210757873	210757892	+	GAATGACCAAGCAGCCTCTG	56	0.184005	25	1774
chr1	210757882	210757902	0	210757875	210757894	+	GTGACCAAGCAGCCTCTGGG	67	0.208107	16	1775
chr1	210757882	210757902	0	210757889	210757908	-	GGTGTTCTGCTGCCCCCCAG	60	0.152532	25	1776
chr1	211688929	211688949	0	211688919	211688938	+	GGCCGCCGCCCACAATCAGC	37	0.382418	8	1777
chr1	211688929	211688949	0	211688920	211688939	+	GCCGCCGCCCACAATCAGCA	53	0.718343	4	1778
chr1	211688929	211688949	0	211688922	211688941	+	GGCCGCCCACAATCAGCAGG	49	0.356911	10	1779
chr1	211688929	211688949	0	211688926	211688945	-	GGCCCCCTGCTGATTGTGGG	56	0.682386	5	1780
chr1	211688929	211688949	0	211688929	211688948	-	GGGCGCCCCCTGCTGATTGT	45	0.771154	3	1781
chr1	211751370	211751390	0	211751360	211751379	+	GGTTGCTGGTATTGGCCACC	47	0.451019	8	1782
chr1	211751370	211751390	0	211751361	211751380	+	GTTGCTGGTATTGGCCACCA	64	0.349197	8	1783
chr1	211751370	211751390	0	211751367	211751386	+	GGTATTGGCCACCAGGGTGT	50	0.334084	8	1784
chr1	211751370	211751390	0	211751380	211751399	-	GCAGGAGGAGACCAACACCC				1785
chr1	212118239	212118259	0	212118233	212118252	+	GTACCTTTAGCGCCAGCTGC	50	0.491204	6	1786
chr1	212118239	212118259	0	212118238	212118257	-	GAACCAGCAGCTGGCGCTAA	48	0.654277	9	1787
chr1	212118239	212118259	0	212118242	212118261	+	GCGCCAGCTGCTGGTTATTC	22	0.350283	7	1788
chr1	212118239	212118259	0	212118247	212118266	-	GGTCCAGAATAACCAGCAGC	56	0.409398	11	1789
chr1	212244235	212244255	0	212244227	212244246	+	GGCCTTTCTTAGACCAGCAG	60	0.371271	13	1790
chr1	212244235	212244255	0	212244228	212244247	+	GCCTTTCTTAGACCAGCAGA	64	0.198068	14	1791
chr1	212244235	212244255	0	212244242	212244261	-	GAGTATTTATTGCCCTCTGC	44	0.398154	16	1792
chr1	212650661	212650681	0	212650664	212650683	+	GGCCACTAGAGAGCAGTAGA	60	0.177149	19	1793
chr1	212650661	212650681	0	212650668	212650687	-	GACCCTCTACTGCTCTCTAG	56	0.284809	14	1794
chr1	212838744	212838764	0	212838737	212838756	+	GCCTGCCAGCAGCCACGAGA	59	0.168535	26	1795
chr1	212838744	212838764	0	212838744	212838763	-	GAGCGCCATCTCGTGGCTGC	52	0.209392	16	1796
chr1	212838744	212838764	0	212838751	212838770	-	GGGATCGCAGCGCCATCTCG	56	0.538198	4	1797
chr1	214387452	214387472	0	214387445	214387464	+	GTTGTGCTATGGCCAGTAGA	52	0.249711	10	1798
chr1	214387452	214387472	0	214387459	214387478	-	GGTCACTTTCTGCCATCTAC	36	0.261568	18	1799
chr1	214435023	214435043	0	214435015	214435034	+	GTGGCCTGACACGCCTCTAG	48	0.718604	3	1800
chr1	214435023	214435043	0	214435016	214435035	+	GGGCCTGACACGCCTCTAGA	54	0.498489	4	1801
chr1	214435023	214435043	0	214435025	214435044	+	GCGCCTCTAGAGGGCAGCAG	59	0.030665	42	1802
chr1	214502346	214502366	0	214502345	214502364	-	GTTCCAGAAGATGGCGACAA	52	0.34776	12	1803
chr1	214502346	214502366	0	214502354	214502373	-	GTGCGGAAGCTTCCAGAAGA	51	0.120289	25	1804
chr1	215700079	215700099	0	215700073	215700092	+	GGGAGAATGCTTCCATCTAG	55	0.101027	30	1805
chr1	215700079	215700099	0	215700087	215700106	-	GTCTCAATTTGACCACTAGA	40	0.0833487	51	1806
chr1	218503563	218503583	0	218503553	218503572	+	GTTACTTAATTGATACCACA	65	0.207726	18	1807
chr1	218503563	218503583	0	218503556	218503575	+	GCTTAATTGATACCACAAGG	76	0.274158	14	1808
chr1	218503563	218503583	0	218503570	218503589	-	GGTACAACAGTACCACCTTG	71	0.312419	8	1809
chr1	220950225	220950245	0	220950219	220950238	+	GGGTCCGCAGCGCCCTCGTG	55	0.341587	8	1810
chr1	220950225	220950245	0	220950223	220950242	+	GCGCAGCGCCCTCGTGTGGT	48	0.734471	3	1811
chr1	220950225	220950245	0	220950225	220950244	-	GCTACCACACGAGGGCGCTG	67	0.462939	7	1812
chr1	220950225	220950245	0	220950233	220950252	-	GCTGGGCACCTACCACACGA	74	0.415661	7	1813
chr1	220950225	220950245	0	220950234	220950253	-	GGCTGGGCACCTACCACACG	56	0.479677	10	1814
chr1	221376983	221377003	0	221376977	221376996	+	GTGTTACTACTGCCCCCTGC	44	0.223443	14	1815
chr1	221376983	221377003	0	221376981	221377000	+	GACTACTGCCCCCTGCTGGC	27	0.178252	17	1816
chr1	221376983	221377003	0	221376983	221377002	+	GTACTGCCCCCTGCTGGCTG	45	0.0829224	50	1817
chr1	221376983	221377003	0	221376991	221377010	-	GTCCCTCCCCAGCCAGCAGG	49	0.0634225	66	1818
chr1	221376983	221377003	0	221376994	221377013	-	GCTTTCCCTCCCCAGCCAGC	40	0.0639891	67	1819
chr1	222807936	222807956	0	222807937	222807956	+	GAGCTCCCCCTTGTGGTACT	49	0.283279	6	1820
chr1	222807936	222807956	0	222807940	222807959	+	GTCCCCCTTGTGGTACTCGG	60	0.664653	2	1821
chr1	222807936	222807956	0	222807945	222807964	-	GTTCCACCGAGTACCACAAG	68	0.756737	2	1822
chr1	222807936	222807956	0	222807946	222807965	-	GATTCCACCGAGTACCACAA	67	0.599767	3	1823
chr1	222807936	222807956	0	222807947	222807966	-	GAATTCCACCGAGTACCACA	61	1	0	1824
chr1	223263588	223263608	0	223263582	223263601	+	GCCTCCCAGGCTCCCCCTGC	25	0.0882001	78	1825
chr1	223263588	223263608	0	223263596	223263615	-	GGTGTCCAGCCTCCAGCAGG	53	0.0879124	62	1826
chr1	223263588	223263608	0	223263597	223263616	-	GTGTGTCCAGCCTCCAGCAG	51	0.113978	49	1827
chr1	223263588	223263608	0	223263598	223263617	-	GCTGTGTCCAGCCTCCAGCA	54	0.125055	39	1828
chr1	223263588	223263608	0	223263599	223263618	-	GGCTGTGTCCAGCCTCCAGC	36	0.140715	37	1829
chr1	223309645	223309665	0	223309635	223309654	+	GGTAACCCGAGTGGACCAGA	61	0.778326	2	1830
chr1	223309645	223309665	0	223309636	223309655	+	GTAACCCGAGTGGACCAGAT	59	0.581702	2	1831
chr1	223309645	223309665	0	223309638	223309657	+	GACCCGAGTGGACCAGATGG	62	0.622261	5	1832
chr1	223309645	223309665	0	223309642	223309661	-	GTCCCCCATCTGGTCCACTC	55	0.245667	16	1833
chr1	223309645	223309665	0	223309643	223309662	-	GCTCCCCCATCTGGTCCACT	43	0.543262	11	1834
chr1	223872091	223872111	0	223872099	223872118	-	GGAGGAAACAGACATCTAGG	77	0.153629	29	1835
chr1	223872091	223872111	0	223872100	223872119	-	GGGAGGAAACAGACATCTAG	65	0.120098	42	1836
chr1	223872091	223872111	0	223872101	223872120	-	GTGGAGGAAACAGACATCTA	54	0.221766	24	1837
chr1	223872091	223872111	0	223872102	223872121	-	GTTGGAGGAAACAGACATCT	41	0.2302	20	1838
chr1	224238692	224238712	0	224238683	224238702	+	GAAGGGAATTAAAGGCCACC	56	0.25098	14	1839
chr1	224238692	224238712	0	224238686	224238705	+	GGGAATTAAAGGCCACCTGG	68	0.257074	12	1840
chr1	224238692	224238712	0	224238700	224238719	-	GTTCTGATATAGCCACCAGG	76	0.185458	17	1841
chr1	224521216	224521236	0	224521210	224521229	+	GGTGGTGTAACCCCACCTAG	66	0.411999	6	1842
chr1	224521216	224521236	0	224521222	224521241	-	GACGCCACTACCACTAGGTG	60	0.799601	3	1843
chr1	224521216	224521236	0	224521223	224521242	-	GTACGCCACTACCACTAGGT	56	0.464367	2	1844
chr1	224521216	224521236	0	224521224	224521243	-	GATACGCCACTACCACTAGG	67	0.776978	2	1845
chr1	224521216	224521236	0	224521227	224521246	-	GAAAATACGCCACTACCACT	60	0.411913	7	1846
chr1	224645401	224645421	0	224645392	224645411	+	GTGTTGATAACTCTGACACC	62	0.393293	10	1847
chr1	224645401	224645421	0	224645395	224645414	+	GTGATAACTCTGACACCTGG	71	0.219152	15	1848
chr1	224701584	224701604	0	224701574	224701593	+	GTTGTCAGAAAAGGGCCAGC	48	0.239541	18	1849
chr1	224701584	224701604	0	224701576	224701595	+	GGTCAGAAAAGGGCCAGCAG	66	0.138995	37	1850
chr1	224701584	224701604	0	224701577	224701596	+	GTCAGAAAAGGGCCAGCAGG	61	0.121451	35	1851
chr1	224701584	224701604	0	224701591	224701610	-	GCGGGTTTGGTGCCCCCTGC	46	0.508905	11	1852
chr1	224828933	224828953	0	224828927	224828946	+	GGAGGTTTAGCCCCACCTGC	47	0.148216	15	1853
chr1	224828933	224828953	0	224828928	224828947	+	GAGGTTTAGCCCCACCTGCC	44	0.274261	11	1854
chr1	224828933	224828953	0	224828929	224828948	+	GGGTTTAGCCCCACCTGCCG	56	0.821652	2	1855
chr1	224828933	224828953	0	224828932	224828951	+	GTTAGCCCCACCTGCCGGGG	50	0.101022	58	1856
chr1	224828933	224828953	0	224828933	224828952	+	GTAGCCCCACCTGCCGGGGA	46	0.506135	7	1857
chr1	225662787	225662807	0	225662773	225662792	+	GGGCAAGGACGCCCGTCGGC	46	0.855143	3	1858
chr1	225662787	225662807	0	225662780	225662799	+	GACGCCCGTCGGCCGGCAGA	46	0.743698	2	1859
chr1	225662787	225662807	0	225662787	225662806	-	GAGCGCCCTCTGCCGGCCGA	35	0.213619	21	1860
chr1	226163854	226163874	0	226163848	226163867	+	GAGTGCACAGCGCCCTCTAG	56	0.324228	11	1861
chr1	226163854	226163874	0	226163855	226163874	+	GAGCGCCCTCTAGTGGTTAC	39	0.41763	7	1862
chr1	226252678	226252698	0	226252670	226252689	+	GTAAGGGCATCTGCCATTAG	49	0.530314	8	1863
chr1	226252678	226252698	0	226252671	226252690	+	GAAGGGCATCTGCCATTAGA	60	0.251617	12	1864
chr1	226252678	226252698	0	226252685	226252704	-	GGGCAACTTCTGCCCTCTAA	45	0.319755	15	1865
chr1	226821989	226822009	0	226821979	226821998	+	GTCTAACAGCACTGGCCGCC	35	0.378051	9	1866
chr1	226821989	226822009	0	226821980	226821999	+	GCTAACAGCACTGGCCGCCA	50	0.334369	9	1867
chr1	226821989	226822009	0	226821981	226822000	+	GTAACAGCACTGGCCGCCAG	62	0.507898	5	1868
chr1	226821989	226822009	0	226821982	226822001	+	GAACAGCACTGGCCGCCAGG	66	0.418335	5	1869
chr1	226821989	226822009	0	226821996	226822015	-	GGAGGCCTGCTGCCCCCTGG	63	0.0753352	63	1870
chr1	227015940	227015960	0	227015935	227015954	+	GGAGCCCAGCGCCCTCTAGC	48	0.341752	12	1871
chr1	227015940	227015960	0	227015941	227015960	-	GTCTCCCGCTAGAGGGCGCT	40	0.224498	11	1872
chr1	227015940	227015960	0	227015942	227015961	-	GGTCTCCCGCTAGAGGGCGC	34	0.506211	4	1873
chr1	227015940	227015960	0	227015948	227015967	-	GCAGCTTGTCTCCCGCTAGA	56	0.72327	1	1874
chr1	227015940	227015960	0	227015949	227015968	-	GGCAGCTTGTCTCCCGCTAG	50	0.808262	2	1875
chr1	227422907	227422927	0	227422915	227422934	-	GTTGACAGTCAGCCAGTAGG	66	0.373625	9	1876
chr1	227422907	227422927	0	227422916	227422935	-	GATTGACAGTCAGCCAGTAG	65	0.628214	5	1877
chr1	227422907	227422927	0	227422917	227422936	-	GAATTGACAGTCAGCCAGTA	46	0.452061	8	1878
chr1	227422907	227422927	0	227422918	227422937	-	GGAATTGACAGTCAGCCAGT	60	0.542763	7	1879
chr1	227950293	227950313	0	227950282	227950301	+	GCTGGTGCACGTGTGGCCAC	45	0.520778	6	1880
chr1	227950293	227950313	0	227950283	227950302	+	GTGGTGCACGTGTGGCCACA	59	0.24196	18	1881
chr1	227950293	227950313	0	227950286	227950305	+	GTGCACGTGTGGCCACAGGG	77	0.142695	21	1882
chr1	227950293	227950313	0	227950300	227950319	-	GTCGCGAGGCTGCCACCCTG	65	0.372524	14	1883
chr1	227980556	227980576	0	227980548	227980567	+	GGATGTCAGCGGCCCAGCAG	56	0.232405	16	1884
chr1	227980556	227980576	0	227980549	227980568	+	GATGTCAGCGGCCCAGCAGA	55	0.380098	7	1885
chr1	227980556	227980576	0	227980562	227980581	-	GAGCAGCAGCTCCCTCTGCT	48	0.0839884	81	1886
chr1	227980556	227980576	0	227980563	227980582	-	GCAGCAGCAGCTCCCTCTGC	23	0.0643275	109	1887
chr1	228130149	228130169	0	228130143	228130162	+	GAGCACCTGGGTCCCTCTAC	39	0.394369	14	1888
chr1	228130149	228130169	0	228130150	228130169	+	GGGGTCCCTCTACTGGCCAC	46	0.543306	10	1889
chr1	228130149	228130169	0	228130151	228130170	+	GGGTCCCTCTACTGGCCACG	66	0.501718	9	1890
chr1	228130149	228130169	0	228130157	228130176	-	GGGACCCCGTGGCCAGTAGA	56	0.266907	12	1891
chr1	228130149	228130169	0	228130158	228130177	-	GGGGACCCCGTGGCCAGTAG	55	0.242907	17	1892
chr1	229393946	229393966	0	229393936	229393955	+	GGTATGTCAGTGAACCCACC	52	0.406643	11	1893
chr1	229393946	229393966	0	229393937	229393956	+	GTATGTCAGTGAACCCACCA	70	0.404054	7	1894
chr1	229393946	229393966	0	229393939	229393958	+	GTGTCAGTGAACCCACCAGG	76	0.349069	8	1895
chr1	229393946	229393966	0	229393952	229393971	-	GTCACATAGTGCCCCCTGGT	50	0.637558	4	1896
chr1	229393946	229393966	0	229393956	229393975	-	GCTGGTCACATAGTGCCCCC	54	0.403889	8	1897
chr1	229617909	229617929	0	229617903	229617922	+	GGCCTAATGGTGCCCCCTTC	28	0.599114	4	1898
chr1	229617909	229617929	0	229617907	229617926	-	GACCAGAAGGGGGCACCATT	42	0.493586	12	1899
chr1	229617909	229617929	0	229617917	229617936	-	GTTAGTTTGTCACCAGAAGG	64	0.293131	9	1900
chr1	229617909	229617929	0	229617918	229617937	-	GCTTAGTTTGTCACCAGAAG	56	0.294114	11	1901
chr1	229617909	229617929	0	229617920	229617939	-	GAGCTTAGTTTGTCACCAGA	55	0.507768	6	1902
chr1	229797178	229797198	0	229797165	229797184	+	GAGCAGTTCATCAGGCGTCC	49	0.470577	6	1903
chr1	229797178	229797198	0	229797168	229797187	+	GAGTTCATCAGGCGTCCTGG	63	0.502366	8	1904
chr1	229797178	229797198	0	229797171	229797190	+	GTCATCAGGCGTCCTGGTGG	46	0.47502	4	1905
chr1	229797178	229797198	0	229797180	229797199	+	GGTCCTGGTGGTGGCACTGC	28	0.197438	22	1906
chr1	229850909	229850929	0	229850899	229850918	+	GAAAACCATCAGGAACCGCC	56	0.567551	8	1907
chr1	229850909	229850929	0	229850902	229850921	+	GACCATCAGGAACCGCCAGG	67	0.409726	8	1908
chr1	229850909	229850929	0	229850906	229850925	-	GGCCACCTGGCGGTTCCTGA	41	0.490521	8	1909
chr1	230933785	230933805	0	230933778	230933797	+	GGTCCTTGTTTACCACCAGA	56	0.433794	9	1910
chr1	230933785	230933805	0	230933783	230933802	-	GCTCCATCTGGTGGTAAACA	56	0.384692	10	1911
chr1	230933785	230933805	0	230933792	230933811	-	GGGGAAGCTGCTCCATCTGG	61	0.192878	17	1912
chr1	230933785	230933805	0	230933795	230933814	-	GGTGGGGAAGCTGCTCCATC	40	0.134401	28	1913
chr1	231347238	231347258	0	231347229	231347248	+	GATGGGTCACTACCGCCACC	56	0.332182	10	1914
chr1	231347238	231347258	0	231347236	231347255	+	GACTACCGCCACCCGGTGGT	53	0.425086	5	1915
chr1	231347238	231347258	0	231347243	231347262	-	GGACACCGACCACCGGGTGG	56	0.610114	4	1916
chr1	231347238	231347258	0	231347246	231347265	-	GTTGGACACCGACCACCGGG	69	1	0	1917
chr1	231347238	231347258	0	231347249	231347268	-	GTATTTGGACACCGACCACC	54	0.860051	1	1918
chr1	231493740	231493760	0	231493730	231493749	+	GATCTTGCTTAGTGAACACT	49	0.204138	17	1919
chr1	231493740	231493760	0	231493733	231493752	+	GTTGCTTAGTGAACACTAGG	66	0.347254	11	1920
chr1	231493740	231493760	0	231493742	231493761	+	GGAACACTAGGTGGTGCTCT	51	0.416776	13	1921
chr1	232771685	232771705	0	232771678	232771697	+	GGCTATTCTACACCACTAGA	43	0.361916	7	1922
chr1	232771685	232771705	0	232771692	232771711	-	GATTGATAAACGCCATCTAG	62	0.532273	5	1923
chr1	233500628	233500648	0	233500621	233500640	+	GACCTCTTCTGCCCACAAGA	56	0.249675	17	1924
chr1	233500628	233500648	0	233500625	233500644	-	GGCCATCTTGTGGGCAGAAG	52	0.161639	29	1925
chr1	233500628	233500648	0	233500634	233500653	-	GTAATGTAGTGCCATCTTGT	56	0.282286	11	1926
chr1	233500628	233500648	0	233500635	233500654	-	GATAATGTAGTGCCATCTTG	59	0.48339	8	1927
chr1	234445864	234445884	0	234445858	234445877	+	GTCTGACTGGCTCCCTCTTG	47	0.182396	20	1928
chr1	234445864	234445884	0	234445863	234445882	+	GCTGGCTCCCTCTTGTGGCC	40	0.227426	21	1929
chr1	234445864	234445884	0	234445872	234445891	-	GACAGCTCCTGGCCACAAGA	60	0.155615	26	1930
chr1	234445864	234445884	0	234445873	234445892	-	GGACAGCTCCTGGCCACAAG	55	0.133779	32	1931
chr1	234634980	234635000	0	234634980	234634999	+	GGAAGCCACCAGATGGCGCG	56	0.61565	4	1932
chr1	234634980	234635000	0	234634980	234634999	-	GCGCGCCATCTGGTGGCTTC	30	0.638204	8	1933
chr1	234634980	234635000	0	234634981	234635000	-	GGCGCGCCATCTGGTGGCTT	28	0.684211	1	1934
chr1	234634980	234635000	0	234634987	234635006	-	GGGTTCCGCGCGCCATCTGG	54	0.491791	4	1935
chr1	234634980	234635000	0	234634990	234635009	-	GGCGGGTTCCGCGCGCCATC	32	0.891089	1	1936
chr1	234744525	234744545	0	234744517	234744536	+	GCACGGATGCCGGCCGCTTG	43	0.726496	2	1937
chr1	234744525	234744545	0	234744518	234744537	+	GACGGATGCCGGCCGCTTGT	36	0.80292	2	1938
chr1	234744525	234744545	0	234744528	234744547	-	GCTGGGCGCCCACAAGCGGC	50	0.673146	4	1939
chr1	234744525	234744545	0	234744532	234744551	-	GCGATCTGGGCGCCCACAAG	53	0.70605	5	1940
chr1	234870835	234870855	0	234870829	234870848	+	GGACCTTTGGCTCCATCTCC	33	0.130274	29	1941
chr1	234870835	234870855	0	234870834	234870853	-	GAGCCAGGAGATGGAGCCAA	56	0.0906139	67	1942
chr1	234870835	234870855	0	234870849	234870868	-	GGGAGATGAAAGGAAGAGCC	52	0.0666691	68	1943
chr1	236653381	236653401	0	236653375	236653394	+	GATGTGGTACTGCCCCCTGC	46	0.319842	10	1944
chr1	236653381	236653401	0	236653389	236653408	-	GGATGTTATATTCCAGCAGG	66	0.189665	19	1945
chr1	236653381	236653401	0	236653390	236653409	-	GAGATGTTATATTCCAGCAG	66	0.143177	31	1946
chr1	236653381	236653401	0	236653391	236653410	-	GTAGATGTTATATTCCAGCA	67	0.126271	27	1947
chr1	236653381	236653401	0	236653392	236653411	-	GATAGATGTTATATTCCAGC				1948
chr1	241694769	241694789	0	241694759	241694778	+	GCTAATCATGCTTATCCACA	56	0.524537	5	1949
chr1	241694769	241694789	0	241694760	241694779	+	GTAATCATGCTTATCCACAA	66	0.392648	6	1950
chr1	241694769	241694789	0	241694761	241694780	+	GAATCATGCTTATCCACAAG	66	0.296828	11	1951
chr1	241694769	241694789	0	241694776	241694795	-	GATTCAATAGTGACCCCTTG	59	0.379839	9	1952
chr1	244178337	244178357	0	244178323	244178342	+	GAAGGAGGAAATAACAGTGA	63	0.075206	61	1953
chr1	244178337	244178357	0	244178329	244178348	+	GGAAATAACAGTGACGGCAG	42	0.421618	18	1954
chr1	244178337	244178357	0	244178330	244178349	+	GAAATAACAGTGACGGCAGA	59	0.22707	19	1955
chr1	244178337	244178357	0	244178337	244178356	+	GAGTGACGGCAGAGGGAGCC	42	0.0953169	53	1956
chr1	244436506	244436526	0	244436500	244436519	+	GAGGCTACCCTGCCATCTTG	56	0.313475	10	1957
chr1	244436506	244436526	0	244436514	244436533	-	GCCCTCACATGGCCACAAGA	56	0.0830976	50	1958
chr1	244766899	244766919	0	244766892	244766911	+	GTACACTTATTGCCACTAGA	40	0.2162	12	1959
chr1	244766899	244766919	0	244766906	244766925	-	GATGCTACAGTGCCATCTAG	63	0.134325	26	1960
chr1	245206143	245206163	0	245206141	245206160	+	GACTGGCTCCCCCTTGTGTC	36	0.322087	12	1961
chr1	245206143	245206163	0	245206151	245206170	-	GTCAAGTTCCTGACACAAGG	68	0.161923	17	1962
chr1	245206143	245206163	0	245206152	245206171	-	GATCAAGTTCCTGACACAAG	65	0.246327	11	1963
chr1	245206143	245206163	0	245206153	245206172	-	GTATCAAGTTCCTGACACAA	67	0.131238	33	1964
chr1	245206143	245206163	0	245206154	245206173	-	GGTATCAAGTTCCTGACACA	56	0.0908749	44	1965
chr1	245679664	245679684	0	245679657	245679676	+	GCTCATGTAGAGCCACAAGA				1966
chr1	245679664	245679684	0	245679665	245679684	+	GGAGCCACAAGATGGCGCAG				1967
chr1	245679664	245679684	0	245679671	245679690	-	GCATCCTCTGCGCCATCTTG				1968
chr1	246444059	246444079	0	246444053	246444072	+	GGTATTAAACTGACCCCTGC	48	0.328062	6	1969
chr1	246444059	246444079	0	246444068	246444087	-	GGAAAAGATGAGGCCAGCAG				1970
chr1	246444059	246444079	0	246444069	246444088	-	GAGAAAAGATGAGGCCAGCA				1971
chr1	246444059	246444079	0	246444070	246444089	-	GCAGAAAAGATGAGGCCAGC				1972
chr10	2970624	2970644	0	2970614	2970633	+	GAATCCAAGAGGCAACCAGC	52	0.272367	14	1973
chr10	2970624	2970644	0	2970615	2970634	+	GATCCAAGAGGCAACCAGCA	56	0.262981	15	1974
chr10	2970624	2970644	0	2970616	2970635	+	GTCCAAGAGGCAACCAGCAG	51	0.192942	21	1975
chr10	2970624	2970644	0	2970617	2970636	+	GCCAAGAGGCAACCAGCAGG				1976
chr10	2970624	2970644	0	2970631	2970650	-	GATACACTGGCTCCCCCTGC	44	0.485683	5	1977
chr10	4698959	4698979	0	4698959	4698978	-	GTAGACAGTAGGGGGCGGAA	59	0.349708	8	1978
chr10	4698959	4698979	0	4698960	4698979	-	GATAGACAGTAGGGGGCGGA	48	0.421728	7	1979
chr10	4698959	4698979	0	4698968	4698987	-	GTACTGAAGATAGACAGTAG	75	0.423236	11	1980
chr10	4698959	4698979	0	4698969	4698988	-	GTTACTGAAGATAGACAGTA	54	0.280827	14	1981
chr10	4698959	4698979	0	4698970	4698989	-	GGTTACTGAAGATAGACAGT	56	0.156607	19	1982
chr10	4809421	4809441	0	4809415	4809434	+	GAGGTTGTTGCACCATCTGC	52	0.453434	4	1983
chr10	4809421	4809441	0	4809429	4809448	-	GCCTCAGGACTACCAGCAGA	65	0.232179	39	1984
chr10	4892011	4892031	0	4892001	4892020	+	GCTGAGTGAAGCTGGCCACC	55	0.304717	13	1985
chr10	4892011	4892031	0	4892004	4892023	+	GAGTGAAGCTGGCCACCAGG	66	0.207514	26	1986
chr10	4892011	4892031	0	4892011	4892030	+	GCTGGCCACCAGGTGGCGCT	50	0.334995	28	1987
chr10	4892011	4892031	0	4892018	4892037	-	GGCTTCCCAGCGCCACCTGG	54	0.133414	38	1988
chr10	4892011	4892031	0	4892021	4892040	-	GAGTGCTTCCCAGCGCCACC	51	0.387382	14	1989
chr10	5426159	5426179	0	5426153	5426172	+	GCTTCACTAGTGCCCTCCAG	65	0.185535	13	1990
chr10	5426159	5426179	0	5426167	5426186	-	GTCTCTGTTCAGCCACTGGA	49	0.152078	19	1991
chr10	5426159	5426179	0	5426168	5426187	-	GTTCTCTGTTCAGCCACTGG	50	0.0777757	51	1992
chr10	5426159	5426179	0	5426171	5426190	-	GTGTTTCTCTGTTCAGCCAC	37	0.313768	28	1993
chr10	5484205	5484225	0	5484197	5484216	+	GTTCACAATATCTCGTGTAG	61	0.650859	6	1994
chr10	5484205	5484225	0	5484198	5484217	+	GTCACAATATCTCGTGTAGA	59	0.416563	7	1995
chr10	5665280	5665300	0	5665274	5665293	+	GTCCCGCTCGTGCCCCCGTG	59	0.977011	1	1996
chr10	5665280	5665300	0	5665288	5665307	-	GTTAGCGTTTGGCCACACGG	74	0.701682	3	1997
chr10	5665280	5665300	0	5665289	5665308	-	GTTTAGCGTTTGGCCACACG	53	0.407395	5	1998
chr10	5665280	5665300	0	5665290	5665309	-	GGTTTAGCGTTTGGCCACAC	46	0.35709	7	1999
[truncated: 14,667 more rows]

## Sheet: Dense-tiling library
	Chromosome	Target start	Target end	Guide start	Guide end	Guide length	Strand	Cut site position	Off-by-2 mismatches	Off-by-3 mismatches	Region category	Guide ID	Guide oligo	label	cutting efficiency score	cutting specificity score	offtargets sum
0	chr1	2126286	2127306	2126291	2126310	19	-	8	0	0	negative	0	CCACCTTGTTGGTTCCGACTGTCTCGGAGGGGTTTAAGAGCTAAGCTG	chr1:2126286-2127306_chr1:2126291-2126310:-_8;2:0|3:0;negative_0	41	0.310725	10
1	chr1	2126286	2127306	2126292	2126311	19	-	9	0	10	negative	1	CCACCTTGTTGGGTTCCGACTGTCTCGGAGGGTTTAAGAGCTAAGCTG	chr1:2126286-2127306_chr1:2126292-2126311:-_9;2:0|3:10;negative_1	50	0.810405	3
2	chr1	2126286	2127306	2126293	2126312	19	-	10	0	3	negative	2	CCACCTTGTTGGGGTTCCGACTGTCTCGGAGGTTTAAGAGCTAAGCTG	chr1:2126286-2127306_chr1:2126293-2126312:-_10;2:0|3:3;negative_2	56	0.473385	3
3	chr1	2126286	2127306	2126294	2126313	19	-	11	0	0	negative	3	CCACCTTGTTGGGGGTTCCGACTGTCTCGGAGTTTAAGAGCTAAGCTG	chr1:2126286-2127306_chr1:2126294-2126313:-_11;2:0|3:0;negative_3	43	1	0
4	chr1	2126286	2127306	2126295	2126314	19	+	25	0	1	negative	4	CCACCTTGTTGGCCGAGACAGTCGGAACCCCGTTTAAGAGCTAAGCTG	chr1:2126286-2127306_chr1:2126295-2126314:+_25;2:0|3:1;negative_4	43	0.834299	1
5	chr1	2126286	2127306	2126295	2126314	19	-	12	0	3	negative	5	CCACCTTGTTGGGGGGTTCCGACTGTCTCGGGTTTAAGAGCTAAGCTG	chr1:2126286-2127306_chr1:2126295-2126314:-_12;2:0|3:3;negative_5
6	chr1	2126286	2127306	2126296	2126315	19	+	26	0	6	negative	6	CCACCTTGTTGGCGAGACAGTCGGAACCCCAGTTTAAGAGCTAAGCTG	chr1:2126286-2127306_chr1:2126296-2126315:+_26;2:0|3:6;negative_6	72	0.445388	5
7	chr1	2126286	2127306	2126297	2126316	19	+	27	0	5	negative	7	CCACCTTGTTGGGAGACAGTCGGAACCCCAGGTTTAAGAGCTAAGCTG	chr1:2126286-2127306_chr1:2126297-2126316:+_27;2:0|3:5;negative_7
8	chr1	2126286	2127306	2126298	2126317	19	-	15	0	13	negative	8	CCACCTTGTTGGCCTGGGGTTCCGACTGTCTGTTTAAGAGCTAAGCTG	chr1:2126286-2127306_chr1:2126298-2126317:-_15;2:0|3:13;negative_8	44	0.379516	13
9	chr1	2126286	2127306	2126314	2126333	19	-	31	8	44	negative	9	CCACCTTGTTGGGGCTGGGATCAGGGCCCCTGTTTAAGAGCTAAGCTG	chr1:2126286-2127306_chr1:2126314-2126333:-_31;2:8|3:44;negative_9	35	0.0912043	52
10	chr1	2126286	2127306	2126315	2126334	19	-	32	8	79	negative	10	CCACCTTGTTGGAGGCTGGGATCAGGGCCCCGTTTAAGAGCTAAGCTG	chr1:2126286-2127306_chr1:2126315-2126334:-_32;2:8|3:79;negative_10	25	0.0643822	87
11	chr1	2126286	2127306	2126317	2126336	19	+	47	1	34	negative	11	CCACCTTGTTGGGGCCCTGATCCCAGCCTGTGTTTAAGAGCTAAGCTG	chr1:2126286-2127306_chr1:2126317-2126336:+_47;2:1|3:34;negative_11	52	0.1929	35
12	chr1	2126286	2127306	2126318	2126337	19	+	48	0	37	negative	12	CCACCTTGTTGGGCCCTGATCCCAGCCTGTAGTTTAAGAGCTAAGCTG	chr1:2126286-2127306_chr1:2126318-2126337:+_48;2:0|3:37;negative_12	48	0.151364	37
13	chr1	2126286	2127306	2126322	2126341	19	-	39	0	31	negative	13	CCACCTTGTTGGTCCCTACAGGCTGGGATCAGTTTAAGAGCTAAGCTG	chr1:2126286-2127306_chr1:2126322-2126341:-_39;2:0|3:31;negative_13	46	0.18908	31
14	chr1	2126286	2127306	2126323	2126342	19	-	40	0	14	negative	14	CCACCTTGTTGGTTCCCTACAGGCTGGGATCGTTTAAGAGCTAAGCTG	chr1:2126286-2127306_chr1:2126323-2126342:-_40;2:0|3:14;negative_14	35	0.207144	14
15	chr1	2126286	2127306	2126327	2126346	19	+	57	6	192	negative	15	CCACCTTGTTGGCCAGCCTGTAGGGAAACTGGTTTAAGAGCTAAGCTG	chr1:2126286-2127306_chr1:2126327-2126346:+_57;2:6|3:192;negative_15	64	0.0378334	198
16	chr1	2126286	2127306	2126329	2126348	19	-	46	6	197	negative	16	CCACCTTGTTGGCTCAGTTTCCCTACAGGCTGTTTAAGAGCTAAGCTG	chr1:2126286-2127306_chr1:2126329-2126348:-_46;2:6|3:197;negative_16	50	0.0627382	203
17	chr1	2126286	2127306	2126330	2126349	19	-	47	10	143	negative	17	CCACCTTGTTGGCCTCAGTTTCCCTACAGGCGTTTAAGAGCTAAGCTG	chr1:2126286-2127306_chr1:2126330-2126349:-_47;2:10|3:143;negative_17	38	0.0350338	153
18	chr1	2126286	2127306	2126333	2126352	19	+	63	14	105	negative	18	CCACCTTGTTGGTGTAGGGAAACTGAGGCCAGTTTAAGAGCTAAGCTG	chr1:2126286-2127306_chr1:2126333-2126352:+_63;2:14|3:105;negative_18	55	0.0319931	119
19	chr1	2126286	2127306	2126352	2126371	19	-	69	1	17	negative	19	CCACCTTGTTGGGTGCAGGACGAAGGAACCCGTTTAAGAGCTAAGCTG	chr1:2126286-2127306_chr1:2126352-2126371:-_69;2:1|3:17;negative_19	59	0.187264	18
20	chr1	2126286	2127306	2126357	2126376	19	+	87	0	1	negative	20	CCACCTTGTTGGCCTTCGTCCTGCACCGCACGTTTAAGAGCTAAGCTG	chr1:2126286-2127306_chr1:2126357-2126376:+_87;2:0|3:1;negative_20	39	0.879121	1
21	chr1	2126286	2127306	2126358	2126377	19	+	88	0	5	negative	21	CCACCTTGTTGGCTTCGTCCTGCACCGCACAGTTTAAGAGCTAAGCTG	chr1:2126286-2127306_chr1:2126358-2126377:+_88;2:0|3:5;negative_21	56	0.522762	10
22	chr1	2126286	2127306	2126359	2126378	19	+	89	0	10	negative	22	CCACCTTGTTGGTTCGTCCTGCACCGCACAGGTTTAAGAGCTAAGCTG	chr1:2126286-2127306_chr1:2126359-2126378:+_89;2:0|3:10;negative_22	46	0.669671	3
23	chr1	2126286	2127306	2126360	2126379	19	+	90	1	2	negative	23	CCACCTTGTTGGTCGTCCTGCACCGCACAGGGTTTAAGAGCTAAGCTG	chr1:2126286-2127306_chr1:2126360-2126379:+_90;2:1|3:2;negative_23	69	0.450246	3
24	chr1	2126286	2127306	2126360	2126379	19	-	77	0	8	negative	24	CCACCTTGTTGGCCTGTGCGGTGCAGGACGAGTTTAAGAGCTAAGCTG	chr1:2126286-2127306_chr1:2126360-2126379:-_77;2:0|3:8;negative_24	54	0.352513	8
25	chr1	2126286	2127306	2126361	2126380	19	+	91	0	3	negative	25	CCACCTTGTTGGCGTCCTGCACCGCACAGGGGTTTAAGAGCTAAGCTG	chr1:2126286-2127306_chr1:2126361-2126380:+_91;2:0|3:3;negative_25
26	chr1	2126286	2127306	2126366	2126385	19	+	96	0	15	negative	26	CCACCTTGTTGGTGCACCGCACAGGGGGGCCGTTTAAGAGCTAAGCTG	chr1:2126286-2127306_chr1:2126366-2126385:+_96;2:0|3:15;negative_26	40	0.157722	15
27	chr1	2126286	2127306	2126367	2126386	19	-	84	1	16	negative	27	CCACCTTGTTGGAGGCCCCCCTGTGCGGTGCGTTTAAGAGCTAAGCTG	chr1:2126286-2127306_chr1:2126367-2126386:-_84;2:1|3:16;negative_27	43	0.385152	17
28	chr1	2126286	2127306	2126373	2126392	19	-	90	1	11	negative	28	CCACCTTGTTGGCACGCCAGGCCCCCCTGTGGTTTAAGAGCTAAGCTG	chr1:2126286-2127306_chr1:2126373-2126392:-_90;2:1|3:11;negative_28	56	0.334798	12
29	chr1	2126286	2127306	2126373	2126392	19	+	103	2	83	negative	29	CCACCTTGTTGGCACAGGGGGGCCTGGCGTGGTTTAAGAGCTAAGCTG	chr1:2126286-2127306_chr1:2126373-2126392:+_103;2:2|3:83;negative_29	41	0.15303	85
30	chr1	2126286	2127306	2126374	2126393	19	+	104	2	38	negative	30	CCACCTTGTTGGACAGGGGGGCCTGGCGTGAGTTTAAGAGCTAAGCTG	chr1:2126286-2127306_chr1:2126374-2126393:+_104;2:2|3:38;negative_30	45	0.0761353	40
31	chr1	2126286	2127306	2126377	2126396	19	+	107	2	55	negative	31	CCACCTTGTTGGGGGGGGCCTGGCGTGAGGGGTTTAAGAGCTAAGCTG	chr1:2126286-2127306_chr1:2126377-2126396:+_107;2:2|3:55;negative_31	28	0.109244	57
32	chr1	2126286	2127306	2126378	2126397	19	+	108	2	76	negative	32	CCACCTTGTTGGGGGGGCCTGGCGTGAGGGTGTTTAAGAGCTAAGCTG	chr1:2126286-2127306_chr1:2126378-2126397:+_108;2:2|3:76;negative_32	23	0.0422109	105
33	chr1	2126286	2127306	2126379	2126398	19	+	109	9	96	negative	33	CCACCTTGTTGGGGGGCCTGGCGTGAGGGTGGTTTAAGAGCTAAGCTG	chr1:2126286-2127306_chr1:2126379-2126398:+_109;2:9|3:96;negative_33	23	0.0422109	105
34	chr1	2126286	2127306	2126381	2126400	19	+	111	15	190	negative	34	CCACCTTGTTGGGGCCTGGCGTGAGGGTGGGGTTTAAGAGCTAAGCTG	chr1:2126286-2127306_chr1:2126381-2126400:+_111;2:15|3:190;negative_34	32	0.0213443	205
35	chr1	2126286	2127306	2126386	2126405	19	-	103	2	52	negative	35	CCACCTTGTTGGGGCCCCCCACCCTCACGCCGTTTAAGAGCTAAGCTG	chr1:2126286-2127306_chr1:2126386-2126405:-_103;2:2|3:52;negative_35	47	0.131797	54
36	chr1	2126286	2127306	2126387	2126406	19	+	117	4	103	negative	36	CCACCTTGTTGGGCGTGAGGGTGGGGGGCCCGTTTAAGAGCTAAGCTG	chr1:2126286-2127306_chr1:2126387-2126406:+_117;2:4|3:103;negative_36	32	0.0420849	107
37	chr1	2126286	2127306	2126390	2126409	19	+	120	13	143	negative	37	CCACCTTGTTGGTGAGGGTGGGGGGCCCAGGGTTTAAGAGCTAAGCTG	chr1:2126286-2127306_chr1:2126390-2126409:+_120;2:13|3:143;negative_37	32	0.0145241	156
38	chr1	2126286	2127306	2126391	2126410	19	+	121	5	86	negative	38	CCACCTTGTTGGGAGGGTGGGGGGCCCAGGTGTTTAAGAGCTAAGCTG	chr1:2126286-2127306_chr1:2126391-2126410:+_121;2:5|3:86;negative_38	36	0.0592892	91
39	chr1	2126286	2127306	2126393	2126412	19	+	123	10	99	negative	39	CCACCTTGTTGGGGGTGGGGGGCCCAGGTGGGTTTAAGAGCTAAGCTG	chr1:2126286-2127306_chr1:2126393-2126412:+_123;2:10|3:99;negative_39	37	0.0388343	109
40	chr1	2126286	2127306	2126406	2126425	19	-	123	0	17	negative	40	CCACCTTGTTGGGGGCGGGGCTCCCCCACCTGTTTAAGAGCTAAGCTG	chr1:2126286-2127306_chr1:2126406-2126425:-_123;2:0|3:17;negative_40	45	0.21605	17
41	chr1	2126286	2127306	2126407	2126426	19	-	124	0	7	negative	41	CCACCTTGTTGGCGGGCGGGGCTCCCCCACCGTTTAAGAGCTAAGCTG	chr1:2126286-2127306_chr1:2126407-2126426:-_124;2:0|3:7;negative_41	23	0.370204	7
42	chr1	2126286	2127306	2126420	2126439	19	-	137	2	12	negative	42	CCACCTTGTTGGGGGAAAGGGGACACGGGCGGTTTAAGAGCTAAGCTG	chr1:2126286-2127306_chr1:2126420-2126439:-_137;2:2|3:12;negative_42
43	chr1	2126286	2127306	2126421	2126440	19	-	138	0	15	negative	43	CCACCTTGTTGGCGGGAAAGGGGACACGGGCGTTTAAGAGCTAAGCTG	chr1:2126286-2127306_chr1:2126421-2126440:-_138;2:0|3:15;negative_43	39	0.285675	15
44	chr1	2126286	2127306	2126422	2126441	19	-	139	3	25	negative	44	CCACCTTGTTGGACGGGAAAGGGGACACGGGGTTTAAGAGCTAAGCTG	chr1:2126286-2127306_chr1:2126422-2126441:-_139;2:3|3:25;negative_44	45	0.20555	28
45	chr1	2126286	2127306	2126423	2126442	19	+	153	1	8	negative	45	CCACCTTGTTGGCCGTGTCCCCTTTCCCGTCGTTTAAGAGCTAAGCTG	chr1:2126286-2127306_chr1:2126423-2126442:+_153;2:1|3:8;negative_45	39	0.306999	9
46	chr1	2126286	2127306	2126424	2126443	19	+	154	0	7	negative	46	CCACCTTGTTGGCGTGTCCCCTTTCCCGTCCGTTTAAGAGCTAAGCTG	chr1:2126286-2127306_chr1:2126424-2126443:+_154;2:0|3:7;negative_46	47	0.559279	7
47	chr1	2126286	2127306	2126425	2126444	19	-	142	0	9	negative	47	CCACCTTGTTGGCGGACGGGAAAGGGGACACGTTTAAGAGCTAAGCTG	chr1:2126286-2127306_chr1:2126425-2126444:-_142;2:0|3:9;negative_47	54	0.388632	9
48	chr1	2126286	2127306	2126426	2126445	19	-	143	0	11	negative	48	CCACCTTGTTGGCCGGACGGGAAAGGGGACAGTTTAAGAGCTAAGCTG	chr1:2126286-2127306_chr1:2126426-2126445:-_143;2:0|3:11;negative_48	48	0.476674	11
49	chr1	2126286	2127306	2126432	2126451	19	-	149	0	9	negative	49	CCACCTTGTTGGGGCTGCCCGGACGGGAAAGGTTTAAGAGCTAAGCTG	chr1:2126286-2127306_chr1:2126432-2126451:-_149;2:0|3:9;negative_49	26	0.299317	15
50	chr1	2126286	2127306	2126433	2126452	19	-	150	0	15	negative	50	CCACCTTGTTGGGGGCTGCCCGGACGGGAAAGTTTAAGAGCTAAGCTG	chr1:2126286-2127306_chr1:2126433-2126452:-_150;2:0|3:15;negative_50	36	0.239521	18
51	chr1	2126286	2127306	2126434	2126453	19	+	164	1	16	negative	51	CCACCTTGTTGGTTCCCGTCCGGGCAGCCCCGTTTAAGAGCTAAGCTG	chr1:2126286-2127306_chr1:2126434-2126453:+_164;2:1|3:16;negative_51	35	0.173754	17
52	chr1	2126286	2127306	2126434	2126453	19	-	151	0	18	negative	52	CCACCTTGTTGGGGGGCTGCCCGGACGGGAAGTTTAAGAGCTAAGCTG	chr1:2126286-2127306_chr1:2126434-2126453:-_151;2:0|3:18;negative_52	36	0.239521	18
53	chr1	2126286	2127306	2126435	2126454	19	+	165	0	6	negative	53	CCACCTTGTTGGTCCCGTCCGGGCAGCCCCCGTTTAAGAGCTAAGCTG	chr1:2126286-2127306_chr1:2126435-2126454:+_165;2:0|3:6;negative_53	42	0.433642	6
54	chr1	2126286	2127306	2126439	2126458	19	+	169	2	28	negative	54	CCACCTTGTTGGGTCCGGGCAGCCCCCGGGCGTTTAAGAGCTAAGCTG	chr1:2126286-2127306_chr1:2126439-2126458:+_169;2:2|3:28;negative_54	48	0.147312	30
55	chr1	2126286	2127306	2126439	2126458	19	-	156	2	39	negative	55	CCACCTTGTTGGGCCCGGGGGCTGCCCGGACGTTTAAGAGCTAAGCTG	chr1:2126286-2127306_chr1:2126439-2126458:-_156;2:2|3:39;negative_55	24	0.13248	34
56	chr1	2126286	2127306	2126440	2126459	19	-	157	0	34	negative	56	CCACCTTGTTGGGGCCCGGGGGCTGCCCGGAGTTTAAGAGCTAAGCTG	chr1:2126286-2127306_chr1:2126440-2126459:-_157;2:0|3:34;negative_56	24	0.13248	34
57	chr1	2126286	2127306	2126444	2126463	19	-	161	2	36	negative	57	CCACCTTGTTGGCTCCGGCCCGGGGGCTGCCGTTTAAGAGCTAAGCTG	chr1:2126286-2127306_chr1:2126444-2126463:-_161;2:2|3:36;negative_57	34	0.125615	38
58	chr1	2126286	2127306	2126452	2126471	19	-	169	1	27	negative	58	CCACCTTGTTGGGGAGGGGGCTCCGGCCCGGGTTTAAGAGCTAAGCTG	chr1:2126286-2127306_chr1:2126452-2126471:-_169;2:1|3:27;negative_58
59	chr1	2126286	2127306	2126453	2126472	19	-	170	2	7	negative	59	CCACCTTGTTGGCGGAGGGGGCTCCGGCCCGGTTTAAGAGCTAAGCTG	chr1:2126286-2127306_chr1:2126453-2126472:-_170;2:2|3:7;negative_59	41	0.227065	28
60	chr1	2126286	2127306	2126454	2126473	19	-	171	1	13	negative	60	CCACCTTGTTGGACGGAGGGGGCTCCGGCCCGTTTAAGAGCTAAGCTG	chr1:2126286-2127306_chr1:2126454-2126473:-_171;2:1|3:13;negative_60	22	0.390856	14
61	chr1	2126286	2127306	2126455	2126474	19	-	172	0	3	negative	61	CCACCTTGTTGGAACGGAGGGGGCTCCGGCCGTTTAAGAGCTAAGCTG	chr1:2126286-2127306_chr1:2126455-2126474:-_172;2:0|3:3;negative_61	32	0.542066	3
62	chr1	2126286	2127306	2126460	2126479	19	-	177	0	6	negative	62	CCACCTTGTTGGGGGGTAACGGAGGGGGCTCGTTTAAGAGCTAAGCTG	chr1:2126286-2127306_chr1:2126460-2126479:-_177;2:0|3:6;negative_62	38	0.344911	6
63	chr1	2126286	2127306	2126462	2126481	19	+	192	0	6	negative	63	CCACCTTGTTGGGCCCCCTCCGTTACCCCGAGTTTAAGAGCTAAGCTG	chr1:2126286-2127306_chr1:2126462-2126481:+_192;2:0|3:6;negative_63	52	0.37563	6
64	chr1	2126286	2127306	2126466	2126485	19	-	183	0	4	negative	64	CCACCTTGTTGGGCCATCGGGGTAACGGAGGGTTTAAGAGCTAAGCTG	chr1:2126286-2127306_chr1:2126466-2126485:-_183;2:0|3:4;negative_64
65	chr1	2126286	2127306	2126467	2126486	19	-	184	0	4	negative	65	CCACCTTGTTGGAGCCATCGGGGTAACGGAGGTTTAAGAGCTAAGCTG	chr1:2126286-2127306_chr1:2126467-2126486:-_184;2:0|3:4;negative_65	40	0.392205	4
66	chr1	2126286	2127306	2126468	2126487	19	-	185	0	3	negative	66	CCACCTTGTTGGCAGCCATCGGGGTAACGGAGTTTAAGAGCTAAGCTG	chr1:2126286-2127306_chr1:2126468-2126487:-_185;2:0|3:3;negative_66	41	0.577936	7
67	chr1	2126286	2127306	2126469	2126488	19	-	186	0	7	negative	67	CCACCTTGTTGGGCAGCCATCGGGGTAACGGGTTTAAGAGCTAAGCTG	chr1:2126286-2127306_chr1:2126469-2126488:-_186;2:0|3:7;negative_67	41	0.577936	7
68	chr1	2126286	2127306	2126470	2126489	19	+	200	0	4	negative	68	CCACCTTGTTGGCGTTACCCCGATGGCTGCCGTTTAAGAGCTAAGCTG	chr1:2126286-2127306_chr1:2126470-2126489:+_200;2:0|3:4;negative_68	48	0.475434	4
69	chr1	2126286	2127306	2126472	2126491	19	-	189	0	2	negative	69	CCACCTTGTTGGCGGGCAGCCATCGGGGTAAGTTTAAGAGCTAAGCTG	chr1:2126286-2127306_chr1:2126472-2126491:-_189;2:0|3:2;negative_69	47	0.761004	2
70	chr1	2126286	2127306	2126478	2126497	19	-	195	0	8	negative	70	CCACCTTGTTGGGCGGGCCGGGCAGCCATCGGTTTAAGAGCTAAGCTG	chr1:2126286-2127306_chr1:2126478-2126497:-_195;2:0|3:8;negative_70	20	0.228661	27
71	chr1	2126286	2127306	2126479	2126498	19	-	196	1	26	negative	71	CCACCTTGTTGGGGCGGGCCGGGCAGCCATCGTTTAAGAGCTAAGCTG	chr1:2126286-2127306_chr1:2126479-2126498:-_196;2:1|3:26;negative_71	28	0.251479	37
72	chr1	2126286	2127306	2126480	2126499	19	+	210	0	28	negative	72	CCACCTTGTTGGATGGCTGCCCGGCCCGCCCGTTTAAGAGCTAAGCTG	chr1:2126286-2127306_chr1:2126480-2126499:+_210;2:0|3:28;negative_72	39	0.204036	28
73	chr1	2126286	2127306	2126480	2126499	19	-	197	3	34	negative	73	CCACCTTGTTGGGGGCGGGCCGGGCAGCCATGTTTAAGAGCTAAGCTG	chr1:2126286-2127306_chr1:2126480-2126499:-_197;2:3|3:34;negative_73	28	0.251479	37
74	chr1	2126286	2127306	2126490	2126509	19	-	207	6	96	negative	74	CCACCTTGTTGGGGCAGTGCCGGGGCGGGCCGTTTAAGAGCTAAGCTG	chr1:2126286-2127306_chr1:2126490-2126509:-_207;2:6|3:96;negative_74	26	0.0433145	102
75	chr1	2126286	2127306	2126491	2126510	19	-	208	7	85	negative	75	CCACCTTGTTGGAGGCAGTGCCGGGGCGGGCGTTTAAGAGCTAAGCTG	chr1:2126286-2127306_chr1:2126491-2126510:-_208;2:7|3:85;negative_75	31	0.0463569	92
76	chr1	2126286	2127306	2126495	2126514	19	-	212	16	143	negative	76	CCACCTTGTTGGGAGGAGGCAGTGCCGGGGCGTTTAAGAGCTAAGCTG	chr1:2126286-2127306_chr1:2126495-2126514:-_212;2:16|3:143;negative_76	38	0.0451931	159
77	chr1	2126286	2127306	2126499	2126518	19	-	216	2	58	negative	77	CCACCTTGTTGGCCGGGAGGAGGCAGTGCCGGTTTAAGAGCTAAGCTG	chr1:2126286-2127306_chr1:2126499-2126518:-_216;2:2|3:58;negative_77	33	0.0522292	87
78	chr1	2126286	2127306	2126500	2126519	19	-	217	15	72	negative	78	CCACCTTGTTGGGCCGGGAGGAGGCAGTGCCGTTTAAGAGCTAAGCTG	chr1:2126286-2127306_chr1:2126500-2126519:-_217;2:15|3:72;negative_78	33	0.0522292	87
79	chr1	2126286	2127306	2126501	2126520	19	-	218	6	102	negative	79	CCACCTTGTTGGAGCCGGGAGGAGGCAGTGCGTTTAAGAGCTAAGCTG	chr1:2126286-2127306_chr1:2126501-2126520:-_218;2:6|3:102;negative_79	34	0.0515485	108
80	chr1	2126286	2127306	2126510	2126529	19	-	227	1	22	negative	80	CCACCTTGTTGGGTTGGGTGCAGCCGGGAGGGTTTAAGAGCTAAGCTG	chr1:2126286-2127306_chr1:2126510-2126529:-_227;2:1|3:22;negative_80	44	0.169011	23
81	chr1	2126286	2127306	2126513	2126532	19	-	230	1	16	negative	81	CCACCTTGTTGGGCTGTTGGGTGCAGCCGGGGTTTAAGAGCTAAGCTG	chr1:2126286-2127306_chr1:2126513-2126532:-_230;2:1|3:16;negative_81	59	0.292203	17
82	chr1	2126286	2127306	2126516	2126535	19	-	233	2	39	negative	82	CCACCTTGTTGGGGAGCTGTTGGGTGCAGCCGTTTAAGAGCTAAGCTG	chr1:2126286-2127306_chr1:2126516-2126535:-_233;2:2|3:39;negative_82	33	0.213465	23
83	chr1	2126286	2127306	2126517	2126536	19	-	234	1	22	negative	83	CCACCTTGTTGGGGGAGCTGTTGGGTGCAGCGTTTAAGAGCTAAGCTG	chr1:2126286-2127306_chr1:2126517-2126536:-_234;2:1|3:22;negative_83	33	0.213465	23
84	chr1	2126286	2127306	2126526	2126545	19	-	243	0	6	negative	84	CCACCTTGTTGGAACGGGGGCGGGAGCTGTTGTTTAAGAGCTAAGCTG	chr1:2126286-2127306_chr1:2126526-2126545:-_243;2:0|3:6;negative_84	38	0.484039	6
85	chr1	2126286	2127306	2126527	2126546	19	-	244	1	13	negative	85	CCACCTTGTTGGAAACGGGGGCGGGAGCTGTGTTTAAGAGCTAAGCTG	chr1:2126286-2127306_chr1:2126527-2126546:-_244;2:1|3:13;negative_85	36	0.250469	14
86	chr1	2126286	2127306	2126528	2126547	19	+	258	0	4	negative	86	CCACCTTGTTGGCAGCTCCCGCCCCCGTTTCGTTTAAGAGCTAAGCTG	chr1:2126286-2127306_chr1:2126528-2126547:+_258;2:0|3:4;negative_86	20	0.746761	4
87	chr1	2126286	2127306	2126536	2126555	19	+	266	0	3	negative	87	CCACCTTGTTGGGCCCCCGTTTCCGGCTCTGGTTTAAGAGCTAAGCTG	chr1:2126286-2127306_chr1:2126536-2126555:+_266;2:0|3:3;negative_87	61	0.756194	3
88	chr1	2126286	2127306	2126536	2126555	19	-	253	0	19	negative	88	CCACCTTGTTGGCAGAGCCGGAAACGGGGGCGTTTAAGAGCTAAGCTG	chr1:2126286-2127306_chr1:2126536-2126555:-_253;2:0|3:19;negative_88	36	0.497645	7
89	chr1	2126286	2127306	2126537	2126556	19	-	254	1	6	negative	89	CCACCTTGTTGGGCAGAGCCGGAAACGGGGGGTTTAAGAGCTAAGCTG	chr1:2126286-2127306_chr1:2126537-2126556:-_254;2:1|3:6;negative_89	36	0.497645	7
90	chr1	2126286	2127306	2126540	2126559	19	-	257	0	10	negative	90	CCACCTTGTTGGTCCGCAGAGCCGGAAACGGGTTTAAGAGCTAAGCTG	chr1:2126286-2127306_chr1:2126540-2126559:-_257;2:0|3:10;negative_90
91	chr1	2126286	2127306	2126541	2126560	19	-	258	0	2	negative	91	CCACCTTGTTGGCTCCGCAGAGCCGGAAACGGTTTAAGAGCTAAGCTG	chr1:2126286-2127306_chr1:2126541-2126560:-_258;2:0|3:2;negative_91	33	0.438604	10
92	chr1	2126286	2127306	2126542	2126561	19	-	259	0	10	negative	92	CCACCTTGTTGGGCTCCGCAGAGCCGGAAACGTTTAAGAGCTAAGCTG	chr1:2126286-2127306_chr1:2126542-2126561:-_259;2:0|3:10;negative_92	36	0.482086	8
93	chr1	2126286	2127306	2126543	2126562	19	-	260	1	7	negative	93	CCACCTTGTTGGGGCTCCGCAGAGCCGGAAAGTTTAAGAGCTAAGCTG	chr1:2126286-2127306_chr1:2126543-2126562:-_260;2:1|3:7;negative_93	36	0.482086	8
94	chr1	2126286	2127306	2126549	2126568	19	-	266	0	14	negative	94	CCACCTTGTTGGAGAGGCGGCTCCGCAGAGCGTTTAAGAGCTAAGCTG	chr1:2126286-2127306_chr1:2126549-2126568:-_266;2:0|3:14;negative_94	42	0.281475	14
95	chr1	2126286	2127306	2126555	2126574	19	+	285	0	25	negative	95	CCACCTTGTTGGCGGAGCCGCCTCTCCTCCCGTTTAAGAGCTAAGCTG	chr1:2126286-2127306_chr1:2126555-2126574:+_285;2:0|3:25;negative_95	45	0.265481	25
96	chr1	2126286	2127306	2126563	2126582	19	-	280	6	68	negative	96	CCACCTTGTTGGATGGTCCTGGGAGGAGAGGGTTTAAGAGCTAAGCTG	chr1:2126286-2127306_chr1:2126563-2126582:-_280;2:6|3:68;negative_96	56	0.0470446	74
97	chr1	2126286	2127306	2126566	2126585	19	+	296	1	27	negative	97	CCACCTTGTTGGCTCCTCCCAGGACCATTCCGTTTAAGAGCTAAGCTG	chr1:2126286-2127306_chr1:2126566-2126585:+_296;2:1|3:27;negative_97	38	0.299124	28
98	chr1	2126286	2127306	2126566	2126585	19	-	283	4	62	negative	98	CCACCTTGTTGGGGAATGGTCCTGGGAGGAGGTTTAAGAGCTAAGCTG	chr1:2126286-2127306_chr1:2126566-2126585:-_283;2:4|3:62;negative_98	52	0.0436317	66
99	chr1	2126286	2127306	2126571	2126590	19	-	288	1	9	negative	99	CCACCTTGTTGGCTCCTGGAATGGTCCTGGGGTTTAAGAGCTAAGCTG	chr1:2126286-2127306_chr1:2126571-2126590:-_288;2:1|3:9;negative_99	72	0.294296	10
100	chr1	2126286	2127306	2126574	2126593	19	-	291	0	12	negative	100	CCACCTTGTTGGTTACTCCTGGAATGGTCCTGTTTAAGAGCTAAGCTG	chr1:2126286-2127306_chr1:2126574-2126593:-_291;2:0|3:12;negative_100	45	0.369553	12
101	chr1	2126286	2127306	2126575	2126594	19	-	292	0	16	negative	101	CCACCTTGTTGGTTTACTCCTGGAATGGTCCGTTTAAGAGCTAAGCTG	chr1:2126286-2127306_chr1:2126575-2126594:-_292;2:0|3:16;negative_101	34	0.265261	16
102	chr1	2126286	2127306	2126581	2126600	19	-	298	1	15	negative	102	CCACCTTGTTGGGCTTTATTTACTCCTGGAAGTTTAAGAGCTAAGCTG	chr1:2126286-2127306_chr1:2126581-2126600:-_298;2:1|3:15;negative_102	49	0.233842	16
103	chr1	2126286	2127306	2126586	2126605	19	-	303	3	35	negative	103	CCACCTTGTTGGTTCAAGCTTTATTTACTCCGTTTAAGAGCTAAGCTG	chr1:2126286-2127306_chr1:2126586-2126605:-_303;2:3|3:35;negative_103	40	0.168402	38
104	chr1	2126286	2127306	2126610	2126629	19	-	327	0	16	negative	104	CCACCTTGTTGGGAAACGGTGGTGGCGACGGGTTTAAGAGCTAAGCTG	chr1:2126286-2127306_chr1:2126610-2126629:-_327;2:0|3:16;negative_104	61	0.293384	16
105	chr1	2126286	2127306	2126613	2126632	19	-	330	0	8	negative	105	CCACCTTGTTGGAAAGAAACGGTGGTGGCGAGTTTAAGAGCTAAGCTG	chr1:2126286-2127306_chr1:2126613-2126632:-_330;2:0|3:8;negative_105	56	0.468957	8
106	chr1	2126286	2127306	2126618	2126637	19	+	348	0	8	negative	106	CCACCTTGTTGGACCACCGTTTCTTTACAAAGTTTAAGAGCTAAGCTG	chr1:2126286-2127306_chr1:2126618-2126637:+_348;2:0|3:8;negative_106	40	0.446425	8
107	chr1	2126286	2127306	2126619	2126638	19	-	336	0	9	negative	107	CCACCTTGTTGGTTTTGTAAAGAAACGGTGGGTTTAAGAGCTAAGCTG	chr1:2126286-2127306_chr1:2126619-2126638:-_336;2:0|3:9;negative_107	60	0.308463	9
108	chr1	2126286	2127306	2126622	2126641	19	-	339	1	2	negative	108	CCACCTTGTTGGGCCTTTTGTAAAGAAACGGGTTTAAGAGCTAAGCTG	chr1:2126286-2127306_chr1:2126622-2126641:-_339;2:1|3:2;negative_108	60	0.53667	3
109	chr1	2126286	2127306	2126622	2126641	19	+	352	1	5	negative	109	CCACCTTGTTGGCCGTTTCTTTACAAAAGGCGTTTAAGAGCTAAGCTG	chr1:2126286-2127306_chr1:2126622-2126641:+_352;2:1|3:5;negative_109	65	0.597617	3
110	chr1	2126286	2127306	2126623	2126642	19	+	353	0	3	negative	110	CCACCTTGTTGGCGTTTCTTTACAAAAGGCGGTTTAAGAGCTAAGCTG	chr1:2126286-2127306_chr1:2126623-2126642:+_353;2:0|3:3;negative_110
111	chr1	2126286	2127306	2126625	2126644	19	-	342	1	11	negative	111	CCACCTTGTTGGCCCGCCTTTTGTAAAGAAAGTTTAAGAGCTAAGCTG	chr1:2126286-2127306_chr1:2126625-2126644:-_342;2:1|3:11;negative_111	46	0.204193	12
112	chr1	2126286	2127306	2126654	2126673	19	+	384	1	12	negative	112	CCACCTTGTTGGTCCTTAACCAAGAAACCAGGTTTAAGAGCTAAGCTG	chr1:2126286-2127306_chr1:2126654-2126673:+_384;2:1|3:12;negative_112	68	0.245969	13
113	chr1	2126286	2127306	2126658	2126677	19	-	375	0	5	negative	113	CCACCTTGTTGGGCCTCTGGTTTCTTGGTTAGTTTAAGAGCTAAGCTG	chr1:2126286-2127306_chr1:2126658-2126677:-_375;2:0|3:5;negative_113	30	0.444366	5
114	chr1	2126286	2127306	2126664	2126683	19	-	381	0	14	negative	114	CCACCTTGTTGGCACTTCGCCTCTGGTTTCTGTTTAAGAGCTAAGCTG	chr1:2126286-2127306_chr1:2126664-2126683:-_381;2:0|3:14;negative_114	24	0.267523	14
115	chr1	2126286	2127306	2126672	2126691	19	-	389	0	7	negative	115	CCACCTTGTTGGGACTTTGTCACTTCGCCTCGTTTAAGAGCTAAGCTG	chr1:2126286-2127306_chr1:2126672-2126691:-_389;2:0|3:7;negative_115	42	0.461249	7
116	chr1	2126286	2127306	2126673	2126692	19	+	403	0	11	negative	116	CCACCTTGTTGGAGGCGAAGTGACAAAGTCCGTTTAAGAGCTAAGCTG	chr1:2126286-2127306_chr1:2126673-2126692:+_403;2:0|3:11;negative_116	59	0.341298	11
117	chr1	2126286	2127306	2126676	2126695	19	+	406	0	6	negative	117	CCACCTTGTTGGCGAAGTGACAAAGTCCAGGGTTTAAGAGCTAAGCTG	chr1:2126286-2127306_chr1:2126676-2126695:+_406;2:0|3:6;negative_117	72	0.59366	6
118	chr1	2126286	2127306	2126685	2126704	19	+	415	1	12	negative	118	CCACCTTGTTGGAAAGTCCAGGTGGCTCACTGTTTAAGAGCTAAGCTG	chr1:2126286-2127306_chr1:2126685-2126704:+_415;2:1|3:12;negative_118	38	0.266875	13
119	chr1	2126286	2127306	2126686	2126705	19	+	416	0	19	negative	119	CCACCTTGTTGGAAGTCCAGGTGGCTCACTTGTTTAAGAGCTAAGCTG	chr1:2126286-2127306_chr1:2126686-2126705:+_416;2:0|3:19;negative_119	56	0.325927	19
120	chr1	2126286	2127306	2126693	2126712	19	-	410	17	23	negative	120	CCACCTTGTTGGGAGGCCCAAGTGAGCCACCGTTTAAGAGCTAAGCTG	chr1:2126286-2127306_chr1:2126693-2126712:-_410;2:17|3:23;negative_120	54	0.166018	40
121	chr1	2126286	2127306	2126693	2126712	19	+	423	4	63	negative	121	CCACCTTGTTGGGGTGGCTCACTTGGGCCTCGTTTAAGAGCTAAGCTG	chr1:2126286-2127306_chr1:2126693-2126712:+_423;2:4|3:63;negative_121	25	0.0702023	67
122	chr1	2126286	2127306	2126695	2126714	19	+	425	5	118	negative	122	CCACCTTGTTGGTGGCTCACTTGGGCCTCAGGTTTAAGAGCTAAGCTG	chr1:2126286-2127306_chr1:2126695-2126714:+_425;2:5|3:118;negative_122	48	0.0327196	123
123	chr1	2126286	2127306	2126700	2126719	19	+	430	0	33	negative	123	CCACCTTGTTGGCACTTGGGCCTCAGGGGCCGTTTAAGAGCTAAGCTG	chr1:2126286-2127306_chr1:2126700-2126719:+_430;2:0|3:33;negative_123	14	0.1436	33
124	chr1	2126286	2127306	2126701	2126720	19	+	431	3	45	negative	124	CCACCTTGTTGGACTTGGGCCTCAGGGGCCTGTTTAAGAGCTAAGCTG	chr1:2126286-2127306_chr1:2126701-2126720:+_431;2:3|3:45;negative_124	19	0.0688862	48
125	chr1	2126286	2127306	2126727	2126746	19	+	457	6	148	negative	125	CCACCTTGTTGGGGCCCTGGGGGCAGCTGAGGTTTAAGAGCTAAGCTG	chr1:2126286-2127306_chr1:2126727-2126746:+_457;2:6|3:148;negative_125	33	0.0365723	154
126	chr1	2126286	2127306	2126732	2126751	19	-	449	7	34	negative	126	CCACCTTGTTGGAGCCCCTCAGCTGCCCCCAGTTTAAGAGCTAAGCTG	chr1:2126286-2127306_chr1:2126732-2126751:-_449;2:7|3:34;negative_126	51	0.0804693	41
127	chr1	2126286	2127306	2126733	2126752	19	-	450	1	25	negative	127	CCACCTTGTTGGAAGCCCCTCAGCTGCCCCCGTTTAAGAGCTAAGCTG	chr1:2126286-2127306_chr1:2126733-2126752:-_450;2:1|3:25;negative_127	47	0.146866	26
128	chr1	2126286	2127306	2126740	2126759	19	+	470	3	31	negative	128	CCACCTTGTTGGGCTGAGGGGCTTTCCTGCCGTTTAAGAGCTAAGCTG	chr1:2126286-2127306_chr1:2126740-2126759:+_470;2:3|3:31;negative_128	30	0.127322	34
129	chr1	2126286	2127306	2126748	2126767	19	+	478	3	31	negative	129	CCACCTTGTTGGGCTTTCCTGCCTGGACCCCGTTTAAGAGCTAAGCTG	chr1:2126286-2127306_chr1:2126748-2126767:+_478;2:3|3:31;negative_129	39	0.135612	34
130	chr1	2126286	2127306	2126756	2126775	19	-	473	4	62	negative	130	CCACCTTGTTGGCAGAGCCCGGGGTCCAGGCGTTTAAGAGCTAAGCTG	chr1:2126286-2127306_chr1:2126756-2126775:-_473;2:4|3:62;negative_130	50	0.0703648	66
131	chr1	2126286	2127306	2126760	2126779	19	-	477	1	33	negative	131	CCACCTTGTTGGGTCGCAGAGCCCGGGGTCCGTTTAAGAGCTAAGCTG	chr1:2126286-2127306_chr1:2126760-2126779:-_477;2:1|3:33;negative_131	39	0.196444	34
132	chr1	2126286	2127306	2126766	2126785	19	-	483	0	12	negative	132	CCACCTTGTTGGTTTGAGGTCGCAGAGCCCGGTTTAAGAGCTAAGCTG	chr1:2126286-2127306_chr1:2126766-2126785:-_483;2:0|3:12;negative_132
133	chr1	2126286	2127306	2126767	2126786	19	-	484	0	9	negative	133	CCACCTTGTTGGCTTTGAGGTCGCAGAGCCCGTTTAAGAGCTAAGCTG	chr1:2126286-2127306_chr1:2126767-2126786:-_484;2:0|3:9;negative_133	48	0.3094	9
134	chr1	2126286	2127306	2126768	2126787	19	+	498	0	1	negative	134	CCACCTTGTTGGGGCTCTGCGACCTCAAAGTGTTTAAGAGCTAAGCTG	chr1:2126286-2127306_chr1:2126768-2126787:+_498;2:0|3:1;negative_134	65	0.980231	1
135	chr1	2126286	2127306	2126768	2126787	19	-	485	0	9	negative	135	CCACCTTGTTGGACTTTGAGGTCGCAGAGCCGTTTAAGAGCTAAGCTG	chr1:2126286-2127306_chr1:2126768-2126787:-_485;2:0|3:9;negative_135	33	0.30079	9
136	chr1	2126286	2127306	2126776	2126795	19	+	506	0	3	negative	136	CCACCTTGTTGGGACCTCAAAGTCGGCCACGGTTTAAGAGCTAAGCTG	chr1:2126286-2127306_chr1:2126776-2126795:+_506;2:0|3:3;negative_136	66	0.63169	3
137	chr1	2126286	2127306	2126793	2126812	19	-	510	0	20	negative	137	CCACCTTGTTGGGGCGGCTGCTGCCACCACGGTTTAAGAGCTAAGCTG	chr1:2126286-2127306_chr1:2126793-2126812:-_510;2:0|3:20;negative_137	56	0.289252	20
138	chr1	2126286	2127306	2126794	2126813	19	+	524	1	41	negative	138	CCACCTTGTTGGGTGGTGGCAGCAGCCGCCCGTTTAAGAGCTAAGCTG	chr1:2126286-2127306_chr1:2126794-2126813:+_524;2:1|3:41;negative_138	42	0.128399	42
139	chr1	2126286	2127306	2126802	2126821	19	+	532	5	59	negative	139	CCACCTTGTTGGAGCAGCCGCCCAGGCACCCGTTTAAGAGCTAAGCTG	chr1:2126286-2127306_chr1:2126802-2126821:+_532;2:5|3:59;negative_139	45	0.0842273	64
140	chr1	2126286	2127306	2126810	2126829	19	-	527	5	48	negative	140	CCACCTTGTTGGTGGCACCAGGGTGCCTGGGGTTTAAGAGCTAAGCTG	chr1:2126286-2127306_chr1:2126810-2126829:-_527;2:5|3:48;negative_140	62	0.0833092	53
141	chr1	2126286	2127306	2126814	2126833	19	+	544	4	19	negative	141	CCACCTTGTTGGGGCACCCTGGTGCCACACTGTTTAAGAGCTAAGCTG	chr1:2126286-2127306_chr1:2126814-2126833:+_544;2:4|3:19;negative_141	42	0.156437	23
142	chr1	2126286	2127306	2126814	2126833	19	-	531	2	24	negative	142	CCACCTTGTTGGAGTGTGGCACCAGGGTGCCGTTTAAGAGCTAAGCTG	chr1:2126286-2127306_chr1:2126814-2126833:-_531;2:2|3:24;negative_142	31	0.166276	26
143	chr1	2126286	2127306	2126821	2126840	19	-	538	1	14	negative	143	CCACCTTGTTGGACAGCCAAGTGTGGCACCAGTTTAAGAGCTAAGCTG	chr1:2126286-2127306_chr1:2126821-2126840:-_538;2:1|3:14;negative_143	56	0.266514	15
144	chr1	2126286	2127306	2126822	2126841	19	-	539	1	22	negative	144	CCACCTTGTTGGCACAGCCAAGTGTGGCACCGTTTAAGAGCTAAGCTG	chr1:2126286-2127306_chr1:2126822-2126841:-_539;2:1|3:22;negative_144	48	0.271361	23
145	chr1	2126286	2127306	2126829	2126848	19	-	546	3	29	negative	145	CCACCTTGTTGGCACTGGGCACAGCCAAGTGGTTTAAGAGCTAAGCTG	chr1:2126286-2127306_chr1:2126829-2126848:-_546;2:3|3:29;negative_145	63	0.167629	32
146	chr1	2126286	2127306	2126834	2126853	19	+	564	8	46	negative	146	CCACCTTGTTGGGGCTGTGCCCAGTGCCCCAGTTTAAGAGCTAAGCTG	chr1:2126286-2127306_chr1:2126834-2126853:+_564;2:8|3:46;negative_146	45	0.0745789	54
147	chr1	2126286	2127306	2126835	2126854	19	+	565	7	23	negative	147	CCACCTTGTTGGGCTGTGCCCAGTGCCCCATGTTTAAGAGCTAAGCTG	chr1:2126286-2127306_chr1:2126835-2126854:+_565;2:7|3:23;negative_147	40	0.170879	30
148	chr1	2126286	2127306	2126841	2126860	19	+	571	6	40	negative	148	CCACCTTGTTGGCCCAGTGCCCCATGGGCCCGTTTAAGAGCTAAGCTG	chr1:2126286-2127306_chr1:2126841-2126860:+_571;2:6|3:40;negative_148	43	0.087224	46
149	chr1	2126286	2127306	2126844	2126863	19	-	561	4	34	negative	149	CCACCTTGTTGGCCTGGGCCCATGGGGCACTGTTTAAGAGCTAAGCTG	chr1:2126286-2127306_chr1:2126844-2126863:-_561;2:4|3:34;negative_149	28	0.134922	39
150	chr1	2126286	2127306	2126845	2126864	19	-	562	6	33	negative	150	CCACCTTGTTGGGCCTGGGCCCATGGGGCACGTTTAAGAGCTAAGCTG	chr1:2126286-2127306_chr1:2126845-2126864:-_562;2:6|3:33;negative_150	28	0.134922	39
151	chr1	2126286	2127306	2126851	2126870	19	-	568	4	17	negative	151	CCACCTTGTTGGCAAGTGGCCTGGGCCCATGGTTTAAGAGCTAAGCTG	chr1:2126286-2127306_chr1:2126851-2126870:-_568;2:4|3:17;negative_151	42	0.196121	20
152	chr1	2126286	2127306	2126852	2126871	19	-	569	1	19	negative	152	CCACCTTGTTGGGCAAGTGGCCTGGGCCCATGTTTAAGAGCTAAGCTG	chr1:2126286-2127306_chr1:2126852-2126871:-_569;2:1|3:19;negative_152	28	0.113756	44
153	chr1	2126286	2127306	2126853	2126872	19	-	570	0	44	negative	153	CCACCTTGTTGGGGCAAGTGGCCTGGGCCCAGTTTAAGAGCTAAGCTG	chr1:2126286-2127306_chr1:2126853-2126872:-_570;2:0|3:44;negative_153	28	0.113756	44
154	chr1	2126286	2127306	2126860	2126879	19	+	590	5	26	negative	154	CCACCTTGTTGGAGGCCACTTGCCTCTCCCTGTTTAAGAGCTAAGCTG	chr1:2126286-2127306_chr1:2126860-2126879:+_590;2:5|3:26;negative_154	37	0.131476	31
155	chr1	2126286	2127306	2126860	2126879	19	-	577	4	54	negative	155	CCACCTTGTTGGAGGGAGAGGCAAGTGGCCTGTTTAAGAGCTAAGCTG	chr1:2126286-2127306_chr1:2126860-2126879:-_577;2:4|3:54;negative_155	37	0.100349	58
156	chr1	2126286	2127306	2126866	2126885	19	-	583	6	92	negative	156	CCACCTTGTTGGGGGCCAAGGGAGAGGCAAGGTTTAAGAGCTAAGCTG	chr1:2126286-2127306_chr1:2126866-2126885:-_583;2:6|3:92;negative_156	56	0.0619341	98
157	chr1	2126286	2127306	2126869	2126888	19	+	599	4	67	negative	157	CCACCTTGTTGGGCCTCTCCCTTGGCCCTGCGTTTAAGAGCTAAGCTG	chr1:2126286-2127306_chr1:2126869-2126888:+_599;2:4|3:67;negative_157	13	0.0522025	71
158	chr1	2126286	2127306	2126870	2126889	19	+	600	4	41	negative	158	CCACCTTGTTGGCCTCTCCCTTGGCCCTGCTGTTTAAGAGCTAAGCTG	chr1:2126286-2127306_chr1:2126870-2126889:+_600;2:4|3:41;negative_158	31	0.103122	45
159	chr1	2126286	2127306	2126873	2126892	19	-	590	8	70	negative	159	CCACCTTGTTGGCCCAGCAGGGCCAAGGGAGGTTTAAGAGCTAAGCTG	chr1:2126286-2127306_chr1:2126873-2126892:-_590;2:8|3:70;negative_159	40	0.0679895	78
160	chr1	2126286	2127306	2126879	2126898	19	-	596	10	77	negative	160	CCACCTTGTTGGCCAGGGCCCAGCAGGGCCAGTTTAAGAGCTAAGCTG	chr1:2126286-2127306_chr1:2126879-2126898:-_596;2:10|3:77;negative_160	45	0.0448657	87
161	chr1	2126286	2127306	2126881	2126900	19	+	611	8	92	negative	161	CCACCTTGTTGGGCCCTGCTGGGCCCTGGAGGTTTAAGAGCTAAGCTG	chr1:2126286-2127306_chr1:2126881-2126900:+_611;2:8|3:92;negative_161	44	0.0371445	100
162	chr1	2126286	2127306	2126885	2126904	19	-	602	4	46	negative	162	CCACCTTGTTGGGCCACTCCAGGGCCCAGCAGTTTAAGAGCTAAGCTG	chr1:2126286-2127306_chr1:2126885-2126904:-_602;2:4|3:46;negative_162	60	0.108769	50
163	chr1	2126286	2127306	2126886	2126905	19	-	603	8	71	negative	163	CCACCTTGTTGGAGCCACTCCAGGGCCCAGCGTTTAAGAGCTAAGCTG	chr1:2126286-2127306_chr1:2126886-2126905:-_603;2:8|3:71;negative_163	32	0.0610549	79
164	chr1	2126286	2127306	2126895	2126914	19	-	612	0	36	negative	164	CCACCTTGTTGGGAGGGTGGCAGCCACTCCAGTTTAAGAGCTAAGCTG	chr1:2126286-2127306_chr1:2126895-2126914:-_612;2:0|3:36;negative_164	56	0.136177	36
165	chr1	2126286	2127306	2126896	2126915	19	-	613	1	26	negative	165	CCACCTTGTTGGTGAGGGTGGCAGCCACTCCGTTTAAGAGCTAAGCTG	chr1:2126286-2127306_chr1:2126896-2126915:-_613;2:1|3:26;negative_165	35	0.194646	27
166	chr1	2126286	2127306	2126896	2126915	19	+	626	2	26	negative	166	CCACCTTGTTGGGGAGTGGCTGCCACCCTCAGTTTAAGAGCTAAGCTG	chr1:2126286-2127306_chr1:2126896-2126915:+_626;2:2|3:26;negative_166	54	0.134814	28
167	chr1	2126286	2127306	2126900	2126919	19	+	630	0	11	negative	167	CCACCTTGTTGGTGGCTGCCACCCTCACGGAGTTTAAGAGCTAAGCTG	chr1:2126286-2127306_chr1:2126900-2126919:+_630;2:0|3:11;negative_167	56	0.350551	11
168	chr1	2126286	2127306	2126905	2126924	19	+	635	0	10	negative	168	CCACCTTGTTGGGCCACCCTCACGGAAGGAGGTTTAAGAGCTAAGCTG	chr1:2126286-2127306_chr1:2126905-2126924:+_635;2:0|3:10;negative_168	49	0.320713	10
169	chr1	2126286	2127306	2126906	2126925	19	+	636	0	18	negative	169	CCACCTTGTTGGCCACCCTCACGGAAGGAGTGTTTAAGAGCTAAGCTG	chr1:2126286-2127306_chr1:2126906-2126925:+_636;2:0|3:18;negative_169	59	0.349778	12
170	chr1	2126286	2127306	2126907	2126926	19	+	637	0	12	negative	170	CCACCTTGTTGGCACCCTCACGGAAGGAGTGGTTTAAGAGCTAAGCTG	chr1:2126286-2127306_chr1:2126907-2126926:+_637;2:0|3:12;negative_170
171	chr1	2126286	2127306	2126909	2126928	19	-	626	0	12	negative	171	CCACCTTGTTGGCCCACTCCTTCCGTGAGGGGTTTAAGAGCTAAGCTG	chr1:2126286-2127306_chr1:2126909-2126928:-_626;2:0|3:12;negative_171	55	0.2916	12
172	chr1	2126286	2127306	2126912	2126931	19	-	629	0	10	negative	172	CCACCTTGTTGGGACCCCACTCCTTCCGTGAGTTTAAGAGCTAAGCTG	chr1:2126286-2127306_chr1:2126912-2126931:-_629;2:0|3:10;negative_172	63	0.299017	10
173	chr1	2126286	2127306	2126913	2126932	19	-	630	1	2	negative	173	CCACCTTGTTGGAGACCCCACTCCTTCCGTGGTTTAAGAGCTAAGCTG	chr1:2126286-2127306_chr1:2126913-2126932:-_630;2:1|3:2;negative_173	66	0.545326	3
174	chr1	2126286	2127306	2126922	2126941	19	+	652	2	28	negative	174	CCACCTTGTTGGAGTGGGGTCTACAGAGATCGTTTAAGAGCTAAGCTG	chr1:2126286-2127306_chr1:2126922-2126941:+_652;2:2|3:28;negative_174	45	0.166384	30
175	chr1	2126286	2127306	2126923	2126942	19	+	653	1	11	negative	175	CCACCTTGTTGGGTGGGGTCTACAGAGATCAGTTTAAGAGCTAAGCTG	chr1:2126286-2127306_chr1:2126923-2126942:+_653;2:1|3:11;negative_175	61	0.302933	12
176	chr1	2126286	2127306	2126928	2126947	19	+	658	1	11	negative	176	CCACCTTGTTGGGTCTACAGAGATCAGGGTCGTTTAAGAGCTAAGCTG	chr1:2126286-2127306_chr1:2126928-2126947:+_658;2:1|3:11;negative_176	47	0.354538	12
177	chr1	2126286	2127306	2126929	2126948	19	+	659	0	14	negative	177	CCACCTTGTTGGTCTACAGAGATCAGGGTCAGTTTAAGAGCTAAGCTG	chr1:2126286-2127306_chr1:2126929-2126948:+_659;2:0|3:14;negative_177	54	0.226398	15
178	chr1	2126286	2127306	2126930	2126949	19	+	660	0	15	negative	178	CCACCTTGTTGGCTACAGAGATCAGGGTCAGGTTTAAGAGCTAAGCTG	chr1:2126286-2127306_chr1:2126930-2126949:+_660;2:0|3:15;negative_178
179	chr1	2126286	2127306	2126952	2126971	19	+	682	0	16	negative	179	CCACCTTGTTGGCCCTCGCCAGACGCCACTCGTTTAAGAGCTAAGCTG	chr1:2126286-2127306_chr1:2126952-2126971:+_682;2:0|3:16;negative_179	41	0.287785	16
180	chr1	2126286	2127306	2126953	2126972	19	+	683	0	5	negative	180	CCACCTTGTTGGCCTCGCCAGACGCCACTCAGTTTAAGAGCTAAGCTG	chr1:2126286-2127306_chr1:2126953-2126972:+_683;2:0|3:5;negative_180	49	0.481458	5
181	chr1	2126286	2127306	2126955	2126974	19	-	672	1	5	negative	181	CCACCTTGTTGGCCTGAGTGGCGTCTGGCGAGTTTAAGAGCTAAGCTG	chr1:2126286-2127306_chr1:2126955-2126974:-_672;2:1|3:5;negative_181	46	0.682059	6
182	chr1	2126286	2127306	2126956	2126975	19	-	673	1	22	negative	182	CCACCTTGTTGGCCCTGAGTGGCGTCTGGCGGTTTAAGAGCTAAGCTG	chr1:2126286-2127306_chr1:2126956-2126975:-_673;2:1|3:22;negative_182	49	0.271716	23
183	chr1	2126286	2127306	2126959	2126978	19	+	689	0	26	negative	183	CCACCTTGTTGGCAGACGCCACTCAGGGCTCGTTTAAGAGCTAAGCTG	chr1:2126286-2127306_chr1:2126959-2126978:+_689;2:0|3:26;negative_183	32	0.147694	26
184	chr1	2126286	2127306	2126960	2126979	19	+	690	0	15	negative	184	CCACCTTGTTGGAGACGCCACTCAGGGCTCTGTTTAAGAGCTAAGCTG	chr1:2126286-2127306_chr1:2126960-2126979:+_690;2:0|3:15;negative_184	48	0.267759	15
185	chr1	2126286	2127306	2126961	2126980	19	-	678	1	23	negative	185	CCACCTTGTTGGCAGAGCCCTGAGTGGCGTCGTTTAAGAGCTAAGCTG	chr1:2126286-2127306_chr1:2126961-2126980:-_678;2:1|3:23;negative_185	44	0.237179	24
186	chr1	2126286	2127306	2126968	2126987	19	-	685	4	32	negative	186	CCACCTTGTTGGGGAGTCCCAGAGCCCTGAGGTTTAAGAGCTAAGCTG	chr1:2126286-2127306_chr1:2126968-2126987:-_685;2:4|3:32;negative_186	69	0.12539	36
187	chr1	2126286	2127306	2126969	2126988	19	+	699	5	46	negative	187	CCACCTTGTTGGTCAGGGCTCTGGGACTCCTGTTTAAGAGCTAAGCTG	chr1:2126286-2127306_chr1:2126969-2126988:+_699;2:5|3:46;negative_187	38	0.075968	51
188	chr1	2126286	2127306	2126988	2127007	19	-	705	9	60	negative	188	CCACCTTGTTGGGGCAGGGCAGAAACTGCCAGTTTAAGAGCTAAGCTG	chr1:2126286-2127306_chr1:2126988-2127007:-_705;2:9|3:60;negative_188	63	0.122784	69
189	chr1	2126286	2127306	2127003	2127022	19	+	733	5	61	negative	189	CCACCTTGTTGGTGCCCAGCCCCAGCAGCTTGTTTAAGAGCTAAGCTG	chr1:2126286-2127306_chr1:2127003-2127022:+_733;2:5|3:61;negative_189	10	0.129253	66
190	chr1	2126286	2127306	2127003	2127022	19	-	720	20	245	negative	190	CCACCTTGTTGGAAGCTGCTGGGGCTGGGCAGTTTAAGAGCTAAGCTG	chr1:2126286-2127306_chr1:2127003-2127022:-_720;2:20|3:245;negative_190	36	0.0124306	265
191	chr1	2126286	2127306	2127004	2127023	19	+	734	3	27	negative	191	CCACCTTGTTGGGCCCAGCCCCAGCAGCTTTGTTTAAGAGCTAAGCTG	chr1:2126286-2127306_chr1:2127004-2127023:+_734;2:3|3:27;negative_191	42	0.0993144	41
192	chr1	2126286	2127306	2127004	2127023	19	-	721	6	57	negative	192	CCACCTTGTTGGAAAGCTGCTGGGGCTGGGCGTTTAAGAGCTAAGCTG	chr1:2126286-2127306_chr1:2127004-2127023:-_721;2:6|3:57;negative_192	16	0.0664162	63
193	chr1	2126286	2127306	2127005	2127024	19	+	735	3	38	negative	193	CCACCTTGTTGGCCCAGCCCCAGCAGCTTTGGTTTAAGAGCTAAGCTG	chr1:2126286-2127306_chr1:2127005-2127024:+_735;2:3|3:38;negative_193	42	0.0993144	41
194	chr1	2126286	2127306	2127008	2127027	19	-	725	4	32	negative	194	CCACCTTGTTGGCCCCAAAGCTGCTGGGGCTGTTTAAGAGCTAAGCTG	chr1:2126286-2127306_chr1:2127008-2127027:-_725;2:4|3:32;negative_194	23	0.146248	36
195	chr1	2126286	2127306	2127009	2127028	19	-	726	3	33	negative	195	CCACCTTGTTGGGCCCCAAAGCTGCTGGGGCGTTTAAGAGCTAAGCTG	chr1:2126286-2127306_chr1:2127009-2127028:-_726;2:3|3:33;negative_195	23	0.146248	36
196	chr1	2126286	2127306	2127013	2127032	19	-	730	0	18	negative	196	CCACCTTGTTGGCATAGCCCCAAAGCTGCTGGTTTAAGAGCTAAGCTG	chr1:2126286-2127306_chr1:2127013-2127032:-_730;2:0|3:18;negative_196	39	0.224154	17
197	chr1	2126286	2127306	2127014	2127033	19	+	744	0	15	negative	197	CCACCTTGTTGGAGCAGCTTTGGGGCTATGCGTTTAAGAGCTAAGCTG	chr1:2126286-2127306_chr1:2127014-2127033:+_744;2:0|3:15;negative_197	21	0.32343	15
198	chr1	2126286	2127306	2127014	2127033	19	-	731	0	17	negative	198	CCACCTTGTTGGGCATAGCCCCAAAGCTGCTGTTTAAGAGCTAAGCTG	chr1:2126286-2127306_chr1:2127014-2127033:-_731;2:0|3:17;negative_198	39	0.224154	17
199	chr1	2126286	2127306	2127015	2127034	19	+	745	0	13	negative	199	CCACCTTGTTGGGCAGCTTTGGGGCTATGCTGTTTAAGAGCTAAGCTG	chr1:2126286-2127306_chr1:2127015-2127034:+_745;2:0|3:13;negative_199	39	0.433737	13
200	chr1	2126286	2127306	2127015	2127034	19	-	732	2	14	negative	200	CCACCTTGTTGGAGCATAGCCCCAAAGCTGCGTTTAAGAGCTAAGCTG	chr1:2126286-2127306_chr1:2127015-2127034:-_732;2:2|3:14;negative_200	31	0.288162	16
201	chr1	2126286	2127306	2127030	2127049	19	+	760	5	39	negative	201	CCACCTTGTTGGTGCTGGGCACCCCTCCTGCGTTTAAGAGCTAAGCTG	chr1:2126286-2127306_chr1:2127030-2127049:+_760;2:5|3:39;negative_201	34	0.0854103	44
202	chr1	2126286	2127306	2127031	2127050	19	+	761	5	50	negative	202	CCACCTTGTTGGGCTGGGCACCCCTCCTGCAGTTTAAGAGCTAAGCTG	chr1:2126286-2127306_chr1:2127031-2127050:+_761;2:5|3:50;negative_202	48	0.0914084	55
203	chr1	2126286	2127306	2127039	2127058	19	+	769	3	40	negative	203	CCACCTTGTTGGCCCCTCCTGCAGGGCTCCCGTTTAAGAGCTAAGCTG	chr1:2126286-2127306_chr1:2127039-2127058:+_769;2:3|3:40;negative_203	34	0.0860018	43
204	chr1	2126286	2127306	2127043	2127062	19	-	760	3	70	negative	204	CCACCTTGTTGGGCCAGGGAGCCCTGCAGGAGTTTAAGAGCTAAGCTG	chr1:2126286-2127306_chr1:2127043-2127062:-_760;2:3|3:70;negative_204	59	0.0702745	73
205	chr1	2126286	2127306	2127044	2127063	19	-	761	5	65	negative	205	CCACCTTGTTGGAGCCAGGGAGCCCTGCAGGGTTTAAGAGCTAAGCTG	chr1:2126286-2127306_chr1:2127044-2127063:-_761;2:5|3:65;negative_205	53	0.0665041	70
206	chr1	2126286	2127306	2127058	2127077	19	-	775	1	44	negative	206	CCACCTTGTTGGTGAGGGGTAGGAACAGCCAGTTTAAGAGCTAAGCTG	chr1:2126286-2127306_chr1:2127058-2127077:-_775;2:1|3:44;negative_206	46	0.209317	28
207	chr1	2126286	2127306	2127059	2127078	19	-	776	1	27	negative	207	CCACCTTGTTGGGTGAGGGGTAGGAACAGCCGTTTAAGAGCTAAGCTG	chr1:2126286-2127306_chr1:2127059-2127078:-_776;2:1|3:27;negative_207	46	0.209317	28
208	chr1	2126286	2127306	2127060	2127079	19	+	790	0	22	negative	208	CCACCTTGTTGGGCTGTTCCTACCCCTCACCGTTTAAGAGCTAAGCTG	chr1:2126286-2127306_chr1:2127060-2127079:+_790;2:0|3:22;negative_208	40	0.207025	22
209	chr1	2126286	2127306	2127069	2127088	19	-	786	12	177	negative	209	CCACCTTGTTGGGAGGGGCCAGGTGAGGGGTGTTTAAGAGCTAAGCTG	chr1:2126286-2127306_chr1:2127069-2127088:-_786;2:12|3:177;negative_209	50	0.0252494	189
210	chr1	2126286	2127306	2127075	2127094	19	-	792	26	266	negative	210	CCACCTTGTTGGGGCTGGGAGGGGCCAGGTGGTTTAAGAGCTAAGCTG	chr1:2126286-2127306_chr1:2127075-2127094:-_792;2:26|3:266;negative_210	26	0.0195301	292
211	chr1	2126286	2127306	2127085	2127104	19	-	802	4	67	negative	211	CCACCTTGTTGGGACGACTGGGGGCTGGGAGGTTTAAGAGCTAAGCTG	chr1:2126286-2127306_chr1:2127085-2127104:-_802;2:4|3:67;negative_211
212	chr1	2126286	2127306	2127086	2127105	19	-	803	1	30	negative	212	CCACCTTGTTGGAGACGACTGGGGGCTGGGAGTTTAAGAGCTAAGCTG	chr1:2126286-2127306_chr1:2127086-2127105:-_803;2:1|3:30;negative_212	35	0.115173	31
213	chr1	2126286	2127306	2127087	2127106	19	-	804	0	33	negative	213	CCACCTTGTTGGCAGACGACTGGGGGCTGGGGTTTAAGAGCTAAGCTG	chr1:2126286-2127306_chr1:2127087-2127106:-_804;2:0|3:33;negative_213	42	0.0942338	33
214	chr1	2126286	2127306	2127090	2127109	19	-	807	3	12	negative	214	CCACCTTGTTGGGCACAGACGACTGGGGGCTGTTTAAGAGCTAAGCTG	chr1:2126286-2127306_chr1:2127090-2127109:-_807;2:3|3:12;negative_214	38	0.264603	22
215	chr1	2126286	2127306	2127091	2127110	19	-	808	5	17	negative	215	CCACCTTGTTGGGGCACAGACGACTGGGGGCGTTTAAGAGCTAAGCTG	chr1:2126286-2127306_chr1:2127091-2127110:-_808;2:5|3:17;negative_215	38	0.264603	22
216	chr1	2126286	2127306	2127095	2127114	19	-	812	1	24	negative	216	CCACCTTGTTGGGGAGGGCACAGACGACTGGGTTTAAGAGCTAAGCTG	chr1:2126286-2127306_chr1:2127095-2127114:-_812;2:1|3:24;negative_216	47	0.385807	25
217	chr1	2126286	2127306	2127096	2127115	19	-	813	2	13	negative	217	CCACCTTGTTGGGGGAGGGCACAGACGACTGGTTTAAGAGCTAAGCTG	chr1:2126286-2127306_chr1:2127096-2127115:-_813;2:2|3:13;negative_217	47	0.385807	25
218	chr1	2126286	2127306	2127097	2127116	19	-	814	2	13	negative	218	CCACCTTGTTGGAGGGAGGGCACAGACGACTGTTTAAGAGCTAAGCTG	chr1:2126286-2127306_chr1:2127097-2127116:-_814;2:2|3:13;negative_218	36	0.229194	44
219	chr1	2126286	2127306	2127098	2127117	19	-	815	6	38	negative	219	CCACCTTGTTGGGAGGGAGGGCACAGACGACGTTTAAGAGCTAAGCTG	chr1:2126286-2127306_chr1:2127098-2127117:-_815;2:6|3:38;negative_219	36	0.229194	44
220	chr1	2126286	2127306	2127111	2127130	19	+	841	0	38	negative	220	CCACCTTGTTGGTCCCTCCAGAACTCAGCTGGTTTAAGAGCTAAGCTG	chr1:2126286-2127306_chr1:2127111-2127130:+_841;2:0|3:38;negative_220	50	0.132594	38
221	chr1	2126286	2127306	2127111	2127130	19	-	828	6	34	negative	221	CCACCTTGTTGGCAGCTGAGTTCTGGAGGGAGTTTAAGAGCTAAGCTG	chr1:2126286-2127306_chr1:2127111-2127130:-_828;2:6|3:34;negative_221	56	0.0903218	40
222	chr1	2126286	2127306	2127112	2127131	19	-	829	0	32	negative	222	CCACCTTGTTGGACAGCTGAGTTCTGGAGGGGTTTAAGAGCTAAGCTG	chr1:2126286-2127306_chr1:2127112-2127131:-_829;2:0|3:32;negative_222	53	0.122081	32
223	chr1	2126286	2127306	2127115	2127134	19	-	832	1	26	negative	223	CCACCTTGTTGGTCCACAGCTGAGTTCTGGAGTTTAAGAGCTAAGCTG	chr1:2126286-2127306_chr1:2127115-2127134:-_832;2:1|3:26;negative_223	59	0.165847	27
224	chr1	2126286	2127306	2127116	2127135	19	-	833	0	19	negative	224	CCACCTTGTTGGCTCCACAGCTGAGTTCTGGGTTTAAGAGCTAAGCTG	chr1:2126286-2127306_chr1:2127116-2127135:-_833;2:0|3:19;negative_224	51	0.201959	19
225	chr1	2126286	2127306	2127119	2127138	19	-	836	0	16	negative	225	CCACCTTGTTGGGGGCTCCACAGCTGAGTTCGTTTAAGAGCTAAGCTG	chr1:2126286-2127306_chr1:2127119-2127138:-_836;2:0|3:16;negative_225	32	0.296235	16
226	chr1	2126286	2127306	2127131	2127150	19	+	861	3	52	negative	226	CCACCTTGTTGGGGAGCCCGGCCCTGAACCCGTTTAAGAGCTAAGCTG	chr1:2126286-2127306_chr1:2127131-2127150:+_861;2:3|3:52;negative_226	50	0.0837058	55
227	chr1	2126286	2127306	2127138	2127157	19	-	855	5	87	negative	227	CCACCTTGTTGGGTGGCCTGGGTTCAGGGCCGTTTAAGAGCTAAGCTG	chr1:2126286-2127306_chr1:2127138-2127157:-_855;2:5|3:87;negative_227	35	0.0527464	92
228	chr1	2126286	2127306	2127143	2127162	19	+	873	0	14	negative	228	CCACCTTGTTGGTGAACCCAGGCCACCCGAGGTTTAAGAGCTAAGCTG	chr1:2126286-2127306_chr1:2127143-2127162:+_873;2:0|3:14;negative_228	65	0.321567	14
229	chr1	2126286	2127306	2127143	2127162	19	-	860	0	17	negative	229	CCACCTTGTTGGCTCGGGTGGCCTGGGTTCAGTTTAAGAGCTAAGCTG	chr1:2126286-2127306_chr1:2127143-2127162:-_860;2:0|3:17;negative_229	39	0.209598	17
230	chr1	2126286	2127306	2127144	2127163	19	-	861	0	21	negative	230	CCACCTTGTTGGACTCGGGTGGCCTGGGTTCGTTTAAGAGCTAAGCTG	chr1:2126286-2127306_chr1:2127144-2127163:-_861;2:0|3:21;negative_230	15	0.176152	21
231	chr1	2126286	2127306	2127150	2127169	19	-	867	1	20	negative	231	CCACCTTGTTGGTGGGCCACTCGGGTGGCCTGTTTAAGAGCTAAGCTG	chr1:2126286-2127306_chr1:2127150-2127169:-_867;2:1|3:20;negative_231	22	0.246909	13
232	chr1	2126286	2127306	2127151	2127170	19	-	868	2	11	negative	232	CCACCTTGTTGGGTGGGCCACTCGGGTGGCCGTTTAAGAGCTAAGCTG	chr1:2126286-2127306_chr1:2127151-2127170:-_868;2:2|3:11;negative_232	22	0.246909	13
233	chr1	2126286	2127306	2127156	2127175	19	-	873	1	10	negative	233	CCACCTTGTTGGGGACGGTGGGCCACTCGGGGTTTAAGAGCTAAGCTG	chr1:2126286-2127306_chr1:2127156-2127175:-_873;2:1|3:10;negative_233	53	0.309747	11
234	chr1	2126286	2127306	2127159	2127178	19	-	876	0	9	negative	234	CCACCTTGTTGGGAAGGACGGTGGGCCACTCGTTTAAGAGCTAAGCTG	chr1:2126286-2127306_chr1:2127159-2127178:-_876;2:0|3:9;negative_234	46	0.38368	9
235	chr1	2126286	2127306	2127160	2127179	19	-	877	0	5	negative	235	CCACCTTGTTGGTGAAGGACGGTGGGCCACTGTTTAAGAGCTAAGCTG	chr1:2126286-2127306_chr1:2127160-2127179:-_877;2:0|3:5;negative_235	40	0.38629	5
236	chr1	2126286	2127306	2127160	2127179	19	+	890	0	7	negative	236	CCACCTTGTTGGAGTGGCCCACCGTCCTTCAGTTTAAGAGCTAAGCTG	chr1:2126286-2127306_chr1:2127160-2127179:+_890;2:0|3:7;negative_236	38	0.416866	7
237	chr1	2126286	2127306	2127161	2127180	19	+	891	0	4	negative	237	CCACCTTGTTGGGTGGCCCACCGTCCTTCAAGTTTAAGAGCTAAGCTG	chr1:2126286-2127306_chr1:2127161-2127180:+_891;2:0|3:4;negative_237	59	0.352453	5
238	chr1	2126286	2127306	2127162	2127181	19	+	892	0	5	negative	238	CCACCTTGTTGGTGGCCCACCGTCCTTCAAGGTTTAAGAGCTAAGCTG	chr1:2126286-2127306_chr1:2127162-2127181:+_892;2:0|3:5;negative_238	59	0.352453	5
239	chr1	2126286	2127306	2127168	2127187	19	-	885	1	5	negative	239	CCACCTTGTTGGGGGCCCCTTGAAGGACGGTGTTTAAGAGCTAAGCTG	chr1:2126286-2127306_chr1:2127168-2127187:-_885;2:1|3:5;negative_239	51	0.127582	30
240	chr1	2126286	2127306	2127169	2127188	19	-	886	1	29	negative	240	CCACCTTGTTGGGGGGCCCCTTGAAGGACGGGTTTAAGAGCTAAGCTG	chr1:2126286-2127306_chr1:2127169-2127188:-_886;2:1|3:29;negative_240	51	0.127582	30
241	chr1	2126286	2127306	2127172	2127191	19	-	889	3	33	negative	241	CCACCTTGTTGGGCTGGGGCCCCTTGAAGGAGTTTAAGAGCTAAGCTG	chr1:2126286-2127306_chr1:2127172-2127191:-_889;2:3|3:33;negative_241	50	0.118321	36
242	chr1	2126286	2127306	2127173	2127192	19	+	903	4	26	negative	242	CCACCTTGTTGGCCTTCAAGGGGCCCCAGCCGTTTAAGAGCTAAGCTG	chr1:2126286-2127306_chr1:2127173-2127192:+_903;2:4|3:26;negative_242	35	0.134601	30
243	chr1	2126286	2127306	2127176	2127195	19	+	906	1	32	negative	243	CCACCTTGTTGGTCAAGGGGCCCCAGCCTGGGTTTAAGAGCTAAGCTG	chr1:2126286-2127306_chr1:2127176-2127195:+_906;2:1|3:32;negative_243	56	0.10496	33
244	chr1	2126286	2127306	2127176	2127195	19	-	893	1	36	negative	244	CCACCTTGTTGGCCAGGCTGGGGCCCCTTGAGTTTAAGAGCTAAGCTG	chr1:2126286-2127306_chr1:2127176-2127195:-_893;2:1|3:36;negative_244	34	0.0972228	37
245	chr1	2126286	2127306	2127183	2127202	19	+	913	3	47	negative	245	CCACCTTGTTGGGCCCCAGCCTGGAGGCCATGTTTAAGAGCTAAGCTG	chr1:2126286-2127306_chr1:2127183-2127202:+_913;2:3|3:47;negative_245	56	0.124974	50
246	chr1	2126286	2127306	2127187	2127206	19	-	904	1	11	negative	246	CCACCTTGTTGGACCTATGGCCTCCAGGCTGGTTTAAGAGCTAAGCTG	chr1:2126286-2127306_chr1:2127187-2127206:-_904;2:1|3:11;negative_246
247	chr1	2126286	2127306	2127187	2127206	19	+	917	4	41	negative	247	CCACCTTGTTGGCAGCCTGGAGGCCATAGGTGTTTAAGAGCTAAGCTG	chr1:2126286-2127306_chr1:2127187-2127206:+_917;2:4|3:41;negative_247	51	0.118963	45
248	chr1	2126286	2127306	2127188	2127207	19	-	905	2	12	negative	248	CCACCTTGTTGGAACCTATGGCCTCCAGGCTGTTTAAGAGCTAAGCTG	chr1:2126286-2127306_chr1:2127188-2127207:-_905;2:2|3:12;negative_248	36	0.282502	14
249	chr1	2126286	2127306	2127189	2127208	19	-	906	0	21	negative	249	CCACCTTGTTGGCAACCTATGGCCTCCAGGCGTTTAAGAGCTAAGCTG	chr1:2126286-2127306_chr1:2127189-2127208:-_906;2:0|3:21;negative_249	41	0.174621	21
250	chr1	2126286	2127306	2127193	2127212	19	-	910	0	7	negative	250	CCACCTTGTTGGACACCAACCTATGGCCTCCGTTTAAGAGCTAAGCTG	chr1:2126286-2127306_chr1:2127193-2127212:-_910;2:0|3:7;negative_250	50	0.361621	7
251	chr1	2126286	2127306	2127195	2127214	19	+	925	1	20	negative	251	CCACCTTGTTGGAGGCCATAGGTTGGTGTTCGTTTAAGAGCTAAGCTG	chr1:2126286-2127306_chr1:2127195-2127214:+_925;2:1|3:20;negative_251	33	0.142278	21
252	chr1	2126286	2127306	2127196	2127215	19	+	926	1	7	negative	252	CCACCTTGTTGGGGCCATAGGTTGGTGTTCAGTTTAAGAGCTAAGCTG	chr1:2126286-2127306_chr1:2127196-2127215:+_926;2:1|3:7;negative_252	45	0.422226	8
253	chr1	2126286	2127306	2127201	2127220	19	-	918	1	13	negative	253	CCACCTTGTTGGTTCCCTGAACACCAACCTAGTTTAAGAGCTAAGCTG	chr1:2126286-2127306_chr1:2127201-2127220:-_918;2:1|3:13;negative_253	53	0.329965	14
254	chr1	2126286	2127306	2127201	2127220	19	+	931	1	20	negative	254	CCACCTTGTTGGTAGGTTGGTGTTCAGGGAAGTTTAAGAGCTAAGCTG	chr1:2126286-2127306_chr1:2127201-2127220:+_931;2:1|3:20;negative_254	49	0.185457	21
255	chr1	2126286	2127306	2127202	2127221	19	+	932	1	19	negative	255	CCACCTTGTTGGAGGTTGGTGTTCAGGGAAAGTTTAAGAGCTAAGCTG	chr1:2126286-2127306_chr1:2127202-2127221:+_932;2:1|3:19;negative_255	53	0.191293	20
256	chr1	2126286	2127306	2127213	2127232	19	+	943	3	39	negative	256	CCACCTTGTTGGCAGGGAAAGGGTCAGCAGCGTTTAAGAGCTAAGCTG	chr1:2126286-2127306_chr1:2127213-2127232:+_943;2:3|3:39;negative_256	44	0.138834	42
257	chr1	2126286	2127306	2127214	2127233	19	+	944	3	58	negative	257	CCACCTTGTTGGAGGGAAAGGGTCAGCAGCAGTTTAAGAGCTAAGCTG	chr1:2126286-2127306_chr1:2127214-2127233:+_944;2:3|3:58;negative_257	60	0.0805171	61
258	chr1	2126286	2127306	2127219	2127238	19	+	949	4	64	negative	258	CCACCTTGTTGGAAGGGTCAGCAGCAGGGCCGTTTAAGAGCTAAGCTG	chr1:2126286-2127306_chr1:2127219-2127238:+_949;2:4|3:64;negative_258	36	0.0688703	68
259	chr1	2126286	2127306	2127224	2127243	19	+	954	12	72	negative	259	CCACCTTGTTGGTCAGCAGCAGGGCCTGGACGTTTAAGAGCTAAGCTG	chr1:2126286-2127306_chr1:2127224-2127243:+_954;2:12|3:72;negative_259	37	0.0459915	84
260	chr1	2126286	2127306	2127225	2127244	19	+	955	4	67	negative	260	CCACCTTGTTGGCAGCAGCAGGGCCTGGACTGTTTAAGAGCTAAGCTG	chr1:2126286-2127306_chr1:2127225-2127244:+_955;2:4|3:67;negative_260	40	0.0603471	71
261	chr1	2126286	2127306	2127228	2127247	19	+	958	6	85	negative	261	CCACCTTGTTGGCAGCAGGGCCTGGACTGGGGTTTAAGAGCTAAGCTG	chr1:2126286-2127306_chr1:2127228-2127247:+_958;2:6|3:85;negative_261	56	0.0416777	91
262	chr1	2126286	2127306	2127239	2127258	19	-	956	1	25	negative	262	CCACCTTGTTGGGAGGGGGACCTCCCAGTCCGTTTAAGAGCTAAGCTG	chr1:2126286-2127306_chr1:2127239-2127258:-_956;2:1|3:25;negative_262	45	0.252321	26
263	chr1	2126286	2127306	2127251	2127270	19	+	981	2	36	negative	263	CCACCTTGTTGGCCCCCTCTCCCTGCATGAGGTTTAAGAGCTAAGCTG	chr1:2126286-2127306_chr1:2127251-2127270:+_981;2:2|3:36;negative_263	50	0.133874	38
264	chr1	2126286	2127306	2127254	2127273	19	-	971	1	22	negative	264	CCACCTTGTTGGCCACTCATGCAGGGAGAGGGTTTAAGAGCTAAGCTG	chr1:2126286-2127306_chr1:2127254-2127273:-_971;2:1|3:22;negative_264
265	chr1	2126286	2127306	2127255	2127274	19	-	972	1	26	negative	265	CCACCTTGTTGGACCACTCATGCAGGGAGAGGTTTAAGAGCTAAGCTG	chr1:2126286-2127306_chr1:2127255-2127274:-_972;2:1|3:26;negative_265	56	0.162293	23
266	chr1	2126286	2127306	2127256	2127275	19	-	973	1	29	negative	266	CCACCTTGTTGGAACCACTCATGCAGGGAGAGTTTAAGAGCTAAGCTG	chr1:2126286-2127306_chr1:2127256-2127275:-_973;2:1|3:29;negative_266	54	0.104385	30
267	chr1	2126286	2127306	2127257	2127276	19	-	974	2	14	negative	267	CCACCTTGTTGGAAACCACTCATGCAGGGAGGTTTAAGAGCTAAGCTG	chr1:2126286-2127306_chr1:2127257-2127276:-_974;2:2|3:14;negative_267	53	0.16658	16
268	chr1	2126286	2127306	2127262	2127281	19	-	979	0	11	negative	268	CCACCTTGTTGGGAAGAAAACCACTCATGCAGTTTAAGAGCTAAGCTG	chr1:2126286-2127306_chr1:2127262-2127281:-_979;2:0|3:11;negative_268	45	0.359341	10
269	chr1	2126286	2127306	2127263	2127282	19	-	980	0	10	negative	269	CCACCTTGTTGGGGAAGAAAACCACTCATGCGTTTAAGAGCTAAGCTG	chr1:2126286-2127306_chr1:2127263-2127282:-_980;2:0|3:10;negative_269	45	0.359341	10
270	chr1	2126286	2127306	2127283	2127302	19	-	1000	5	27	negative	270	CCACCTTGTTGGTCTAGAGCAGGAAGGTGTGGTTTAAGAGCTAAGCTG	chr1:2126286-2127306_chr1:2127283-2127302:-_1000;2:5|3:27;negative_270	63	0.108271	32
271	chr1	2242583	2243604	2242601	2242620	19	+	34	7	27	negative-loop-partner-peaks	271	CCACCTTGTTGGTCCCTGCCCAGGGCCCCAAGTTTAAGAGCTAAGCTG	chr1:2242583-2243604_chr1:2242601-2242620:+_34;2:7|3:27;negative-loop-partner-peaks_271	37	0.116954	34
272	chr1	2242583	2243604	2242602	2242621	19	+	35	3	34	negative-loop-partner-peaks	272	CCACCTTGTTGGCCCTGCCCAGGGCCCCAAAGTTTAAGAGCTAAGCTG	chr1:2242583-2243604_chr1:2242602-2242621:+_35;2:3|3:34;negative-loop-partner-peaks_272	45	0.125792	37
273	chr1	2242583	2243604	2242611	2242630	19	-	31	3	16	negative-loop-partner-peaks	273	CCACCTTGTTGGTATGAGCCCTTTGGGGCCCGTTTAAGAGCTAAGCTG	chr1:2242583-2243604_chr1:2242611-2242630:-_31;2:3|3:16;negative-loop-partner-peaks_273	22	0.166803	19
274	chr1	2242583	2243604	2242617	2242636	19	-	37	1	18	negative-loop-partner-peaks	274	CCACCTTGTTGGGGGCTCTATGAGCCCTTTGGTTTAAGAGCTAAGCTG	chr1:2242583-2243604_chr1:2242617-2242636:-_37;2:1|3:18;negative-loop-partner-peaks_274	33	0.252958	16
275	chr1	2242583	2243604	2242618	2242637	19	-	38	0	10	negative-loop-partner-peaks	275	CCACCTTGTTGGGGGGCTCTATGAGCCCTTTGTTTAAGAGCTAAGCTG	chr1:2242583-2243604_chr1:2242618-2242637:-_38;2:0|3:10;negative-loop-partner-peaks_275	26	0.485552	10
276	chr1	2242583	2243604	2242619	2242638	19	-	39	1	15	negative-loop-partner-peaks	276	CCACCTTGTTGGGGGGGCTCTATGAGCCCTTGTTTAAGAGCTAAGCTG	chr1:2242583-2243604_chr1:2242619-2242638:-_39;2:1|3:15;negative-loop-partner-peaks_276
277	chr1	2242583	2243604	2242620	2242639	19	+	53	0	12	negative-loop-partner-peaks	277	CCACCTTGTTGGAGGGCTCATAGAGCCCCCAGTTTAAGAGCTAAGCTG	chr1:2242583-2243604_chr1:2242620-2242639:+_53;2:0|3:12;negative-loop-partner-peaks_277	59	0.324815	12
278	chr1	2242583	2243604	2242623	2242642	19	+	56	0	8	negative-loop-partner-peaks	278	CCACCTTGTTGGGCTCATAGAGCCCCCACGGGTTTAAGAGCTAAGCTG	chr1:2242583-2243604_chr1:2242623-2242642:+_56;2:0|3:8;negative-loop-partner-peaks_278	72	0.390323	8
279	chr1	2242583	2243604	2242624	2242643	19	+	57	0	3	negative-loop-partner-peaks	279	CCACCTTGTTGGCTCATAGAGCCCCCACGGAGTTTAAGAGCTAAGCTG	chr1:2242583-2243604_chr1:2242624-2242643:+_57;2:0|3:3;negative-loop-partner-peaks_279	56	0.598318	3
280	chr1	2242583	2243604	2242630	2242649	19	+	63	0	11	negative-loop-partner-peaks	280	CCACCTTGTTGGGAGCCCCCACGGAGGGTACGTTTAAGAGCTAAGCTG	chr1:2242583-2243604_chr1:2242630-2242649:+_63;2:0|3:11;negative-loop-partner-peaks_280	42	0.384702	11
281	chr1	2242583	2243604	2242631	2242650	19	+	64	0	8	negative-loop-partner-peaks	281	CCACCTTGTTGGAGCCCCCACGGAGGGTACAGTTTAAGAGCTAAGCTG	chr1:2242583-2243604_chr1:2242631-2242650:+_64;2:0|3:8;negative-loop-partner-peaks_281	53	0.394608	8
282	chr1	2242583	2243604	2242634	2242653	19	+	67	0	18	negative-loop-partner-peaks	282	CCACCTTGTTGGCCCCACGGAGGGTACAGGGGTTTAAGAGCTAAGCTG	chr1:2242583-2243604_chr1:2242634-2242653:+_67;2:0|3:18;negative-loop-partner-peaks_282	73	0.294328	18
283	chr1	2242583	2243604	2242636	2242655	19	-	56	0	10	negative-loop-partner-peaks	283	CCACCTTGTTGGCGCCCTGTACCCTCCGTGGGTTTAAGAGCTAAGCTG	chr1:2242583-2243604_chr1:2242636-2242655:-_56;2:0|3:10;negative-loop-partner-peaks_283
284	chr1	2242583	2243604	2242637	2242656	19	-	57	2	9	negative-loop-partner-peaks	284	CCACCTTGTTGGCCGCCCTGTACCCTCCGTGGTTTAAGAGCTAAGCTG	chr1:2242583-2243604_chr1:2242637-2242656:-_57;2:2|3:9;negative-loop-partner-peaks_284	44	0.585526	3
285	chr1	2242583	2243604	2242638	2242657	19	-	58	0	3	negative-loop-partner-peaks	285	CCACCTTGTTGGGCCGCCCTGTACCCTCCGTGTTTAAGAGCTAAGCTG	chr1:2242583-2243604_chr1:2242638-2242657:-_58;2:0|3:3;negative-loop-partner-peaks_285	55	0.590054	6
286	chr1	2242583	2243604	2242639	2242658	19	-	59	0	6	negative-loop-partner-peaks	286	CCACCTTGTTGGGGCCGCCCTGTACCCTCCGGTTTAAGAGCTAAGCTG	chr1:2242583-2243604_chr1:2242639-2242658:-_59;2:0|3:6;negative-loop-partner-peaks_286	55	0.590054	6
287	chr1	2242583	2243604	2242651	2242670	19	+	84	0	5	negative-loop-partner-peaks	287	CCACCTTGTTGGGGCGGCCTCTAGACCACACGTTTAAGAGCTAAGCTG	chr1:2242583-2243604_chr1:2242651-2242670:+_84;2:0|3:5;negative-loop-partner-peaks_287	69	0.534731	5
288	chr1	2242583	2243604	2242659	2242678	19	-	79	1	6	negative-loop-partner-peaks	288	CCACCTTGTTGGGTAGGCCTGTGTGGTCTAGGTTTAAGAGCTAAGCTG	chr1:2242583-2243604_chr1:2242659-2242678:-_79;2:1|3:6;negative-loop-partner-peaks_288	54	0.311741	7
289	chr1	2242583	2243604	2242665	2242684	19	+	98	0	33	negative-loop-partner-peaks	289	CCACCTTGTTGGCACACAGGCCTACCCCAGCGTTTAAGAGCTAAGCTG	chr1:2242583-2243604_chr1:2242665-2242684:+_98;2:0|3:33;negative-loop-partner-peaks_289	51	0.112279	33
290	chr1	2242583	2243604	2242667	2242686	19	-	87	1	38	negative-loop-partner-peaks	290	CCACCTTGTTGGCTGCTGGGGTAGGCCTGTGGTTTAAGAGCTAAGCTG	chr1:2242583-2243604_chr1:2242667-2242686:-_87;2:1|3:38;negative-loop-partner-peaks_290	51	0.126818	39
291	chr1	2242583	2243604	2242676	2242695	19	-	96	4	19	negative-loop-partner-peaks	291	CCACCTTGTTGGTTTTGAGGCCTGCTGGGGTGTTTAAGAGCTAAGCTG	chr1:2242583-2243604_chr1:2242676-2242695:-_96;2:4|3:19;negative-loop-partner-peaks_291	39	0.136532	23
292	chr1	2242583	2243604	2242680	2242699	19	-	100	3	114	negative-loop-partner-peaks	292	CCACCTTGTTGGGGTGTTTTGAGGCCTGCTGGTTTAAGAGCTAAGCTG	chr1:2242583-2243604_chr1:2242680-2242699:-_100;2:3|3:114;negative-loop-partner-peaks_292	35	0.228513	20
293	chr1	2242583	2243604	2242681	2242700	19	-	101	2	18	negative-loop-partner-peaks	293	CCACCTTGTTGGGGGTGTTTTGAGGCCTGCTGTTTAAGAGCTAAGCTG	chr1:2242583-2243604_chr1:2242681-2242700:-_101;2:2|3:18;negative-loop-partner-peaks_293	35	0.228513	20
294	chr1	2242583	2243604	2242682	2242701	19	-	102	0	27	negative-loop-partner-peaks	294	CCACCTTGTTGGTGGGTGTTTTGAGGCCTGCGTTTAAGAGCTAAGCTG	chr1:2242583-2243604_chr1:2242682-2242701:-_102;2:0|3:27;negative-loop-partner-peaks_294	24	0.160203	27
295	chr1	2242583	2243604	2242689	2242708	19	+	122	1	15	negative-loop-partner-peaks	295	CCACCTTGTTGGTCAAAACACCCACTCCACAGTTTAAGAGCTAAGCTG	chr1:2242583-2243604_chr1:2242689-2242708:+_122;2:1|3:15;negative-loop-partner-peaks_295	49	0.246078	16
296	chr1	2242583	2243604	2242690	2242709	19	-	110	0	13	negative-loop-partner-peaks	296	CCACCTTGTTGGATGTGGAGTGGGTGTTTTGGTTTAAGAGCTAAGCTG	chr1:2242583-2243604_chr1:2242690-2242709:-_110;2:0|3:13;negative-loop-partner-peaks_296	51	0.367643	13
297	chr1	2242583	2243604	2242690	2242709	19	+	123	1	31	negative-loop-partner-peaks	297	CCACCTTGTTGGCAAAACACCCACTCCACATGTTTAAGAGCTAAGCTG	chr1:2242583-2243604_chr1:2242690-2242709:+_123;2:1|3:31;negative-loop-partner-peaks_297	62	0.149932	32
298	chr1	2242583	2243604	2242695	2242714	19	+	128	3	19	negative-loop-partner-peaks	298	CCACCTTGTTGGCACCCACTCCACATGGGCCGTTTAAGAGCTAAGCTG	chr1:2242583-2243604_chr1:2242695-2242714:+_128;2:3|3:19;negative-loop-partner-peaks_298	49	0.191849	22
299	chr1	2242583	2243604	2242700	2242719	19	-	120	1	22	negative-loop-partner-peaks	299	CCACCTTGTTGGAGCCAGGCCCATGTGGAGTGTTTAAGAGCTAAGCTG	chr1:2242583-2243604_chr1:2242700-2242719:-_120;2:1|3:22;negative-loop-partner-peaks_299	53	0.203639	23
300	chr1	2242583	2243604	2242701	2242720	19	-	121	4	37	negative-loop-partner-peaks	300	CCACCTTGTTGGAAGCCAGGCCCATGTGGAGGTTTAAGAGCTAAGCTG	chr1:2242583-2243604_chr1:2242701-2242720:-_121;2:4|3:37;negative-loop-partner-peaks_300	60	0.127145	41
301	chr1	2242583	2243604	2242706	2242725	19	-	126	0	29	negative-loop-partner-peaks	301	CCACCTTGTTGGTGGAGAAGCCAGGCCCATGGTTTAAGAGCTAAGCTG	chr1:2242583-2243604_chr1:2242706-2242725:-_126;2:0|3:29;negative-loop-partner-peaks_301	61	0.156349	29
302	chr1	2242583	2243604	2242709	2242728	19	+	142	2	44	negative-loop-partner-peaks	302	CCACCTTGTTGGGGGCCTGGCTTCTCCATCCGTTTAAGAGCTAAGCTG	chr1:2242583-2243604_chr1:2242709-2242728:+_142;2:2|3:44;negative-loop-partner-peaks_302	48	0.116098	46
303	chr1	2242583	2243604	2242714	2242733	19	+	147	2	32	negative-loop-partner-peaks	303	CCACCTTGTTGGTGGCTTCTCCATCCAGGCTGTTTAAGAGCTAAGCTG	chr1:2242583-2243604_chr1:2242714-2242733:+_147;2:2|3:32;negative-loop-partner-peaks_303	42	0.190877	34
304	chr1	2242583	2243604	2242715	2242734	19	-	135	0	21	negative-loop-partner-peaks	304	CCACCTTGTTGGTAGCCTGGATGGAGAAGCCGTTTAAGAGCTAAGCTG	chr1:2242583-2243604_chr1:2242715-2242734:-_135;2:0|3:21;negative-loop-partner-peaks_304	55	0.247086	21
305	chr1	2242583	2243604	2242721	2242740	19	+	154	1	32	negative-loop-partner-peaks	305	CCACCTTGTTGGTCCATCCAGGCTAGGCCCCGTTTAAGAGCTAAGCTG	chr1:2242583-2243604_chr1:2242721-2242740:+_154;2:1|3:32;negative-loop-partner-peaks_305	24	0.140722	33
306	chr1	2242583	2243604	2242722	2242741	19	+	155	9	8	negative-loop-partner-peaks	306	CCACCTTGTTGGCCATCCAGGCTAGGCCCCTGTTTAAGAGCTAAGCTG	chr1:2242583-2243604_chr1:2242722-2242741:+_155;2:9|3:8;negative-loop-partner-peaks_306	39	0.168451	17
307	chr1	2242583	2243604	2242725	2242744	19	-	145	1	22	negative-loop-partner-peaks	307	CCACCTTGTTGGCCCAGGGGCCTAGCCTGGAGTTTAAGAGCTAAGCTG	chr1:2242583-2243604_chr1:2242725-2242744:-_145;2:1|3:22;negative-loop-partner-peaks_307	49	0.145878	23
308	chr1	2242583	2243604	2242728	2242747	19	+	161	1	17	negative-loop-partner-peaks	308	CCACCTTGTTGGAGGCTAGGCCCCTGGGTGTGTTTAAGAGCTAAGCTG	chr1:2242583-2243604_chr1:2242728-2242747:+_161;2:1|3:17;negative-loop-partner-peaks_308	28	0.241849	18
309	chr1	2242583	2243604	2242729	2242748	19	+	162	0	12	negative-loop-partner-peaks	309	CCACCTTGTTGGGGCTAGGCCCCTGGGTGTTGTTTAAGAGCTAAGCTG	chr1:2242583-2243604_chr1:2242729-2242748:+_162;2:0|3:12;negative-loop-partner-peaks_309	37	0.202988	14
310	chr1	2242583	2243604	2242729	2242748	19	-	149	0	15	negative-loop-partner-peaks	310	CCACCTTGTTGGAACACCCAGGGGCCTAGCCGTTTAAGAGCTAAGCTG	chr1:2242583-2243604_chr1:2242729-2242748:-_149;2:0|3:15;negative-loop-partner-peaks_310	38	0.284329	15
311	chr1	2242583	2243604	2242730	2242749	19	+	163	1	13	negative-loop-partner-peaks	311	CCACCTTGTTGGGCTAGGCCCCTGGGTGTTGGTTTAAGAGCTAAGCTG	chr1:2242583-2243604_chr1:2242730-2242749:+_163;2:1|3:13;negative-loop-partner-peaks_311	46	0.167165	28
312	chr1	2242583	2243604	2242731	2242750	19	+	164	0	28	negative-loop-partner-peaks	312	CCACCTTGTTGGCTAGGCCCCTGGGTGTTGGGTTTAAGAGCTAAGCTG	chr1:2242583-2243604_chr1:2242731-2242750:+_164;2:0|3:28;negative-loop-partner-peaks_312	46	0.167165	28
313	chr1	2242583	2243604	2242738	2242757	19	+	171	1	63	negative-loop-partner-peaks	313	CCACCTTGTTGGCCTGGGTGTTGGGGGCAGTGTTTAAGAGCTAAGCTG	chr1:2242583-2243604_chr1:2242738-2242757:+_171;2:1|3:63;negative-loop-partner-peaks_313	33	0.0833668	64
314	chr1	2242583	2243604	2242739	2242758	19	-	159	10	74	negative-loop-partner-peaks	314	CCACCTTGTTGGCACTGCCCCCAACACCCAGGTTTAAGAGCTAAGCTG	chr1:2242583-2243604_chr1:2242739-2242758:-_159;2:10|3:74;negative-loop-partner-peaks_314
315	chr1	2242583	2243604	2242740	2242759	19	-	160	1	77	negative-loop-partner-peaks	315	CCACCTTGTTGGCCACTGCCCCCAACACCCAGTTTAAGAGCTAAGCTG	chr1:2242583-2243604_chr1:2242740-2242759:-_160;2:1|3:77;negative-loop-partner-peaks_315	45	0.11986	78
316	chr1	2242583	2243604	2242741	2242760	19	-	161	13	57	negative-loop-partner-peaks	316	CCACCTTGTTGGCCCACTGCCCCCAACACCCGTTTAAGAGCTAAGCTG	chr1:2242583-2243604_chr1:2242741-2242760:-_161;2:13|3:57;negative-loop-partner-peaks_316	49	0.0835299	70
317	chr1	2242583	2243604	2242742	2242761	19	+	175	16	175	negative-loop-partner-peaks	317	CCACCTTGTTGGGGTGTTGGGGGCAGTGGGCGTTTAAGAGCTAAGCTG	chr1:2242583-2243604_chr1:2242742-2242761:+_175;2:16|3:175;negative-loop-partner-peaks_317	24	0.0299741	191
318	chr1	2242583	2243604	2242750	2242769	19	+	183	9	146	negative-loop-partner-peaks	318	CCACCTTGTTGGGGGCAGTGGGCAGGGGCGTGTTTAAGAGCTAAGCTG	chr1:2242583-2243604_chr1:2242750-2242769:+_183;2:9|3:146;negative-loop-partner-peaks_318	41	0.0376373	155
319	chr1	2242583	2243604	2242757	2242776	19	+	190	4	42	negative-loop-partner-peaks	319	CCACCTTGTTGGGGGCAGGGGCGTGGGCCGAGTTTAAGAGCTAAGCTG	chr1:2242583-2243604_chr1:2242757-2242776:+_190;2:4|3:42;negative-loop-partner-peaks_319	41	0.0642146	100
320	chr1	2242583	2243604	2242758	2242777	19	+	191	6	94	negative-loop-partner-peaks	320	CCACCTTGTTGGGGCAGGGGCGTGGGCCGAGGTTTAAGAGCTAAGCTG	chr1:2242583-2243604_chr1:2242758-2242777:+_191;2:6|3:94;negative-loop-partner-peaks_320	41	0.0642146	100
321	chr1	2242583	2243604	2242765	2242784	19	+	198	0	19	negative-loop-partner-peaks	321	CCACCTTGTTGGGCGTGGGCCGAGGGGAACAGTTTAAGAGCTAAGCTG	chr1:2242583-2243604_chr1:2242765-2242784:+_198;2:0|3:19;negative-loop-partner-peaks_321	44	0.194324	19
322	chr1	2242583	2243604	2242766	2242785	19	+	199	0	2	negative-loop-partner-peaks	322	CCACCTTGTTGGCGTGGGCCGAGGGGAACATGTTTAAGAGCTAAGCTG	chr1:2242583-2243604_chr1:2242766-2242785:+_199;2:0|3:2;negative-loop-partner-peaks_322	53	0.686919	2
323	chr1	2242583	2243604	2242775	2242794	19	-	195	3	23	negative-loop-partner-peaks	323	CCACCTTGTTGGCTGTGGCCCATGTTCCCCTGTTTAAGAGCTAAGCTG	chr1:2242583-2243604_chr1:2242775-2242794:-_195;2:3|3:23;negative-loop-partner-peaks_323	59	0.143426	26
324	chr1	2242583	2243604	2242776	2242795	19	+	209	1	23	negative-loop-partner-peaks	324	CCACCTTGTTGGGGGGAACATGGGCCACAGCGTTTAAGAGCTAAGCTG	chr1:2242583-2243604_chr1:2242776-2242795:+_209;2:1|3:23;negative-loop-partner-peaks_324	50	0.238711	24
325	chr1	2242583	2243604	2242782	2242801	19	+	215	2	24	negative-loop-partner-peaks	325	CCACCTTGTTGGCATGGGCCACAGCAGGAGTGTTTAAGAGCTAAGCTG	chr1:2242583-2243604_chr1:2242782-2242801:+_215;2:2|3:24;negative-loop-partner-peaks_325	55	0.170335	26
326	chr1	2242583	2243604	2242787	2242806	19	+	220	4	68	negative-loop-partner-peaks	326	CCACCTTGTTGGGCCACAGCAGGAGTGGGTGGTTTAAGAGCTAAGCTG	chr1:2242583-2243604_chr1:2242787-2242806:+_220;2:4|3:68;negative-loop-partner-peaks_326	45	0.0738017	72
327	chr1	2242583	2243604	2242791	2242810	19	-	211	2	28	negative-loop-partner-peaks	327	CCACCTTGTTGGTCCACACCCACTCCTGCTGGTTTAAGAGCTAAGCTG	chr1:2242583-2243604_chr1:2242791-2242810:-_211;2:2|3:28;negative-loop-partner-peaks_327	50	0.149671	30
328	chr1	2242583	2243604	2242792	2242811	19	+	225	6	50	negative-loop-partner-peaks	328	CCACCTTGTTGGAGCAGGAGTGGGTGTGGACGTTTAAGAGCTAAGCTG	chr1:2242583-2243604_chr1:2242792-2242811:+_225;2:6|3:50;negative-loop-partner-peaks_328	45	0.108983	56
329	chr1	2242583	2243604	2242798	2242817	19	+	231	0	14	negative-loop-partner-peaks	329	CCACCTTGTTGGAGTGGGTGTGGACTGGTCCGTTTAAGAGCTAAGCTG	chr1:2242583-2243604_chr1:2242798-2242817:+_231;2:0|3:14;negative-loop-partner-peaks_329	19	0.319287	14
330	chr1	2242583	2243604	2242799	2242818	19	+	232	1	23	negative-loop-partner-peaks	330	CCACCTTGTTGGGTGGGTGTGGACTGGTCCTGTTTAAGAGCTAAGCTG	chr1:2242583-2243604_chr1:2242799-2242818:+_232;2:1|3:23;negative-loop-partner-peaks_330	40	0.173594	24
331	chr1	2242583	2243604	2242815	2242834	19	+	248	2	7	negative-loop-partner-peaks	331	CCACCTTGTTGGCCTGGGCACGTGCATGTTCGTTTAAGAGCTAAGCTG	chr1:2242583-2243604_chr1:2242815-2242834:+_248;2:2|3:7;negative-loop-partner-peaks_331	16	0.475927	9
332	chr1	2242583	2243604	2242816	2242835	19	+	249	1	6	negative-loop-partner-peaks	332	CCACCTTGTTGGCTGGGCACGTGCATGTTCTGTTTAAGAGCTAAGCTG	chr1:2242583-2243604_chr1:2242816-2242835:+_249;2:1|3:6;negative-loop-partner-peaks_332	55	0.383506	12
333	chr1	2242583	2243604	2242817	2242836	19	+	250	0	12	negative-loop-partner-peaks	333	CCACCTTGTTGGTGGGCACGTGCATGTTCTGGTTTAAGAGCTAAGCTG	chr1:2242583-2243604_chr1:2242817-2242836:+_250;2:0|3:12;negative-loop-partner-peaks_333	47	0.387216	13
334	chr1	2242583	2243604	2242818	2242837	19	-	238	4	8	negative-loop-partner-peaks	334	CCACCTTGTTGGCCAGAACATGCACGTGCCCGTTTAAGAGCTAAGCTG	chr1:2242583-2243604_chr1:2242818-2242837:-_238;2:4|3:8;negative-loop-partner-peaks_334	49	0.332524	12
335	chr1	2242583	2243604	2242818	2242837	19	+	251	0	13	negative-loop-partner-peaks	335	CCACCTTGTTGGGGGCACGTGCATGTTCTGGGTTTAAGAGCTAAGCTG	chr1:2242583-2243604_chr1:2242818-2242837:+_251;2:0|3:13;negative-loop-partner-peaks_335	67	0.23038	19
336	chr1	2242583	2243604	2242819	2242838	19	+	252	0	19	negative-loop-partner-peaks	336	CCACCTTGTTGGGGCACGTGCATGTTCTGGGGTTTAAGAGCTAAGCTG	chr1:2242583-2243604_chr1:2242819-2242838:+_252;2:0|3:19;negative-loop-partner-peaks_336	67	0.23038	19
337	chr1	2242583	2243604	2242825	2242844	19	+	258	2	38	negative-loop-partner-peaks	337	CCACCTTGTTGGTGCATGTTCTGGGGGGCAGGTTTAAGAGCTAAGCTG	chr1:2242583-2243604_chr1:2242825-2242844:+_258;2:2|3:38;negative-loop-partner-peaks_337	48	0.0848313	40
338	chr1	2242583	2243604	2242829	2242848	19	+	262	3	62	negative-loop-partner-peaks	338	CCACCTTGTTGGTGTTCTGGGGGGCAGAGGAGTTTAAGAGCTAAGCTG	chr1:2242583-2243604_chr1:2242829-2242848:+_262;2:3|3:62;negative-loop-partner-peaks_338	38	0.0401439	65
339	chr1	2242583	2243604	2242830	2242849	19	+	263	2	42	negative-loop-partner-peaks	339	CCACCTTGTTGGGTTCTGGGGGGCAGAGGATGTTTAAGAGCTAAGCTG	chr1:2242583-2243604_chr1:2242830-2242849:+_263;2:2|3:42;negative-loop-partner-peaks_339	44	0.119463	44
340	chr1	2242583	2243604	2242833	2242852	19	+	266	1	117	negative-loop-partner-peaks	340	CCACCTTGTTGGCTGGGGGGCAGAGGATGGGGTTTAAGAGCTAAGCTG	chr1:2242583-2243604_chr1:2242833-2242852:+_266;2:1|3:117;negative-loop-partner-peaks_340	46	0.0348055	118
341	chr1	2242583	2243604	2242850	2242869	19	+	283	1	8	negative-loop-partner-peaks	341	CCACCTTGTTGGGGCGGCTCCAGAGTGCCGCGTTTAAGAGCTAAGCTG	chr1:2242583-2243604_chr1:2242850-2242869:+_283;2:1|3:8;negative-loop-partner-peaks_341	42	0.426559	9
342	chr1	2242583	2243604	2242854	2242873	19	+	287	3	17	negative-loop-partner-peaks	342	CCACCTTGTTGGGCTCCAGAGTGCCGCTGGCGTTTAAGAGCTAAGCTG	chr1:2242583-2243604_chr1:2242854-2242873:+_287;2:3|3:17;negative-loop-partner-peaks_342	38	0.223434	20
343	chr1	2242583	2243604	2242860	2242879	19	-	280	1	32	negative-loop-partner-peaks	343	CCACCTTGTTGGGGTCCTGCCAGCGGCACTCGTTTAAGAGCTAAGCTG	chr1:2242583-2243604_chr1:2242860-2242879:-_280;2:1|3:32;negative-loop-partner-peaks_343	42	0.291051	33
344	chr1	2242583	2243604	2242868	2242887	19	-	288	1	20	negative-loop-partner-peaks	344	CCACCTTGTTGGAGTCTCAGGGTCCTGCCAGGTTTAAGAGCTAAGCTG	chr1:2242583-2243604_chr1:2242868-2242887:-_288;2:1|3:20;negative-loop-partner-peaks_344	62	0.174228	21
345	chr1	2242583	2243604	2242880	2242899	19	-	300	1	19	negative-loop-partner-peaks	345	CCACCTTGTTGGCACAACTGACTCAGTCTCAGTTTAAGAGCTAAGCTG	chr1:2242583-2243604_chr1:2242880-2242899:-_300;2:1|3:19;negative-loop-partner-peaks_345	64	0.178466	20
346	chr1	2242583	2243604	2242881	2242900	19	-	301	3	48	negative-loop-partner-peaks	346	CCACCTTGTTGGTCACAACTGACTCAGTCTCGTTTAAGAGCTAAGCTG	chr1:2242583-2243604_chr1:2242881-2242900:-_301;2:3|3:48;negative-loop-partner-peaks_346	40	0.0642515	51
347	chr1	2242583	2243604	2242887	2242906	19	+	320	2	16	negative-loop-partner-peaks	347	CCACCTTGTTGGGAGTCAGTTGTGAGCACAGGTTTAAGAGCTAAGCTG	chr1:2242583-2243604_chr1:2242887-2242906:+_320;2:2|3:16;negative-loop-partner-peaks_347	76	0.15614	18
348	chr1	2242583	2243604	2242897	2242916	19	+	330	3	37	negative-loop-partner-peaks	348	CCACCTTGTTGGTGAGCACAGAGGACCAGCCGTTTAAGAGCTAAGCTG	chr1:2242583-2243604_chr1:2242897-2242916:+_330;2:3|3:37;negative-loop-partner-peaks_348	45	0.110307	40
349	chr1	2242583	2243604	2242898	2242917	19	+	331	2	42	negative-loop-partner-peaks	349	CCACCTTGTTGGGAGCACAGAGGACCAGCCCGTTTAAGAGCTAAGCTG	chr1:2242583-2243604_chr1:2242898-2242917:+_331;2:2|3:42;negative-loop-partner-peaks_349	66	0.289152	20
350	chr1	2242583	2243604	2242899	2242918	19	+	332	1	19	negative-loop-partner-peaks	350	CCACCTTGTTGGAGCACAGAGGACCAGCCCGGTTTAAGAGCTAAGCTG	chr1:2242583-2243604_chr1:2242899-2242918:+_332;2:1|3:19;negative-loop-partner-peaks_350	66	0.289152	20
351	chr1	2242583	2243604	2242912	2242931	19	+	345	0	63	negative-loop-partner-peaks	351	CCACCTTGTTGGAGCCCGGGGTCCAGTGCAGGTTTAAGAGCTAAGCTG	chr1:2242583-2243604_chr1:2242912-2242931:+_345;2:0|3:63;negative-loop-partner-peaks_351	46	0.0721921	63
352	chr1	2242583	2243604	2242913	2242932	19	+	346	1	21	negative-loop-partner-peaks	352	CCACCTTGTTGGGCCCGGGGTCCAGTGCAGTGTTTAAGAGCTAAGCTG	chr1:2242583-2243604_chr1:2242913-2242932:+_346;2:1|3:21;negative-loop-partner-peaks_352	68	0.0459021	107
353	chr1	2242583	2243604	2242913	2242932	19	-	333	2	51	negative-loop-partner-peaks	353	CCACCTTGTTGGACTGCACTGGACCCCGGGCGTTTAAGAGCTAAGCTG	chr1:2242583-2243604_chr1:2242913-2242932:-_333;2:2|3:51;negative-loop-partner-peaks_353	46	0.115142	53
354	chr1	2242583	2243604	2242914	2242933	19	+	347	3	104	negative-loop-partner-peaks	354	CCACCTTGTTGGCCCGGGGTCCAGTGCAGTGGTTTAAGAGCTAAGCTG	chr1:2242583-2243604_chr1:2242914-2242933:+_347;2:3|3:104;negative-loop-partner-peaks_354	68	0.0459021	107
355	chr1	2242583	2243604	2242917	2242936	19	+	350	4	28	negative-loop-partner-peaks	355	CCACCTTGTTGGGGGGTCCAGTGCAGTGGGGGTTTAAGAGCTAAGCTG	chr1:2242583-2243604_chr1:2242917-2242936:+_350;2:4|3:28;negative-loop-partner-peaks_355	53	0.107038	32
356	chr1	2242583	2243604	2242917	2242936	19	-	337	3	66	negative-loop-partner-peaks	356	CCACCTTGTTGGCCCCACTGCACTGGACCCCGTTTAAGAGCTAAGCTG	chr1:2242583-2243604_chr1:2242917-2242936:-_337;2:3|3:66;negative-loop-partner-peaks_356	41	0.104788	69
357	chr1	2242583	2243604	2242918	2242937	19	-	338	7	341	negative-loop-partner-peaks	357	CCACCTTGTTGGTCCCCACTGCACTGGACCCGTTTAAGAGCTAAGCTG	chr1:2242583-2243604_chr1:2242918-2242937:-_338;2:7|3:341;negative-loop-partner-peaks_357	41	0.105466	348
358	chr1	2242583	2243604	2242923	2242942	19	+	356	7	55	negative-loop-partner-peaks	358	CCACCTTGTTGGCAGTGCAGTGGGGAGGAGTGTTTAAGAGCTAAGCTG	chr1:2242583-2243604_chr1:2242923-2242942:+_356;2:7|3:55;negative-loop-partner-peaks_358	33	0.0842512	62
359	chr1	2242583	2243604	2242924	2242943	19	+	357	3	67	negative-loop-partner-peaks	359	CCACCTTGTTGGAGTGCAGTGGGGAGGAGTTGTTTAAGAGCTAAGCTG	chr1:2242583-2243604_chr1:2242924-2242943:+_357;2:3|3:67;negative-loop-partner-peaks_359	51	0.0558513	87
360	chr1	2242583	2243604	2242925	2242944	19	-	345	2	40	negative-loop-partner-peaks	360	CCACCTTGTTGGCAACTCCTCCCCACTGCACGTTTAAGAGCTAAGCTG	chr1:2242583-2243604_chr1:2242925-2242944:-_345;2:2|3:40;negative-loop-partner-peaks_360	42	0.126293	42
361	chr1	2242583	2243604	2242925	2242944	19	+	358	4	83	negative-loop-partner-peaks	361	CCACCTTGTTGGGTGCAGTGGGGAGGAGTTGGTTTAAGAGCTAAGCTG	chr1:2242583-2243604_chr1:2242925-2242944:+_358;2:4|3:83;negative-loop-partner-peaks_361
362	chr1	2242583	2243604	2242929	2242948	19	+	362	25	166	negative-loop-partner-peaks	362	CCACCTTGTTGGAGTGGGGAGGAGTTGGGGAGTTTAAGAGCTAAGCTG	chr1:2242583-2243604_chr1:2242929-2242948:+_362;2:25|3:166;negative-loop-partner-peaks_362	50	0.0275803	191
363	chr1	2242583	2243604	2242935	2242954	19	+	368	9	168	negative-loop-partner-peaks	363	CCACCTTGTTGGGAGGAGTTGGGGAAGGGCTGTTTAAGAGCTAAGCTG	chr1:2242583-2243604_chr1:2242935-2242954:+_368;2:9|3:168;negative-loop-partner-peaks_363	41	0.0238854	177
364	chr1	2242583	2243604	2242941	2242960	19	+	374	8	85	negative-loop-partner-peaks	364	CCACCTTGTTGGTTGGGGAAGGGCTGGGCCGGTTTAAGAGCTAAGCTG	chr1:2242583-2243604_chr1:2242941-2242960:+_374;2:8|3:85;negative-loop-partner-peaks_364	34	0.0498167	93
365	chr1	2242583	2243604	2242947	2242966	19	+	380	5	46	negative-loop-partner-peaks	365	CCACCTTGTTGGAAGGGCTGGGCCGAGGTCCGTTTAAGAGCTAAGCTG	chr1:2242583-2243604_chr1:2242947-2242966:+_380;2:5|3:46;negative-loop-partner-peaks_365	16	0.0996966	51
366	chr1	2242583	2243604	2242948	2242967	19	+	381	2	30	negative-loop-partner-peaks	366	CCACCTTGTTGGAGGGCTGGGCCGAGGTCCTGTTTAAGAGCTAAGCTG	chr1:2242583-2243604_chr1:2242948-2242967:+_381;2:2|3:30;negative-loop-partner-peaks_366	37	0.143382	32
367	chr1	2242583	2243604	2242951	2242970	19	+	384	3	68	negative-loop-partner-peaks	367	CCACCTTGTTGGGCTGGGCCGAGGTCCTGGGGTTTAAGAGCTAAGCTG	chr1:2242583-2243604_chr1:2242951-2242970:+_384;2:3|3:68;negative-loop-partner-peaks_367	43	0.0695067	71
368	chr1	2242583	2243604	2242960	2242979	19	-	380	0	22	negative-loop-partner-peaks	368	CCACCTTGTTGGCGAGGCCCACCCAGGACCTGTTTAAGAGCTAAGCTG	chr1:2242583-2243604_chr1:2242960-2242979:-_380;2:0|3:22;negative-loop-partner-peaks_368	52	0.201869	22
369	chr1	2242583	2243604	2242960	2242979	19	+	393	0	31	negative-loop-partner-peaks	369	CCACCTTGTTGGAGGTCCTGGGTGGGCCTCGGTTTAAGAGCTAAGCTG	chr1:2242583-2243604_chr1:2242960-2242979:+_393;2:0|3:31;negative-loop-partner-peaks_369	56	0.124463	31
370	chr1	2242583	2243604	2242967	2242986	19	-	387	1	7	negative-loop-partner-peaks	370	CCACCTTGTTGGCGGTCCTCGAGGCCCACCCGTTTAAGAGCTAAGCTG	chr1:2242583-2243604_chr1:2242967-2242986:-_387;2:1|3:7;negative-loop-partner-peaks_370	56	0.478414	8
371	chr1	2242583	2243604	2242973	2242992	19	+	406	0	13	negative-loop-partner-peaks	371	CCACCTTGTTGGGCCTCGAGGACCGTCCCTGGTTTAAGAGCTAAGCTG	chr1:2242583-2243604_chr1:2242973-2242992:+_406;2:0|3:13;negative-loop-partner-peaks_371	64	0.375242	13
372	chr1	2242583	2243604	2242977	2242996	19	-	397	5	11	negative-loop-partner-peaks	372	CCACCTTGTTGGGCCACAGGGACGGTCCTCGGTTTAAGAGCTAAGCTG	chr1:2242583-2243604_chr1:2242977-2242996:-_397;2:5|3:11;negative-loop-partner-peaks_372	64	0.410604	16
373	chr1	2242583	2243604	2242981	2243000	19	+	414	1	17	negative-loop-partner-peaks	373	CCACCTTGTTGGGACCGTCCCTGTGGCCACAGTTTAAGAGCTAAGCTG	chr1:2242583-2243604_chr1:2242981-2243000:+_414;2:1|3:17;negative-loop-partner-peaks_373	49	0.200953	18
374	chr1	2242583	2243604	2242982	2243001	19	+	415	0	4	negative-loop-partner-peaks	374	CCACCTTGTTGGACCGTCCCTGTGGCCACATGTTTAAGAGCTAAGCTG	chr1:2242583-2243604_chr1:2242982-2243001:+_415;2:0|3:4;negative-loop-partner-peaks_374	54	0.711303	4
375	chr1	2242583	2243604	2242986	2243005	19	-	406	1	37	negative-loop-partner-peaks	375	CCACCTTGTTGGGCCCATGTGGCCACAGGGAGTTTAAGAGCTAAGCTG	chr1:2242583-2243604_chr1:2242986-2243005:-_406;2:1|3:37;negative-loop-partner-peaks_375	54	0.0989285	38
376	chr1	2242583	2243604	2242990	2243009	19	-	410	2	13	negative-loop-partner-peaks	376	CCACCTTGTTGGGAGTGCCCATGTGGCCACAGTTTAAGAGCTAAGCTG	chr1:2242583-2243604_chr1:2242990-2243009:-_410;2:2|3:13;negative-loop-partner-peaks_376	63	0.291435	15
377	chr1	2242583	2243604	2242991	2243010	19	-	411	2	29	negative-loop-partner-peaks	377	CCACCTTGTTGGAGAGTGCCCATGTGGCCACGTTTAAGAGCTAAGCTG	chr1:2242583-2243604_chr1:2242991-2243010:-_411;2:2|3:29;negative-loop-partner-peaks_377	46	0.159157	31
378	chr1	2242583	2243604	2242995	2243014	19	+	428	1	20	negative-loop-partner-peaks	378	CCACCTTGTTGGCCACATGGGCACTCTGCCTGTTTAAGAGCTAAGCTG	chr1:2242583-2243604_chr1:2242995-2243014:+_428;2:1|3:20;negative-loop-partner-peaks_378	45	0.257956	21
379	chr1	2242583	2243604	2242998	2243017	19	-	418	1	6	negative-loop-partner-peaks	379	CCACCTTGTTGGCCGAGGCAGAGTGCCCATGGTTTAAGAGCTAAGCTG	chr1:2242583-2243604_chr1:2242998-2243017:-_418;2:1|3:6;negative-loop-partner-peaks_379	64	0.405151	7
380	chr1	2242583	2243604	2243011	2243030	19	+	444	0	13	negative-loop-partner-peaks	380	CCACCTTGTTGGCCTCGGAGCTGAGCACCGCGTTTAAGAGCTAAGCTG	chr1:2242583-2243604_chr1:2243011-2243030:+_444;2:0|3:13;negative-loop-partner-peaks_380	34	0.640756	13
381	chr1	2242583	2243604	2243012	2243031	19	+	445	0	15	negative-loop-partner-peaks	381	CCACCTTGTTGGCTCGGAGCTGAGCACCGCAGTTTAAGAGCTAAGCTG	chr1:2242583-2243604_chr1:2243012-2243031:+_445;2:0|3:15;negative-loop-partner-peaks_381	53	0.416826	15
382	chr1	2242583	2243604	2243014	2243033	19	-	434	1	18	negative-loop-partner-peaks	382	CCACCTTGTTGGCCTGCGGTGCTCAGCTCCGGTTTAAGAGCTAAGCTG	chr1:2242583-2243604_chr1:2243014-2243033:-_434;2:1|3:18;negative-loop-partner-peaks_382	59	0.204523	19
383	chr1	2242583	2243604	2243023	2243042	19	+	456	1	12	negative-loop-partner-peaks	383	CCACCTTGTTGGGCACCGCAGGGCTTGATGAGTTTAAGAGCTAAGCTG	chr1:2242583-2243604_chr1:2243023-2243042:+_456;2:1|3:12;negative-loop-partner-peaks_383	53	0.2775	13
384	chr1	2242583	2243604	2243029	2243048	19	-	449	1	5	negative-loop-partner-peaks	384	CCACCTTGTTGGGGGCCGTCATCAAGCCCTGGTTTAAGAGCTAAGCTG	chr1:2242583-2243604_chr1:2243029-2243048:-_449;2:1|3:5;negative-loop-partner-peaks_384	73	0.562167	6
385	chr1	2242583	2243604	2243041	2243060	19	+	474	0	14	negative-loop-partner-peaks	385	CCACCTTGTTGGACGGCCCTCCCGACCCTCCGTTTAAGAGCTAAGCTG	chr1:2242583-2243604_chr1:2243041-2243060:+_474;2:0|3:14;negative-loop-partner-peaks_385	55	0.303745	14
386	chr1	2242583	2243604	2243048	2243067	19	-	468	1	5	negative-loop-partner-peaks	386	CCACCTTGTTGGGTCTCCGGGAGGGTCGGGAGTTTAAGAGCTAAGCTG	chr1:2242583-2243604_chr1:2243048-2243067:-_468;2:1|3:5;negative-loop-partner-peaks_386	55	0.466694	6
387	chr1	2242583	2243604	2243049	2243068	19	-	469	2	21	negative-loop-partner-peaks	387	CCACCTTGTTGGAGTCTCCGGGAGGGTCGGGGTTTAAGAGCTAAGCTG	chr1:2242583-2243604_chr1:2243049-2243068:-_469;2:2|3:21;negative-loop-partner-peaks_387	49	0.178736	23
388	chr1	2242583	2243604	2243052	2243071	19	+	485	1	4	negative-loop-partner-peaks	388	CCACCTTGTTGGGACCCTCCCGGAGACTCAAGTTTAAGAGCTAAGCTG	chr1:2242583-2243604_chr1:2243052-2243071:+_485;2:1|3:4;negative-loop-partner-peaks_388	51	0.350752	5
389	chr1	2242583	2243604	2243052	2243071	19	-	472	0	9	negative-loop-partner-peaks	389	CCACCTTGTTGGTTGAGTCTCCGGGAGGGTCGTTTAAGAGCTAAGCTG	chr1:2242583-2243604_chr1:2243052-2243071:-_472;2:0|3:9;negative-loop-partner-peaks_389	38	0.408926	9
390	chr1	2242583	2243604	2243053	2243072	19	-	473	0	10	negative-loop-partner-peaks	390	CCACCTTGTTGGTTTGAGTCTCCGGGAGGGTGTTTAAGAGCTAAGCTG	chr1:2242583-2243604_chr1:2243053-2243072:-_473;2:0|3:10;negative-loop-partner-peaks_390	44	0.329995	10
391	chr1	2242583	2243604	2243057	2243076	19	-	477	0	12	negative-loop-partner-peaks	391	CCACCTTGTTGGTGCCTTTGAGTCTCCGGGAGTTTAAGAGCTAAGCTG	chr1:2242583-2243604_chr1:2243057-2243076:-_477;2:0|3:12;negative-loop-partner-peaks_391	66	0.354783	8
392	chr1	2242583	2243604	2243058	2243077	19	-	478	0	8	negative-loop-partner-peaks	392	CCACCTTGTTGGGTGCCTTTGAGTCTCCGGGGTTTAAGAGCTAAGCTG	chr1:2242583-2243604_chr1:2243058-2243077:-_478;2:0|3:8;negative-loop-partner-peaks_392	66	0.354783	8
393	chr1	2242583	2243604	2243061	2243080	19	-	481	0	17	negative-loop-partner-peaks	393	CCACCTTGTTGGGCAGTGCCTTTGAGTCTCCGTTTAAGAGCTAAGCTG	chr1:2242583-2243604_chr1:2243061-2243080:-_481;2:0|3:17;negative-loop-partner-peaks_393	43	0.254001	15
394	chr1	2242583	2243604	2243062	2243081	19	-	482	2	13	negative-loop-partner-peaks	394	CCACCTTGTTGGGGCAGTGCCTTTGAGTCTCGTTTAAGAGCTAAGCTG	chr1:2242583-2243604_chr1:2243062-2243081:-_482;2:2|3:13;negative-loop-partner-peaks_394	43	0.254001	15
395	chr1	2242583	2243604	2243076	2243095	19	+	509	0	25	negative-loop-partner-peaks	395	CCACCTTGTTGGCTGCCTCCAGCAGCCACGTGTTTAAGAGCTAAGCTG	chr1:2242583-2243604_chr1:2243076-2243095:+_509;2:0|3:25;negative-loop-partner-peaks_395	50	0.146976	38
396	chr1	2242583	2243604	2243077	2243096	19	+	510	2	36	negative-loop-partner-peaks	396	CCACCTTGTTGGTGCCTCCAGCAGCCACGTGGTTTAAGAGCTAAGCTG	chr1:2242583-2243604_chr1:2243077-2243096:+_510;2:2|3:36;negative-loop-partner-peaks_396	61	0.165945	35
397	chr1	2242583	2243604	2243078	2243097	19	+	511	2	33	negative-loop-partner-peaks	397	CCACCTTGTTGGGCCTCCAGCAGCCACGTGGGTTTAAGAGCTAAGCTG	chr1:2242583-2243604_chr1:2243078-2243097:+_511;2:2|3:33;negative-loop-partner-peaks_397
398	chr1	2242583	2243604	2243082	2243101	19	-	502	3	33	negative-loop-partner-peaks	398	CCACCTTGTTGGGCCCCCACGTGGCTGCTGGGTTTAAGAGCTAAGCTG	chr1:2242583-2243604_chr1:2243082-2243101:-_502;2:3|3:33;negative-loop-partner-peaks_398	51	0.1081	36
399	chr1	2242583	2243604	2243083	2243102	19	+	516	1	32	negative-loop-partner-peaks	399	CCACCTTGTTGGCAGCAGCCACGTGGGGGCAGTTTAAGAGCTAAGCTG	chr1:2242583-2243604_chr1:2243083-2243102:+_516;2:1|3:32;negative-loop-partner-peaks_399	44	0.138136	33
400	chr1	2242583	2243604	2243085	2243104	19	-	505	2	52	negative-loop-partner-peaks	400	CCACCTTGTTGGCCTGCCCCCACGTGGCTGCGTTTAAGAGCTAAGCTG	chr1:2242583-2243604_chr1:2243085-2243104:-_505;2:2|3:52;negative-loop-partner-peaks_400	30	0.101905	54
401	chr1	2242583	2243604	2243086	2243105	19	+	519	7	65	negative-loop-partner-peaks	401	CCACCTTGTTGGCAGCCACGTGGGGGCAGGGGTTTAAGAGCTAAGCTG	chr1:2242583-2243604_chr1:2243086-2243105:+_519;2:7|3:65;negative-loop-partner-peaks_401	41	0.0569804	72
402	chr1	2242583	2243604	2243087	2243106	19	+	520	5	81	negative-loop-partner-peaks	402	CCACCTTGTTGGAGCCACGTGGGGGCAGGGAGTTTAAGAGCTAAGCTG	chr1:2242583-2243604_chr1:2243087-2243106:+_520;2:5|3:81;negative-loop-partner-peaks_402	31	0.0521318	86
403	chr1	2242583	2243604	2243099	2243118	19	+	532	8	103	negative-loop-partner-peaks	403	CCACCTTGTTGGGCAGGGAGGGGCGGTGCTCGTTTAAGAGCTAAGCTG	chr1:2242583-2243604_chr1:2243099-2243118:+_532;2:8|3:103;negative-loop-partner-peaks_403	12	0.0749152	111
404	chr1	2242583	2243604	2243100	2243119	19	+	533	13	46	negative-loop-partner-peaks	404	CCACCTTGTTGGCAGGGAGGGGCGGTGCTCTGTTTAAGAGCTAAGCTG	chr1:2242583-2243604_chr1:2243100-2243119:+_533;2:13|3:46;negative-loop-partner-peaks_404	33	0.106372	59
405	chr1	2242583	2243604	2243135	2243154	19	-	555	3	55	negative-loop-partner-peaks	405	CCACCTTGTTGGAGAAGCCTGGGGCAGCTTGGTTTAAGAGCTAAGCTG	chr1:2242583-2243604_chr1:2243135-2243154:-_555;2:3|3:55;negative-loop-partner-peaks_405	30	0.139496	47
406	chr1	2242583	2243604	2243136	2243155	19	-	556	3	44	negative-loop-partner-peaks	406	CCACCTTGTTGGGAGAAGCCTGGGGCAGCTTGTTTAAGAGCTAAGCTG	chr1:2242583-2243604_chr1:2243136-2243155:-_556;2:3|3:44;negative-loop-partner-peaks_406	30	0.139496	47
407	chr1	2242583	2243604	2243137	2243156	19	-	557	4	54	negative-loop-partner-peaks	407	CCACCTTGTTGGAGAGAAGCCTGGGGCAGCTGTTTAAGAGCTAAGCTG	chr1:2242583-2243604_chr1:2243137-2243156:-_557;2:4|3:54;negative-loop-partner-peaks_407	42	0.0668966	58
408	chr1	2242583	2243604	2243138	2243157	19	+	571	3	21	negative-loop-partner-peaks	408	CCACCTTGTTGGGCTGCCCCAGGCTTCTCTTGTTTAAGAGCTAAGCTG	chr1:2242583-2243604_chr1:2243138-2243157:+_571;2:3|3:21;negative-loop-partner-peaks_408	28	0.126294	24
409	chr1	2242583	2243604	2243145	2243164	19	-	565	7	51	negative-loop-partner-peaks	409	CCACCTTGTTGGAACACCAAAGAGAAGCCTGGTTTAAGAGCTAAGCTG	chr1:2242583-2243604_chr1:2243145-2243164:-_565;2:7|3:51;negative-loop-partner-peaks_409
410	chr1	2242583	2243604	2243146	2243165	19	-	566	1	27	negative-loop-partner-peaks	410	CCACCTTGTTGGAAACACCAAAGAGAAGCCTGTTTAAGAGCTAAGCTG	chr1:2242583-2243604_chr1:2243146-2243165:-_566;2:1|3:27;negative-loop-partner-peaks_410	52	0.14869	28
411	chr1	2242583	2243604	2243147	2243166	19	-	567	1	33	negative-loop-partner-peaks	411	CCACCTTGTTGGTAAACACCAAAGAGAAGCCGTTTAAGAGCTAAGCTG	chr1:2242583-2243604_chr1:2243147-2243166:-_567;2:1|3:33;negative-loop-partner-peaks_411	55	0.108737	34
412	chr1	2242583	2243604	2243151	2243170	19	+	584	6	44	negative-loop-partner-peaks	412	CCACCTTGTTGGTCTCTTTGGTGTTTACCTTGTTTAAGAGCTAAGCTG	chr1:2242583-2243604_chr1:2243151-2243170:+_584;2:6|3:44;negative-loop-partner-peaks_412	24	0.178421	50
413	chr1	2242583	2243604	2243152	2243171	19	+	585	3	76	negative-loop-partner-peaks	413	CCACCTTGTTGGCTCTTTGGTGTTTACCTTTGTTTAAGAGCTAAGCTG	chr1:2242583-2243604_chr1:2243152-2243171:+_585;2:3|3:76;negative-loop-partner-peaks_413	30	0.0653366	79
414	chr1	2242583	2243604	2243169	2243188	19	-	589	2	21	negative-loop-partner-peaks	414	CCACCTTGTTGGGCTCTAAGTTTATACCCAAGTTTAAGAGCTAAGCTG	chr1:2242583-2243604_chr1:2243169-2243188:-_589;2:2|3:21;negative-loop-partner-peaks_414	53	0.160196	23
415	chr1	2242583	2243604	2243174	2243193	19	+	607	0	18	negative-loop-partner-peaks	415	CCACCTTGTTGGTATAAACTTAGAGCTTTAAGTTTAAGAGCTAAGCTG	chr1:2242583-2243604_chr1:2243174-2243193:+_607;2:0|3:18;negative-loop-partner-peaks_415	21	0.251257	18
416	chr1	2242583	2243604	2243175	2243194	19	+	608	0	28	negative-loop-partner-peaks	416	CCACCTTGTTGGATAAACTTAGAGCTTTAAAGTTTAAGAGCTAAGCTG	chr1:2242583-2243604_chr1:2243175-2243194:+_608;2:0|3:28;negative-loop-partner-peaks_416	42	0.136618	28
417	chr1	2242583	2243604	2243181	2243200	19	+	614	1	7	negative-loop-partner-peaks	417	CCACCTTGTTGGTTAGAGCTTTAAAGGGCTCGTTTAAGAGCTAAGCTG	chr1:2242583-2243604_chr1:2243181-2243200:+_614;2:1|3:7;negative-loop-partner-peaks_417	45	0.349559	8
418	chr1	2242583	2243604	2243198	2243217	19	+	631	3	28	negative-loop-partner-peaks	418	CCACCTTGTTGGTCTGGCCACCTGCTGAGCTGTTTAAGAGCTAAGCTG	chr1:2242583-2243604_chr1:2243198-2243217:+_631;2:3|3:28;negative-loop-partner-peaks_418	44	0.195125	31
419	chr1	2242583	2243604	2243206	2243225	19	-	626	2	27	negative-loop-partner-peaks	419	CCACCTTGTTGGGCTGGCCTAGCTCAGCAGGGTTTAAGAGCTAAGCTG	chr1:2242583-2243604_chr1:2243206-2243225:-_626;2:2|3:27;negative-loop-partner-peaks_419	61	0.16885	29
420	chr1	2242583	2243604	2243209	2243228	19	-	629	1	16	negative-loop-partner-peaks	420	CCACCTTGTTGGACGGCTGGCCTAGCTCAGCGTTTAAGAGCTAAGCTG	chr1:2242583-2243604_chr1:2243209-2243228:-_629;2:1|3:16;negative-loop-partner-peaks_420	43	0.180375	17
421	chr1	2242583	2243604	2243214	2243233	19	+	647	1	6	negative-loop-partner-peaks	421	CCACCTTGTTGGGCTAGGCCAGCCGTCACCCGTTTAAGAGCTAAGCTG	chr1:2242583-2243604_chr1:2243214-2243233:+_647;2:1|3:6;negative-loop-partner-peaks_421	51	0.624944	7
422	chr1	2242583	2243604	2243215	2243234	19	+	648	0	7	negative-loop-partner-peaks	422	CCACCTTGTTGGCTAGGCCAGCCGTCACCCAGTTTAAGAGCTAAGCTG	chr1:2242583-2243604_chr1:2243215-2243234:+_648;2:0|3:7;negative-loop-partner-peaks_422	56	0.497581	7
423	chr1	2242583	2243604	2243223	2243242	19	-	643	3	20	negative-loop-partner-peaks	423	CCACCTTGTTGGTCTGACCCTGGGTGACGGCGTTTAAGAGCTAAGCTG	chr1:2242583-2243604_chr1:2243223-2243242:-_643;2:3|3:20;negative-loop-partner-peaks_423	39	0.265923	23
424	chr1	2242583	2243604	2243227	2243246	19	-	647	3	20	negative-loop-partner-peaks	424	CCACCTTGTTGGGGGTTCTGACCCTGGGTGAGTTTAAGAGCTAAGCTG	chr1:2242583-2243604_chr1:2243227-2243246:-_647;2:3|3:20;negative-loop-partner-peaks_424	59	0.203255	23
425	chr1	2242583	2243604	2243233	2243252	19	-	653	1	26	negative-loop-partner-peaks	425	CCACCTTGTTGGGGAAGAGGGTTCTGACCCTGTTTAAGAGCTAAGCTG	chr1:2242583-2243604_chr1:2243233-2243252:-_653;2:1|3:26;negative-loop-partner-peaks_425	33	0.144669	37
426	chr1	2242583	2243604	2243234	2243253	19	-	654	4	33	negative-loop-partner-peaks	426	CCACCTTGTTGGGGGAAGAGGGTTCTGACCCGTTTAAGAGCTAAGCTG	chr1:2242583-2243604_chr1:2243234-2243253:-_654;2:4|3:33;negative-loop-partner-peaks_426	33	0.144669	37
427	chr1	2242583	2243604	2243246	2243265	19	-	666	0	22	negative-loop-partner-peaks	427	CCACCTTGTTGGCGGAACAGCTTTGGGAAGAGTTTAAGAGCTAAGCTG	chr1:2242583-2243604_chr1:2243246-2243265:-_666;2:0|3:22;negative-loop-partner-peaks_427	50	0.247225	22
428	chr1	2242583	2243604	2243247	2243266	19	+	680	1	4	negative-loop-partner-peaks	428	CCACCTTGTTGGCTTCCCAAAGCTGTTCCGAGTTTAAGAGCTAAGCTG	chr1:2242583-2243604_chr1:2243247-2243266:+_680;2:1|3:4;negative-loop-partner-peaks_428	55	0.643842	5
429	chr1	2242583	2243604	2243247	2243266	19	-	667	0	16	negative-loop-partner-peaks	429	CCACCTTGTTGGTCGGAACAGCTTTGGGAAGGTTTAAGAGCTAAGCTG	chr1:2242583-2243604_chr1:2243247-2243266:-_667;2:0|3:16;negative-loop-partner-peaks_429	46	0.167576	16
430	chr1	2242583	2243604	2243248	2243267	19	+	681	0	3	negative-loop-partner-peaks	430	CCACCTTGTTGGTTCCCAAAGCTGTTCCGAAGTTTAAGAGCTAAGCTG	chr1:2242583-2243604_chr1:2243248-2243267:+_681;2:0|3:3;negative-loop-partner-peaks_430	59	0.781567	3
431	chr1	2242583	2243604	2243253	2243272	19	-	673	0	3	negative-loop-partner-peaks	431	CCACCTTGTTGGATCCCTTCGGAACAGCTTTGTTTAAGAGCTAAGCTG	chr1:2242583-2243604_chr1:2243253-2243272:-_673;2:0|3:3;negative-loop-partner-peaks_431	34	0.37821	6
432	chr1	2242583	2243604	2243254	2243273	19	-	674	1	5	negative-loop-partner-peaks	432	CCACCTTGTTGGGATCCCTTCGGAACAGCTTGTTTAAGAGCTAAGCTG	chr1:2242583-2243604_chr1:2243254-2243273:-_674;2:1|3:5;negative-loop-partner-peaks_432	34	0.37821	6
433	chr1	2242583	2243604	2243255	2243274	19	+	688	0	7	negative-loop-partner-peaks	433	CCACCTTGTTGGAGCTGTTCCGAAGGGATCCGTTTAAGAGCTAAGCTG	chr1:2242583-2243604_chr1:2243255-2243274:+_688;2:0|3:7;negative-loop-partner-peaks_433	41	0.484106	7
434	chr1	2242583	2243604	2243256	2243275	19	+	689	0	6	negative-loop-partner-peaks	434	CCACCTTGTTGGGCTGTTCCGAAGGGATCCAGTTTAAGAGCTAAGCTG	chr1:2242583-2243604_chr1:2243256-2243275:+_689;2:0|3:6;negative-loop-partner-peaks_434	67	0.511663	6
435	chr1	2242583	2243604	2243257	2243276	19	+	690	2	4	negative-loop-partner-peaks	435	CCACCTTGTTGGCTGTTCCGAAGGGATCCAGGTTTAAGAGCTAAGCTG	chr1:2242583-2243604_chr1:2243257-2243276:+_690;2:2|3:4;negative-loop-partner-peaks_435	67	0.511663	6
436	chr1	2242583	2243604	2243265	2243284	19	-	685	0	15	negative-loop-partner-peaks	436	CCACCTTGTTGGGGAGACCCCTGGATCCCTTGTTTAAGAGCTAAGCTG	chr1:2242583-2243604_chr1:2243265-2243284:-_685;2:0|3:15;negative-loop-partner-peaks_436	51	0.322003	15
437	chr1	2242583	2243604	2243280	2243299	19	+	713	13	53	negative-loop-partner-peaks	437	CCACCTTGTTGGCTCCTGAGTGCTGGGGGAGGTTTAAGAGCTAAGCTG	chr1:2242583-2243604_chr1:2243280-2243299:+_713;2:13|3:53;negative-loop-partner-peaks_437	26	0.0511027	66
438	chr1	2242583	2243604	2243283	2243302	19	+	716	9	80	negative-loop-partner-peaks	438	CCACCTTGTTGGCTGAGTGCTGGGGGAGAGGGTTTAAGAGCTAAGCTG	chr1:2242583-2243604_chr1:2243283-2243302:+_716;2:9|3:80;negative-loop-partner-peaks_438	47	0.0427981	89
439	chr1	2242583	2243604	2243285	2243304	19	-	705	9	72	negative-loop-partner-peaks	439	CCACCTTGTTGGCTCCTCTCCCCCAGCACTCGTTTAAGAGCTAAGCTG	chr1:2242583-2243604_chr1:2243285-2243304:-_705;2:9|3:72;negative-loop-partner-peaks_439	52	0.0860433	81
440	chr1	2242583	2243604	2243289	2243308	19	+	722	5	85	negative-loop-partner-peaks	440	CCACCTTGTTGGGCTGGGGGAGAGGAGGCCTGTTTAAGAGCTAAGCTG	chr1:2242583-2243604_chr1:2243289-2243308:+_722;2:5|3:85;negative-loop-partner-peaks_440	26	0.0429444	90
441	chr1	2242583	2243604	2243292	2243311	19	+	725	15	167	negative-loop-partner-peaks	441	CCACCTTGTTGGGGGGGAGAGGAGGCCTGGGGTTTAAGAGCTAAGCTG	chr1:2242583-2243604_chr1:2243292-2243311:+_725;2:15|3:167;negative-loop-partner-peaks_441	37	0.0257262	182
442	chr1	2242583	2243604	2243293	2243312	19	+	726	10	158	negative-loop-partner-peaks	442	CCACCTTGTTGGGGGGAGAGGAGGCCTGGGTGTTTAAGAGCTAAGCTG	chr1:2242583-2243604_chr1:2243293-2243312:+_726;2:10|3:158;negative-loop-partner-peaks_442	46	0.0294664	168
443	chr1	2242583	2243604	2243308	2243327	19	-	728	4	26	negative-loop-partner-peaks	443	CCACCTTGTTGGCAGGGAGCTTCTCCCACCCGTTTAAGAGCTAAGCTG	chr1:2242583-2243604_chr1:2243308-2243327:-_728;2:4|3:26;negative-loop-partner-peaks_443	53	0.127772	30
444	chr1	2242583	2243604	2243318	2243337	19	+	751	3	130	negative-loop-partner-peaks	444	CCACCTTGTTGGAGCTCCCTGCCTCCATGCCGTTTAAGAGCTAAGCTG	chr1:2242583-2243604_chr1:2243318-2243337:+_751;2:3|3:130;negative-loop-partner-peaks_444	39	0.0275895	133
445	chr1	2242583	2243604	2243319	2243338	19	+	752	5	63	negative-loop-partner-peaks	445	CCACCTTGTTGGGCTCCCTGCCTCCATGCCAGTTTAAGAGCTAAGCTG	chr1:2242583-2243604_chr1:2243319-2243338:+_752;2:5|3:63;negative-loop-partner-peaks_445	59	0.0901201	56
446	chr1	2242583	2243604	2243320	2243339	19	+	753	9	47	negative-loop-partner-peaks	446	CCACCTTGTTGGCTCCCTGCCTCCATGCCAGGTTTAAGAGCTAAGCTG	chr1:2242583-2243604_chr1:2243320-2243339:+_753;2:9|3:47;negative-loop-partner-peaks_446	59	0.0901201	56
447	chr1	2242583	2243604	2243323	2243342	19	+	756	1	51	negative-loop-partner-peaks	447	CCACCTTGTTGGCCTGCCTCCATGCCAGGGGGTTTAAGAGCTAAGCTG	chr1:2242583-2243604_chr1:2243323-2243342:+_756;2:1|3:51;negative-loop-partner-peaks_447	43	0.0946462	52
448	chr1	2242583	2243604	2243324	2243343	19	+	757	6	41	negative-loop-partner-peaks	448	CCACCTTGTTGGCTGCCTCCATGCCAGGGGAGTTTAAGAGCTAAGCTG	chr1:2242583-2243604_chr1:2243324-2243343:+_757;2:6|3:41;negative-loop-partner-peaks_448	45	0.101768	47
449	chr1	2242583	2243604	2243325	2243344	19	-	745	4	44	negative-loop-partner-peaks	449	CCACCTTGTTGGCTCCCCTGGCATGGAGGCAGTTTAAGAGCTAAGCTG	chr1:2242583-2243604_chr1:2243325-2243344:-_745;2:4|3:44;negative-loop-partner-peaks_449	42	0.0836142	48
450	chr1	2242583	2243604	2243326	2243345	19	-	746	11	49	negative-loop-partner-peaks	450	CCACCTTGTTGGCCTCCCCTGGCATGGAGGCGTTTAAGAGCTAAGCTG	chr1:2242583-2243604_chr1:2243326-2243345:-_746;2:11|3:49;negative-loop-partner-peaks_450	28	0.117392	60
451	chr1	2242583	2243604	2243330	2243349	19	+	763	9	70	negative-loop-partner-peaks	451	CCACCTTGTTGGCCATGCCAGGGGAGGGCAGGTTTAAGAGCTAAGCTG	chr1:2242583-2243604_chr1:2243330-2243349:+_763;2:9|3:70;negative-loop-partner-peaks_451	45	0.0549145	79
452	chr1	2242583	2243604	2243333	2243352	19	-	753	7	65	negative-loop-partner-peaks	452	CCACCTTGTTGGCCTCTGCCCTCCCCTGGCAGTTTAAGAGCTAAGCTG	chr1:2242583-2243604_chr1:2243333-2243352:-_753;2:7|3:65;negative-loop-partner-peaks_452	38	0.0495007	72
453	chr1	2242583	2243604	2243334	2243353	19	+	767	7	150	negative-loop-partner-peaks	453	CCACCTTGTTGGGCCAGGGGAGGGCAGAGGTGTTTAAGAGCTAAGCTG	chr1:2242583-2243604_chr1:2243334-2243353:+_767;2:7|3:150;negative-loop-partner-peaks_453	36	0.0297358	211
454	chr1	2242583	2243604	2243335	2243354	19	+	768	20	191	negative-loop-partner-peaks	454	CCACCTTGTTGGCCAGGGGAGGGCAGAGGTGGTTTAAGAGCTAAGCTG	chr1:2242583-2243604_chr1:2243335-2243354:+_768;2:20|3:191;negative-loop-partner-peaks_454	36	0.0297358	211
455	chr1	2242583	2243604	2243347	2243366	19	+	780	25	399	negative-loop-partner-peaks	455	CCACCTTGTTGGAGAGGTGGGGGGAGAGAGAGTTTAAGAGCTAAGCTG	chr1:2242583-2243604_chr1:2243347-2243366:+_780;2:25|3:399;negative-loop-partner-peaks_455	50	0.00792845	424
456	chr1	2242583	2243604	2243372	2243391	19	-	792	4	89	negative-loop-partner-peaks	456	CCACCTTGTTGGTGCAGAGGTAGGGTGGGGAGTTTAAGAGCTAAGCTG	chr1:2242583-2243604_chr1:2243372-2243391:-_792;2:4|3:89;negative-loop-partner-peaks_456	47	0.037759	93
457	chr1	2242583	2243604	2243373	2243392	19	-	793	9	107	negative-loop-partner-peaks	457	CCACCTTGTTGGATGCAGAGGTAGGGTGGGGGTTTAAGAGCTAAGCTG	chr1:2242583-2243604_chr1:2243373-2243392:-_793;2:9|3:107;negative-loop-partner-peaks_457	36	0.0293298	116
458	chr1	2242583	2243604	2243376	2243395	19	-	796	8	96	negative-loop-partner-peaks	458	CCACCTTGTTGGAGGATGCAGAGGTAGGGTGGTTTAAGAGCTAAGCTG	chr1:2242583-2243604_chr1:2243376-2243395:-_796;2:8|3:96;negative-loop-partner-peaks_458	56	0.0459119	104
459	chr1	2242583	2243604	2243377	2243396	19	+	810	3	41	negative-loop-partner-peaks	459	CCACCTTGTTGGACCCTACCTCTGCATCCTCGTTTAAGAGCTAAGCTG	chr1:2242583-2243604_chr1:2243377-2243396:+_810;2:3|3:41;negative-loop-partner-peaks_459	41	0.130618	44
460	chr1	2242583	2243604	2243378	2243397	19	-	798	3	113	negative-loop-partner-peaks	460	CCACCTTGTTGGTGAGGATGCAGAGGTAGGGGTTTAAGAGCTAAGCTG	chr1:2242583-2243604_chr1:2243378-2243397:-_798;2:3|3:113;negative-loop-partner-peaks_460	51	0.0393636	116
461	chr1	2242583	2243604	2243381	2243400	19	-	801	5	37	negative-loop-partner-peaks	461	CCACCTTGTTGGGCCTGAGGATGCAGAGGTAGTTTAAGAGCTAAGCTG	chr1:2242583-2243604_chr1:2243381-2243400:-_801;2:5|3:37;negative-loop-partner-peaks_461	55	0.148057	42
462	chr1	2242583	2243604	2243382	2243401	19	-	802	6	78	negative-loop-partner-peaks	462	CCACCTTGTTGGAGCCTGAGGATGCAGAGGTGTTTAAGAGCTAAGCTG	chr1:2242583-2243604_chr1:2243382-2243401:-_802;2:6|3:78;negative-loop-partner-peaks_462	55	0.0798117	84
463	chr1	2242583	2243604	2243383	2243402	19	+	816	9	88	negative-loop-partner-peaks	463	CCACCTTGTTGGCCTCTGCATCCTCAGGCTCGTTTAAGAGCTAAGCTG	chr1:2242583-2243604_chr1:2243383-2243402:+_816;2:9|3:88;negative-loop-partner-peaks_463	45	0.0521511	97
464	chr1	2242583	2243604	2243386	2243405	19	-	806	6	70	negative-loop-partner-peaks	464	CCACCTTGTTGGCCTGAGCCTGAGGATGCAGGTTTAAGAGCTAAGCTG	chr1:2242583-2243604_chr1:2243386-2243405:-_806;2:6|3:70;negative-loop-partner-peaks_464	54	0.0588543	76
465	chr1	2242583	2243604	2243408	2243427	19	+	841	5	24	negative-loop-partner-peaks	465	CCACCTTGTTGGCCCAGCATTCACACCTGCCGTTTAAGAGCTAAGCTG	chr1:2242583-2243604_chr1:2243408-2243427:+_841;2:5|3:24;negative-loop-partner-peaks_465	32	0.173757	29
466	chr1	2242583	2243604	2243409	2243428	19	+	842	2	38	negative-loop-partner-peaks	466	CCACCTTGTTGGCCAGCATTCACACCTGCCTGTTTAAGAGCTAAGCTG	chr1:2242583-2243604_chr1:2243409-2243428:+_842;2:2|3:38;negative-loop-partner-peaks_466	40	0.127602	40
467	chr1	2242583	2243604	2243411	2243430	19	-	831	2	30	negative-loop-partner-peaks	467	CCACCTTGTTGGCCAGGCAGGTGTGAATGCTGTTTAAGAGCTAAGCTG	chr1:2242583-2243604_chr1:2243411-2243430:-_831;2:2|3:30;negative-loop-partner-peaks_467	43	0.215184	32
468	chr1	2242583	2243604	2243419	2243438	19	+	852	12	72	negative-loop-partner-peaks	468	CCACCTTGTTGGCACCTGCCTGGGCCTCTGCGTTTAAGAGCTAAGCTG	chr1:2242583-2243604_chr1:2243419-2243438:+_852;2:12|3:72;negative-loop-partner-peaks_468	33	0.0516816	84
469	chr1	2242583	2243604	2243424	2243443	19	-	844	9	77	negative-loop-partner-peaks	469	CCACCTTGTTGGTCCCTGCAGAGGCCCAGGCGTTTAAGAGCTAAGCTG	chr1:2242583-2243604_chr1:2243424-2243443:-_844;2:9|3:77;negative-loop-partner-peaks_469	48	0.0528465	86
470	chr1	2242583	2243604	2243428	2243447	19	+	861	2	29	negative-loop-partner-peaks	470	CCACCTTGTTGGGGGCCTCTGCAGGGACCACGTTTAAGAGCTAAGCTG	chr1:2242583-2243604_chr1:2243428-2243447:+_861;2:2|3:29;negative-loop-partner-peaks_470	48	0.180453	31
471	chr1	2242583	2243604	2243428	2243447	19	-	848	8	36	negative-loop-partner-peaks	471	CCACCTTGTTGGGTGGTCCCTGCAGAGGCCCGTTTAAGAGCTAAGCTG	chr1:2242583-2243604_chr1:2243428-2243447:-_848;2:8|3:36;negative-loop-partner-peaks_471	47	0.091227	44
472	chr1	2242583	2243604	2243434	2243453	19	-	854	0	4	negative-loop-partner-peaks	472	CCACCTTGTTGGTAACCCGTGGTCCCTGCAGGTTTAAGAGCTAAGCTG	chr1:2242583-2243604_chr1:2243434-2243453:-_854;2:0|3:4;negative-loop-partner-peaks_472	60	0.510286	4
473	chr1	2242583	2243604	2243446	2243465	19	-	866	0	16	negative-loop-partner-peaks	473	CCACCTTGTTGGAGGCTGGAGGGCTAACCCGGTTTAAGAGCTAAGCTG	chr1:2242583-2243604_chr1:2243446-2243465:-_866;2:0|3:16;negative-loop-partner-peaks_473	61	0.383542	16
474	chr1	2242583	2243604	2243458	2243477	19	+	891	3	113	negative-loop-partner-peaks	474	CCACCTTGTTGGCCAGCCTCAGCTCCCTGGAGTTTAAGAGCTAAGCTG	chr1:2242583-2243604_chr1:2243458-2243477:+_891;2:3|3:113;negative-loop-partner-peaks_474	43	0.0380402	116
475	chr1	2242583	2243604	2243458	2243477	19	-	878	10	127	negative-loop-partner-peaks	475	CCACCTTGTTGGTCCAGGGAGCTGAGGCTGGGTTTAAGAGCTAAGCTG	chr1:2242583-2243604_chr1:2243458-2243477:-_878;2:10|3:127;negative-loop-partner-peaks_475	45	0.0207834	137
476	chr1	2242583	2243604	2243459	2243478	19	+	892	7	48	negative-loop-partner-peaks	476	CCACCTTGTTGGCAGCCTCAGCTCCCTGGAAGTTTAAGAGCTAAGCTG	chr1:2242583-2243604_chr1:2243459-2243478:+_892;2:7|3:48;negative-loop-partner-peaks_476	48	0.073165	55
477	chr1	2242583	2243604	2243461	2243480	19	-	881	6	56	negative-loop-partner-peaks	477	CCACCTTGTTGGCCTTCCAGGGAGCTGAGGCGTTTAAGAGCTAAGCTG	chr1:2242583-2243604_chr1:2243461-2243480:-_881;2:6|3:56;negative-loop-partner-peaks_477	28	0.064232	62
478	chr1	2242583	2243604	2243473	2243492	19	-	893	0	16	negative-loop-partner-peaks	478	CCACCTTGTTGGACTGGGAGCTGCCCTTCCAGTTTAAGAGCTAAGCTG	chr1:2242583-2243604_chr1:2243473-2243492:-_893;2:0|3:16;negative-loop-partner-peaks_478	43	0.207247	16
479	chr1	2242583	2243604	2243474	2243493	19	-	894	0	26	negative-loop-partner-peaks	479	CCACCTTGTTGGTACTGGGAGCTGCCCTTCCGTTTAAGAGCTAAGCTG	chr1:2242583-2243604_chr1:2243474-2243493:-_894;2:0|3:26;negative-loop-partner-peaks_479	22	0.129095	26
480	chr1	2242583	2243604	2243484	2243503	19	+	917	0	24	negative-loop-partner-peaks	480	CCACCTTGTTGGCTCCCAGTACCCCTGTTCCGTTTAAGAGCTAAGCTG	chr1:2242583-2243604_chr1:2243484-2243503:+_917;2:0|3:24;negative-loop-partner-peaks_480	33	0.160292	24
481	chr1	2242583	2243604	2243489	2243508	19	-	909	0	14	negative-loop-partner-peaks	481	CCACCTTGTTGGTGCCAGGAACAGGGGTACTGTTTAAGAGCTAAGCTG	chr1:2242583-2243604_chr1:2243489-2243508:-_909;2:0|3:14;negative-loop-partner-peaks_481	45	0.44056	14
482	chr1	2242583	2243604	2243490	2243509	19	-	910	1	20	negative-loop-partner-peaks	482	CCACCTTGTTGGCTGCCAGGAACAGGGGTACGTTTAAGAGCTAAGCTG	chr1:2242583-2243604_chr1:2243490-2243509:-_910;2:1|3:20;negative-loop-partner-peaks_482	35	0.235302	21
483	chr1	2242583	2243604	2243496	2243515	19	-	916	2	69	negative-loop-partner-peaks	483	CCACCTTGTTGGCAGGCACTGCCAGGAACAGGTTTAAGAGCTAAGCTG	chr1:2242583-2243604_chr1:2243496-2243515:-_916;2:2|3:69;negative-loop-partner-peaks_483
484	chr1	2242583	2243604	2243497	2243516	19	-	917	3	29	negative-loop-partner-peaks	484	CCACCTTGTTGGACAGGCACTGCCAGGAACAGTTTAAGAGCTAAGCTG	chr1:2242583-2243604_chr1:2243497-2243516:-_917;2:3|3:29;negative-loop-partner-peaks_484	54	0.171299	32
485	chr1	2242583	2243604	2243498	2243517	19	-	918	2	23	negative-loop-partner-peaks	485	CCACCTTGTTGGAACAGGCACTGCCAGGAACGTTTAAGAGCTAAGCTG	chr1:2242583-2243604_chr1:2243498-2243517:-_918;2:2|3:23;negative-loop-partner-peaks_485	36	0.287031	25
486	chr1	2242583	2243604	2243504	2243523	19	-	924	0	21	negative-loop-partner-peaks	486	CCACCTTGTTGGCTTGGGAACAGGCACTGCCGTTTAAGAGCTAAGCTG	chr1:2242583-2243604_chr1:2243504-2243523:-_924;2:0|3:21;negative-loop-partner-peaks_486	48	0.191618	21
487	chr1	2242583	2243604	2243514	2243533	19	-	934	4	29	negative-loop-partner-peaks	487	CCACCTTGTTGGCTCTTGGGGGCTTGGGAACGTTTAAGAGCTAAGCTG	chr1:2242583-2243604_chr1:2243514-2243533:-_934;2:4|3:29;negative-loop-partner-peaks_487	25	0.116935	33
488	chr1	2242583	2243604	2243515	2243534	19	+	948	1	9	negative-loop-partner-peaks	488	CCACCTTGTTGGTTCCCAAGCCCCCAAGAGCGTTTAAGAGCTAAGCTG	chr1:2242583-2243604_chr1:2243515-2243534:+_948;2:1|3:9;negative-loop-partner-peaks_488	30	0.343725	10
489	chr1	2242583	2243604	2243516	2243535	19	+	949	3	51	negative-loop-partner-peaks	489	CCACCTTGTTGGTCCCAAGCCCCCAAGAGCTGTTTAAGAGCTAAGCTG	chr1:2242583-2243604_chr1:2243516-2243535:+_949;2:3|3:51;negative-loop-partner-peaks_489	54	0.088115	56
490	chr1	2242583	2243604	2243517	2243536	19	+	950	6	50	negative-loop-partner-peaks	490	CCACCTTGTTGGCCCAAGCCCCCAAGAGCTGGTTTAAGAGCTAAGCTG	chr1:2242583-2243604_chr1:2243517-2243536:+_950;2:6|3:50;negative-loop-partner-peaks_490
491	chr1	2242583	2243604	2243520	2243539	19	-	940	1	28	negative-loop-partner-peaks	491	CCACCTTGTTGGCCCCAGCTCTTGGGGGCTTGTTTAAGAGCTAAGCTG	chr1:2242583-2243604_chr1:2243520-2243539:-_940;2:1|3:28;negative-loop-partner-peaks_491	24	0.138422	29
492	chr1	2242583	2243604	2243521	2243540	19	-	941	2	34	negative-loop-partner-peaks	492	CCACCTTGTTGGACCCCAGCTCTTGGGGGCTGTTTAAGAGCTAAGCTG	chr1:2242583-2243604_chr1:2243521-2243540:-_941;2:2|3:34;negative-loop-partner-peaks_492	19	0.105929	36
493	chr1	2242583	2243604	2243522	2243541	19	+	955	2	37	negative-loop-partner-peaks	493	CCACCTTGTTGGGCCCCCAAGAGCTGGGGTCGTTTAAGAGCTAAGCTG	chr1:2242583-2243604_chr1:2243522-2243541:+_955;2:2|3:37;negative-loop-partner-peaks_493	32	0.129506	39
494	chr1	2242583	2243604	2243527	2243546	19	-	947	5	51	negative-loop-partner-peaks	494	CCACCTTGTTGGCCCCAGACCCCAGCTCTTGGTTTAAGAGCTAAGCTG	chr1:2242583-2243604_chr1:2243527-2243546:-_947;2:5|3:51;negative-loop-partner-peaks_494
495	chr1	2242583	2243604	2243528	2243547	19	-	948	5	60	negative-loop-partner-peaks	495	CCACCTTGTTGGTCCCCAGACCCCAGCTCTTGTTTAAGAGCTAAGCTG	chr1:2242583-2243604_chr1:2243528-2243547:-_948;2:5|3:60;negative-loop-partner-peaks_495	27	0.0775988	65
496	chr1	2242583	2243604	2243529	2243548	19	-	949	4	112	negative-loop-partner-peaks	496	CCACCTTGTTGGTTCCCCAGACCCCAGCTCTGTTTAAGAGCTAAGCTG	chr1:2242583-2243604_chr1:2243529-2243548:-_949;2:4|3:112;negative-loop-partner-peaks_496	30	0.0405816	116
497	chr1	2242583	2243604	2243538	2243557	19	+	971	1	27	negative-loop-partner-peaks	497	CCACCTTGTTGGGTCTGGGGAAGATGAGCTCGTTTAAGAGCTAAGCTG	chr1:2242583-2243604_chr1:2243538-2243557:+_971;2:1|3:27;negative-loop-partner-peaks_497	50	0.316263	28
498	chr1	2242583	2243604	2243539	2243558	19	+	972	4	23	negative-loop-partner-peaks	498	CCACCTTGTTGGTCTGGGGAAGATGAGCTCAGTTTAAGAGCTAAGCTG	chr1:2242583-2243604_chr1:2243539-2243558:+_972;2:4|3:23;negative-loop-partner-peaks_498	61	0.137929	27
499	chr1	2242583	2243604	2243544	2243563	19	+	977	5	67	negative-loop-partner-peaks	499	CCACCTTGTTGGGGAAGATGAGCTCAGGGAAGTTTAAGAGCTAAGCTG	chr1:2242583-2243604_chr1:2243544-2243563:+_977;2:5|3:67;negative-loop-partner-peaks_499	50	0.0551359	75
500	chr1	2242583	2243604	2243545	2243564	19	+	978	7	68	negative-loop-partner-peaks	500	CCACCTTGTTGGGAAGATGAGCTCAGGGAAGGTTTAAGAGCTAAGCTG	chr1:2242583-2243604_chr1:2243545-2243564:+_978;2:7|3:68;negative-loop-partner-peaks_500	50	0.0551359	75
501	chr1	2242583	2243604	2243549	2243568	19	+	982	6	97	negative-loop-partner-peaks	501	CCACCTTGTTGGATGAGCTCAGGGAAGGGGAGTTTAAGAGCTAAGCTG	chr1:2242583-2243604_chr1:2243549-2243568:+_982;2:6|3:97;negative-loop-partner-peaks_501	52	0.0394573	103
502	chr1	2242583	2243604	2243550	2243569	19	+	983	3	53	negative-loop-partner-peaks	502	CCACCTTGTTGGTGAGCTCAGGGAAGGGGATGTTTAAGAGCTAAGCTG	chr1:2242583-2243604_chr1:2243550-2243569:+_983;2:3|3:53;negative-loop-partner-peaks_502	44	0.0754859	56
503	chr1	2242583	2243604	2243579	2243598	19	-	999	3	69	negative-loop-partner-peaks	503	CCACCTTGTTGGGCAGAAACTAGGGAGGTGGGTTTAAGAGCTAAGCTG	chr1:2242583-2243604_chr1:2243579-2243598:-_999;2:3|3:69;negative-loop-partner-peaks_503	44	0.136923	33
504	chr1	2242583	2243604	2243580	2243599	19	-	1000	2	31	negative-loop-partner-peaks	504	CCACCTTGTTGGGGCAGAAACTAGGGAGGTGGTTTAAGAGCTAAGCTG	chr1:2242583-2243604_chr1:2243580-2243599:-_1000;2:2|3:31;negative-loop-partner-peaks_504	44	0.0580843	58
505	chr1	2242583	2243604	2243581	2243600	19	-	1001	1	23	negative-loop-partner-peaks	505	CCACCTTGTTGGGGGCAGAAACTAGGGAGGTGTTTAAGAGCTAAGCTG	chr1:2242583-2243604_chr1:2243581-2243600:-_1001;2:1|3:23;negative-loop-partner-peaks_505	47	0.152118	24
506	chr1	2242583	2243604	2243582	2243601	19	-	1002	2	56	negative-loop-partner-peaks	506	CCACCTTGTTGGGGGGCAGAAACTAGGGAGGGTTTAAGAGCTAAGCTG	chr1:2242583-2243604_chr1:2243582-2243601:-_1002;2:2|3:56;negative-loop-partner-peaks_506
507	chr1	2242583	2243604	2243585	2243604	19	-	1005	1	31	negative-loop-partner-peaks	507	CCACCTTGTTGGGGTGGGGCAGAAACTAGGGGTTTAAGAGCTAAGCTG	chr1:2242583-2243604_chr1:2243585-2243604:-_1005;2:1|3:31;negative-loop-partner-peaks_507	64	0.143099	32
508	chr1	2246259	2247328	2246272	2246291	19	-	16	4	110	negative-loop-partner-peaks	508	CCACCTTGTTGGGTAGCGGAAGAGGCGGCGGGTTTAAGAGCTAAGCTG	chr1:2246259-2247328_chr1:2246272-2246291:-_16;2:4|3:110;negative-loop-partner-peaks_508	47	0.203377	25
509	chr1	2246259	2247328	2246273	2246292	19	-	17	0	25	negative-loop-partner-peaks	509	CCACCTTGTTGGGGTAGCGGAAGAGGCGGCGGTTTAAGAGCTAAGCTG	chr1:2246259-2247328_chr1:2246273-2246292:-_17;2:0|3:25;negative-loop-partner-peaks_509	33	0.0880577	37
510	chr1	2246259	2247328	2246274	2246293	19	-	18	0	23	negative-loop-partner-peaks	510	CCACCTTGTTGGGGGTAGCGGAAGAGGCGGCGTTTAAGAGCTAAGCTG	chr1:2246259-2247328_chr1:2246274-2246293:-_18;2:0|3:23;negative-loop-partner-peaks_510	41	0.170028	23
511	chr1	2246259	2247328	2246275	2246294	19	-	19	2	35	negative-loop-partner-peaks	511	CCACCTTGTTGGGGGGTAGCGGAAGAGGCGGGTTTAAGAGCTAAGCTG	chr1:2246259-2247328_chr1:2246275-2246294:-_19;2:2|3:35;negative-loop-partner-peaks_511
512	chr1	2246259	2247328	2246278	2246297	19	-	22	3	84	negative-loop-partner-peaks	512	CCACCTTGTTGGGGTGGGGTAGCGGAAGAGGGTTTAAGAGCTAAGCTG	chr1:2246259-2247328_chr1:2246278-2246297:-_22;2:3|3:84;negative-loop-partner-peaks_512	45	0.0601031	87
513	chr1	2246259	2247328	2246281	2246300	19	-	25	4	71	negative-loop-partner-peaks	513	CCACCTTGTTGGGAGGGTGGGGTAGCGGAAGGTTTAAGAGCTAAGCTG	chr1:2246259-2247328_chr1:2246281-2246300:-_25;2:4|3:71;negative-loop-partner-peaks_513	35	0.0961296	75
514	chr1	2246259	2247328	2246287	2246306	19	-	31	38	1484	negative-loop-partner-peaks	514	CCACCTTGTTGGGGCAGGGAGGGTGGGGTAGGTTTAAGAGCTAAGCTG	chr1:2246259-2247328_chr1:2246287-2246306:-_31;2:38|3:1484;negative-loop-partner-peaks_514	32	0.00468899	1522
515	chr1	2246259	2247328	2246290	2246309	19	+	47	0	32	negative-loop-partner-peaks	515	CCACCTTGTTGGCCCCACCCTCCCTGCCGTCGTTTAAGAGCTAAGCTG	chr1:2246259-2247328_chr1:2246290-2246309:+_47;2:0|3:32;negative-loop-partner-peaks_515	39	0.203933	32
516	chr1	2246259	2247328	2246292	2246311	19	+	49	7	55	negative-loop-partner-peaks	516	CCACCTTGTTGGCCACCCTCCCTGCCGTCCGGTTTAAGAGCTAAGCTG	chr1:2246259-2247328_chr1:2246292-2246311:+_49;2:7|3:55;negative-loop-partner-peaks_516	56	0.11107	62
517	chr1	2246259	2247328	2246293	2246312	19	-	37	1	40	negative-loop-partner-peaks	517	CCACCTTGTTGGCCGGACGGCAGGGAGGGTGGTTTAAGAGCTAAGCTG	chr1:2246259-2247328_chr1:2246293-2246312:-_37;2:1|3:40;negative-loop-partner-peaks_517
518	chr1	2246259	2247328	2246294	2246313	19	-	38	5	21	negative-loop-partner-peaks	518	CCACCTTGTTGGCCCGGACGGCAGGGAGGGTGTTTAAGAGCTAAGCTG	chr1:2246259-2247328_chr1:2246294-2246313:-_38;2:5|3:21;negative-loop-partner-peaks_518	43	0.117473	26
519	chr1	2246259	2247328	2246295	2246314	19	+	52	2	9	negative-loop-partner-peaks	519	CCACCTTGTTGGCCCTCCCTGCCGTCCGGGGGTTTAAGAGCTAAGCTG	chr1:2246259-2247328_chr1:2246295-2246314:+_52;2:2|3:9;negative-loop-partner-peaks_519	56	0.283617	11
520	chr1	2246259	2247328	2246295	2246314	19	-	39	5	68	negative-loop-partner-peaks	520	CCACCTTGTTGGCCCCGGACGGCAGGGAGGGGTTTAAGAGCTAAGCTG	chr1:2246259-2247328_chr1:2246295-2246314:-_39;2:5|3:68;negative-loop-partner-peaks_520	32	0.063245	73
521	chr1	2246259	2247328	2246298	2246317	19	-	42	0	38	negative-loop-partner-peaks	521	CCACCTTGTTGGCCGCCCCGGACGGCAGGGAGTTTAAGAGCTAAGCTG	chr1:2246259-2247328_chr1:2246298-2246317:-_42;2:0|3:38;negative-loop-partner-peaks_521	32	0.248314	28
522	chr1	2246259	2247328	2246299	2246318	19	-	43	1	27	negative-loop-partner-peaks	522	CCACCTTGTTGGGCCGCCCCGGACGGCAGGGGTTTAAGAGCTAAGCTG	chr1:2246259-2247328_chr1:2246299-2246318:-_43;2:1|3:27;negative-loop-partner-peaks_522	32	0.248314	28
523	chr1	2246259	2247328	2246302	2246321	19	-	46	0	7	negative-loop-partner-peaks	523	CCACCTTGTTGGGGCGCCGCCCCGGACGGCAGTTTAAGAGCTAAGCTG	chr1:2246259-2247328_chr1:2246302-2246321:-_46;2:0|3:7;negative-loop-partner-peaks_523	27	0.550318	17
524	chr1	2246259	2247328	2246303	2246322	19	-	47	1	16	negative-loop-partner-peaks	524	CCACCTTGTTGGGGGCGCCGCCCCGGACGGCGTTTAAGAGCTAAGCTG	chr1:2246259-2247328_chr1:2246303-2246322:-_47;2:1|3:16;negative-loop-partner-peaks_524	27	0.550318	17
525	chr1	2246259	2247328	2246307	2246326	19	-	51	2	8	negative-loop-partner-peaks	525	CCACCTTGTTGGTGGGGGGCGCCGCCCCGGAGTTTAAGAGCTAAGCTG	chr1:2246259-2247328_chr1:2246307-2246326:-_51;2:2|3:8;negative-loop-partner-peaks_525	40	0.282366	10
526	chr1	2246259	2247328	2246311	2246330	19	-	55	0	2	negative-loop-partner-peaks	526	CCACCTTGTTGGAATCTGGGGGGCGCCGCCCGTTTAAGAGCTAAGCTG	chr1:2246259-2247328_chr1:2246311-2246330:-_55;2:0|3:2;negative-loop-partner-peaks_526	36	0.937855	2
527	chr1	2246259	2247328	2246313	2246332	19	+	70	1	3	negative-loop-partner-peaks	527	CCACCTTGTTGGGCGGCGCCCCCCAGATTCGGTTTAAGAGCTAAGCTG	chr1:2246259-2247328_chr1:2246313-2246332:+_70;2:1|3:3;negative-loop-partner-peaks_527	44	0.399655	4
528	chr1	2246259	2247328	2246322	2246341	19	-	66	0	6	negative-loop-partner-peaks	528	CCACCTTGTTGGCGCTGGCCGCGAATCTGGGGTTTAAGAGCTAAGCTG	chr1:2246259-2247328_chr1:2246322-2246341:-_66;2:0|3:6;negative-loop-partner-peaks_528	61	0.446668	6
529	chr1	2246259	2247328	2246323	2246342	19	-	67	0	4	negative-loop-partner-peaks	529	CCACCTTGTTGGGCGCTGGCCGCGAATCTGGGTTTAAGAGCTAAGCTG	chr1:2246259-2247328_chr1:2246323-2246342:-_67;2:0|3:4;negative-loop-partner-peaks_529	61	0.446668	6
530	chr1	2246259	2247328	2246323	2246342	19	+	80	0	5	negative-loop-partner-peaks	530	CCACCTTGTTGGCCAGATTCGCGGCCAGCGCGTTTAAGAGCTAAGCTG	chr1:2246259-2247328_chr1:2246323-2246342:+_80;2:0|3:5;negative-loop-partner-peaks_530	35	0.402067	5
531	chr1	2246259	2247328	2246324	2246343	19	-	68	0	6	negative-loop-partner-peaks	531	CCACCTTGTTGGAGCGCTGGCCGCGAATCTGGTTTAAGAGCTAAGCTG	chr1:2246259-2247328_chr1:2246324-2246343:-_68;2:0|3:6;negative-loop-partner-peaks_531	49	0.680001	4
532	chr1	2246259	2247328	2246325	2246344	19	-	69	0	2	negative-loop-partner-peaks	532	CCACCTTGTTGGCAGCGCTGGCCGCGAATCTGTTTAAGAGCTAAGCTG	chr1:2246259-2247328_chr1:2246325-2246344:-_69;2:0|3:2;negative-loop-partner-peaks_532	34	0.952381	2
533	chr1	2246259	2247328	2246326	2246345	19	-	70	0	4	negative-loop-partner-peaks	533	CCACCTTGTTGGCCAGCGCTGGCCGCGAATCGTTTAAGAGCTAAGCTG	chr1:2246259-2247328_chr1:2246326-2246345:-_70;2:0|3:4;negative-loop-partner-peaks_533	15	0.679904	4
534	chr1	2246259	2247328	2246330	2246349	19	+	87	0	4	negative-loop-partner-peaks	534	CCACCTTGTTGGCGCGGCCAGCGCTGGATTCGTTTAAGAGCTAAGCTG	chr1:2246259-2247328_chr1:2246330-2246349:+_87;2:0|3:4;negative-loop-partner-peaks_534	33	0.824815	4
535	chr1	2246259	2247328	2246333	2246352	19	+	90	0	8	negative-loop-partner-peaks	535	CCACCTTGTTGGGGCCAGCGCTGGATTCCGGGTTTAAGAGCTAAGCTG	chr1:2246259-2247328_chr1:2246333-2246352:+_90;2:0|3:8;negative-loop-partner-peaks_535	55	0.447671	8
536	chr1	2246259	2247328	2246334	2246353	19	+	91	0	6	negative-loop-partner-peaks	536	CCACCTTGTTGGGCCAGCGCTGGATTCCGGCGTTTAAGAGCTAAGCTG	chr1:2246259-2247328_chr1:2246334-2246353:+_91;2:0|3:6;negative-loop-partner-peaks_536	60	0.456192	5
537	chr1	2246259	2247328	2246335	2246354	19	+	92	1	4	negative-loop-partner-peaks	537	CCACCTTGTTGGCCAGCGCTGGATTCCGGCGGTTTAAGAGCTAAGCTG	chr1:2246259-2247328_chr1:2246335-2246354:+_92;2:1|3:4;negative-loop-partner-peaks_537	60	0.456192	5
538	chr1	2246259	2247328	2246338	2246357	19	-	82	1	2	negative-loop-partner-peaks	538	CCACCTTGTTGGCCCCGCCGGAATCCAGCGCGTTTAAGAGCTAAGCTG	chr1:2246259-2247328_chr1:2246338-2246357:-_82;2:1|3:2;negative-loop-partner-peaks_538	49	0.461895	3
539	chr1	2246259	2247328	2246338	2246357	19	+	95	1	3	negative-loop-partner-peaks	539	CCACCTTGTTGGGCGCTGGATTCCGGCGGGGGTTTAAGAGCTAAGCTG	chr1:2246259-2247328_chr1:2246338-2246357:+_95;2:1|3:3;negative-loop-partner-peaks_539	41	0.588107	4
540	chr1	2246259	2247328	2246339	2246358	19	+	96	0	5	negative-loop-partner-peaks	540	CCACCTTGTTGGCGCTGGATTCCGGCGGGGTGTTTAAGAGCTAAGCTG	chr1:2246259-2247328_chr1:2246339-2246358:+_96;2:0|3:5;negative-loop-partner-peaks_540	30	0.388467	10
541	chr1	2246259	2247328	2246340	2246359	19	+	97	0	10	negative-loop-partner-peaks	541	CCACCTTGTTGGGCTGGATTCCGGCGGGGTGGTTTAAGAGCTAAGCTG	chr1:2246259-2247328_chr1:2246340-2246359:+_97;2:0|3:10;negative-loop-partner-peaks_541
542	chr1	2246259	2247328	2246343	2246362	19	+	100	1	35	negative-loop-partner-peaks	542	CCACCTTGTTGGGGATTCCGGCGGGGTGGGGGTTTAAGAGCTAAGCTG	chr1:2246259-2247328_chr1:2246343-2246362:+_100;2:1|3:35;negative-loop-partner-peaks_542
543	chr1	2246259	2247328	2246344	2246363	19	+	101	3	35	negative-loop-partner-peaks	543	CCACCTTGTTGGGATTCCGGCGGGGTGGGGCGTTTAAGAGCTAAGCTG	chr1:2246259-2247328_chr1:2246344-2246363:+_101;2:3|3:35;negative-loop-partner-peaks_543	24	0.0982751	36
544	chr1	2246259	2247328	2246345	2246364	19	+	102	3	33	negative-loop-partner-peaks	544	CCACCTTGTTGGATTCCGGCGGGGTGGGGCGGTTTAAGAGCTAAGCTG	chr1:2246259-2247328_chr1:2246345-2246364:+_102;2:3|3:33;negative-loop-partner-peaks_544	32	0.10431	35
545	chr1	2246259	2247328	2246346	2246365	19	+	103	5	30	negative-loop-partner-peaks	545	CCACCTTGTTGGTTCCGGCGGGGTGGGGCGGGTTTAAGAGCTAAGCTG	chr1:2246259-2247328_chr1:2246346-2246365:+_103;2:5|3:30;negative-loop-partner-peaks_545
546	chr1	2246259	2247328	2246351	2246370	19	-	95	4	54	negative-loop-partner-peaks	546	CCACCTTGTTGGAGCCCCCGCCCCACCCCGCGTTTAAGAGCTAAGCTG	chr1:2246259-2247328_chr1:2246351-2246370:-_95;2:4|3:54;negative-loop-partner-peaks_546	51	0.0791075	58
547	chr1	2246259	2247328	2246353	2246372	19	+	110	20	112	negative-loop-partner-peaks	547	CCACCTTGTTGGGGGGTGGGGCGGGGGCTTCGTTTAAGAGCTAAGCTG	chr1:2246259-2247328_chr1:2246353-2246372:+_110;2:20|3:112;negative-loop-partner-peaks_547	22	0.0431492	132
548	chr1	2246259	2247328	2246358	2246377	19	+	115	4	51	negative-loop-partner-peaks	548	CCACCTTGTTGGGGGGCGGGGGCTTCCGGCCGTTTAAGAGCTAAGCTG	chr1:2246259-2247328_chr1:2246358-2246377:+_115;2:4|3:51;negative-loop-partner-peaks_548
549	chr1	2246259	2247328	2246359	2246378	19	+	116	4	63	negative-loop-partner-peaks	549	CCACCTTGTTGGGGGCGGGGGCTTCCGGCCCGTTTAAGAGCTAAGCTG	chr1:2246259-2247328_chr1:2246359-2246378:+_116;2:4|3:63;negative-loop-partner-peaks_549	30	0.20186	34
550	chr1	2246259	2247328	2246360	2246379	19	+	117	4	30	negative-loop-partner-peaks	550	CCACCTTGTTGGGGCGGGGGCTTCCGGCCCGGTTTAAGAGCTAAGCTG	chr1:2246259-2247328_chr1:2246360-2246379:+_117;2:4|3:30;negative-loop-partner-peaks_550	51	0.17461	36
551	chr1	2246259	2247328	2246361	2246380	19	+	118	1	35	negative-loop-partner-peaks	551	CCACCTTGTTGGGCGGGGGCTTCCGGCCCGGGTTTAAGAGCTAAGCTG	chr1:2246259-2247328_chr1:2246361-2246380:+_118;2:1|3:35;negative-loop-partner-peaks_551	51	0.17461	36
552	chr1	2246259	2247328	2246364	2246383	19	+	121	2	36	negative-loop-partner-peaks	552	CCACCTTGTTGGGGGGCTTCCGGCCCGGGGGGTTTAAGAGCTAAGCTG	chr1:2246259-2247328_chr1:2246364-2246383:+_121;2:2|3:36;negative-loop-partner-peaks_552	33	0.14332	38
553	chr1	2246259	2247328	2246368	2246387	19	+	125	4	29	negative-loop-partner-peaks	553	CCACCTTGTTGGCTTCCGGCCCGGGGGCGGCGTTTAAGAGCTAAGCTG	chr1:2246259-2247328_chr1:2246368-2246387:+_125;2:4|3:29;negative-loop-partner-peaks_553	36	0.129638	33
554	chr1	2246259	2247328	2246374	2246393	19	-	118	1	8	negative-loop-partner-peaks	554	CCACCTTGTTGGGGACCAGCCGCCCCCGGGCGTTTAAGAGCTAAGCTG	chr1:2246259-2247328_chr1:2246374-2246393:-_118;2:1|3:8;negative-loop-partner-peaks_554	43	0.369818	9
555	chr1	2246259	2247328	2246378	2246397	19	-	122	1	7	negative-loop-partner-peaks	555	CCACCTTGTTGGGCTCGGACCAGCCGCCCCCGTTTAAGAGCTAAGCTG	chr1:2246259-2247328_chr1:2246378-2246397:-_122;2:1|3:7;negative-loop-partner-peaks_555	38	0.452294	8
556	chr1	2246259	2247328	2246379	2246398	19	-	123	1	17	negative-loop-partner-peaks	556	CCACCTTGTTGGTGCTCGGACCAGCCGCCCCGTTTAAGAGCTAAGCTG	chr1:2246259-2247328_chr1:2246379-2246398:-_123;2:1|3:17;negative-loop-partner-peaks_556	34	0.339721	18
557	chr1	2246259	2247328	2246381	2246400	19	+	138	0	10	negative-loop-partner-peaks	557	CCACCTTGTTGGGGCGGCTGGTCCGAGCAGCGTTTAAGAGCTAAGCTG	chr1:2246259-2247328_chr1:2246381-2246400:+_138;2:0|3:10;negative-loop-partner-peaks_557	33	0.371023	10
558	chr1	2246259	2247328	2246386	2246405	19	+	143	1	19	negative-loop-partner-peaks	558	CCACCTTGTTGGCTGGTCCGAGCAGCAGGCCGTTTAAGAGCTAAGCTG	chr1:2246259-2247328_chr1:2246386-2246405:+_143;2:1|3:19;negative-loop-partner-peaks_558	32	0.229147	20
559	chr1	2246259	2247328	2246387	2246406	19	+	144	2	22	negative-loop-partner-peaks	559	CCACCTTGTTGGTGGTCCGAGCAGCAGGCCCGTTTAAGAGCTAAGCTG	chr1:2246259-2247328_chr1:2246387-2246406:+_144;2:2|3:22;negative-loop-partner-peaks_559	40	0.138032	24
560	chr1	2246259	2247328	2246391	2246410	19	+	148	0	18	negative-loop-partner-peaks	560	CCACCTTGTTGGCCGAGCAGCAGGCCCGGGCGTTTAAGAGCTAAGCTG	chr1:2246259-2247328_chr1:2246391-2246410:+_148;2:0|3:18;negative-loop-partner-peaks_560	23	0.227555	18
561	chr1	2246259	2247328	2246392	2246411	19	+	149	2	31	negative-loop-partner-peaks	561	CCACCTTGTTGGCGAGCAGCAGGCCCGGGCTGTTTAAGAGCTAAGCTG	chr1:2246259-2247328_chr1:2246392-2246411:+_149;2:2|3:31;negative-loop-partner-peaks_561	20	0.0978552	45
562	chr1	2246259	2247328	2246393	2246412	19	+	150	5	40	negative-loop-partner-peaks	562	CCACCTTGTTGGGAGCAGCAGGCCCGGGCTGGTTTAAGAGCTAAGCTG	chr1:2246259-2247328_chr1:2246393-2246412:+_150;2:5|3:40;negative-loop-partner-peaks_562	34	0.0580092	91
563	chr1	2246259	2247328	2246394	2246413	19	-	138	6	65	negative-loop-partner-peaks	563	CCACCTTGTTGGCCAGCCCGGGCCTGCTGCTGTTTAAGAGCTAAGCTG	chr1:2246259-2247328_chr1:2246394-2246413:-_138;2:6|3:65;negative-loop-partner-peaks_563	32	0.0779526	71
564	chr1	2246259	2247328	2246394	2246413	19	+	151	5	86	negative-loop-partner-peaks	564	CCACCTTGTTGGAGCAGCAGGCCCGGGCTGGGTTTAAGAGCTAAGCTG	chr1:2246259-2247328_chr1:2246394-2246413:+_151;2:5|3:86;negative-loop-partner-peaks_564	39	0.0604541	72
565	chr1	2246259	2247328	2246395	2246414	19	+	152	6	66	negative-loop-partner-peaks	565	CCACCTTGTTGGGCAGCAGGCCCGGGCTGGGGTTTAAGAGCTAAGCTG	chr1:2246259-2247328_chr1:2246395-2246414:+_152;2:6|3:66;negative-loop-partner-peaks_565
566	chr1	2246259	2247328	2246404	2246423	19	+	161	3	86	negative-loop-partner-peaks	566	CCACCTTGTTGGCCGGGCTGGGGGGCGGGACGTTTAAGAGCTAAGCTG	chr1:2246259-2247328_chr1:2246404-2246423:+_161;2:3|3:86;negative-loop-partner-peaks_566	21	0.0972438	89
567	chr1	2246259	2247328	2246407	2246426	19	+	164	25	265	negative-loop-partner-peaks	567	CCACCTTGTTGGGGCTGGGGGGCGGGACGGGGTTTAAGAGCTAAGCTG	chr1:2246259-2247328_chr1:2246407-2246426:+_164;2:25|3:265;negative-loop-partner-peaks_567	23	0.0267484	290
568	chr1	2246259	2247328	2246413	2246432	19	+	170	9	106	negative-loop-partner-peaks	568	CCACCTTGTTGGGGGGCGGGACGGGAGGCCCGTTTAAGAGCTAAGCTG	chr1:2246259-2247328_chr1:2246413-2246432:+_170;2:9|3:106;negative-loop-partner-peaks_568	28	0.0614526	115
569	chr1	2246259	2247328	2246414	2246433	19	+	171	1	39	negative-loop-partner-peaks	569	CCACCTTGTTGGGGGCGGGACGGGAGGCCCTGTTTAAGAGCTAAGCTG	chr1:2246259-2247328_chr1:2246414-2246433:+_171;2:1|3:39;negative-loop-partner-peaks_569	44	0.116968	40
570	chr1	2246259	2247328	2246431	2246450	19	+	188	4	24	negative-loop-partner-peaks	570	CCACCTTGTTGGCTGGGAGCTTCCTGCAGCGGTTTAAGAGCTAAGCTG	chr1:2246259-2247328_chr1:2246431-2246450:+_188;2:4|3:24;negative-loop-partner-peaks_570	50	0.13891	28
571	chr1	2246259	2247328	2246432	2246451	19	+	189	1	17	negative-loop-partner-peaks	571	CCACCTTGTTGGTGGGAGCTTCCTGCAGCGTGTTTAAGAGCTAAGCTG	chr1:2246259-2247328_chr1:2246432-2246451:+_189;2:1|3:17;negative-loop-partner-peaks_571	51	0.150789	34
572	chr1	2246259	2247328	2246432	2246451	19	-	176	0	22	negative-loop-partner-peaks	572	CCACCTTGTTGGACGCTGCAGGAAGCTCCCAGTTTAAGAGCTAAGCTG	chr1:2246259-2247328_chr1:2246432-2246451:-_176;2:0|3:22;negative-loop-partner-peaks_572	47	0.199147	22
573	chr1	2246259	2247328	2246433	2246452	19	-	177	4	21	negative-loop-partner-peaks	573	CCACCTTGTTGGCACGCTGCAGGAAGCTCCCGTTTAAGAGCTAAGCTG	chr1:2246259-2247328_chr1:2246433-2246452:-_177;2:4|3:21;negative-loop-partner-peaks_573	43	0.129715	25
574	chr1	2246259	2247328	2246433	2246452	19	+	190	1	33	negative-loop-partner-peaks	574	CCACCTTGTTGGGGGAGCTTCCTGCAGCGTGGTTTAAGAGCTAAGCTG	chr1:2246259-2247328_chr1:2246433-2246452:+_190;2:1|3:33;negative-loop-partner-peaks_574	60	0.172869	27
575	chr1	2246259	2247328	2246434	2246453	19	+	191	0	27	negative-loop-partner-peaks	575	CCACCTTGTTGGGGAGCTTCCTGCAGCGTGGGTTTAAGAGCTAAGCTG	chr1:2246259-2247328_chr1:2246434-2246453:+_191;2:0|3:27;negative-loop-partner-peaks_575	60	0.172869	27
576	chr1	2246259	2247328	2246437	2246456	19	+	194	0	26	negative-loop-partner-peaks	576	CCACCTTGTTGGGCTTCCTGCAGCGTGGGGGGTTTAAGAGCTAAGCTG	chr1:2246259-2247328_chr1:2246437-2246456:+_194;2:0|3:26;negative-loop-partner-peaks_576	42	0.188628	26
577	chr1	2246259	2247328	2246444	2246463	19	-	188	3	21	negative-loop-partner-peaks	577	CCACCTTGTTGGGGAGCCGCCCCCACGCTGCGTTTAAGAGCTAAGCTG	chr1:2246259-2247328_chr1:2246444-2246463:-_188;2:3|3:21;negative-loop-partner-peaks_577	45	0.399308	24
578	chr1	2246259	2247328	2246446	2246465	19	+	203	4	20	negative-loop-partner-peaks	578	CCACCTTGTTGGAGCGTGGGGGCGGCTCCCGGTTTAAGAGCTAAGCTG	chr1:2246259-2247328_chr1:2246446-2246465:+_203;2:4|3:20;negative-loop-partner-peaks_578	44	0.135608	24
579	chr1	2246259	2247328	2246449	2246468	19	+	206	1	11	negative-loop-partner-peaks	579	CCACCTTGTTGGGTGGGGGCGGCTCCCGAGGGTTTAAGAGCTAAGCTG	chr1:2246259-2247328_chr1:2246449-2246468:+_206;2:1|3:11;negative-loop-partner-peaks_579	42	0.328164	12
580	chr1	2246259	2247328	2246450	2246469	19	+	207	0	26	negative-loop-partner-peaks	580	CCACCTTGTTGGTGGGGGCGGCTCCCGAGGTGTTTAAGAGCTAAGCTG	chr1:2246259-2247328_chr1:2246450-2246469:+_207;2:0|3:26;negative-loop-partner-peaks_580	45	0.311494	26
581	chr1	2246259	2247328	2246464	2246483	19	-	208	0	3	negative-loop-partner-peaks	581	CCACCTTGTTGGGGGGCGGAATTCCCACCTCGTTTAAGAGCTAAGCTG	chr1:2246259-2247328_chr1:2246464-2246483:-_208;2:0|3:3;negative-loop-partner-peaks_581	55	0.477832	3
582	chr1	2246259	2247328	2246465	2246484	19	-	209	0	3	negative-loop-partner-peaks	582	CCACCTTGTTGGGGGGGCGGAATTCCCACCTGTTTAAGAGCTAAGCTG	chr1:2246259-2247328_chr1:2246465-2246484:-_209;2:0|3:3;negative-loop-partner-peaks_582	55	0.477832	3
583	chr1	2246259	2247328	2246469	2246488	19	+	226	0	1	negative-loop-partner-peaks	583	CCACCTTGTTGGGGGAATTCCGCCCCCGAACGTTTAAGAGCTAAGCTG	chr1:2246259-2247328_chr1:2246469-2246488:+_226;2:0|3:1;negative-loop-partner-peaks_583	41	0.879227	1
584	chr1	2246259	2247328	2246472	2246491	19	+	229	0	2	negative-loop-partner-peaks	584	CCACCTTGTTGGAATTCCGCCCCCGAACCGGGTTTAAGAGCTAAGCTG	chr1:2246259-2247328_chr1:2246472-2246491:+_229;2:0|3:2;negative-loop-partner-peaks_584	54	0.65402	2
585	chr1	2246259	2247328	2246473	2246492	19	+	230	0	2	negative-loop-partner-peaks	585	CCACCTTGTTGGATTCCGCCCCCGAACCGGCGTTTAAGAGCTAAGCTG	chr1:2246259-2247328_chr1:2246473-2246492:+_230;2:0|3:2;negative-loop-partner-peaks_585	56	0.820362	2
586	chr1	2246259	2247328	2246479	2246498	19	-	223	0	0	negative-loop-partner-peaks	586	CCACCTTGTTGGTAGCCCGCCGGTTCGGGGGGTTTAAGAGCTAAGCTG	chr1:2246259-2247328_chr1:2246479-2246498:-_223;2:0|3:0;negative-loop-partner-peaks_586	49	1	0
587	chr1	2246259	2247328	2246482	2246501	19	-	226	0	1	negative-loop-partner-peaks	587	CCACCTTGTTGGACGTAGCCCGCCGGTTCGGGTTTAAGAGCTAAGCTG	chr1:2246259-2247328_chr1:2246482-2246501:-_226;2:0|3:1;negative-loop-partner-peaks_587
588	chr1	2246259	2247328	2246483	2246502	19	+	240	0	1	negative-loop-partner-peaks	588	CCACCTTGTTGGCGAACCGGCGGGCTACGTGGTTTAAGAGCTAAGCTG	chr1:2246259-2247328_chr1:2246483-2246502:+_240;2:0|3:1;negative-loop-partner-peaks_588	44	1	1
589	chr1	2246259	2247328	2246483	2246502	19	-	227	0	2	negative-loop-partner-peaks	589	CCACCTTGTTGGCACGTAGCCCGCCGGTTCGGTTTAAGAGCTAAGCTG	chr1:2246259-2247328_chr1:2246483-2246502:-_227;2:0|3:2;negative-loop-partner-peaks_589	20	0.66462	2
590	chr1	2246259	2247328	2246484	2246503	19	-	228	1	1	negative-loop-partner-peaks	590	CCACCTTGTTGGGCACGTAGCCCGCCGGTTCGTTTAAGAGCTAAGCTG	chr1:2246259-2247328_chr1:2246484-2246503:-_228;2:1|3:1;negative-loop-partner-peaks_590	20	0.66462	2
591	chr1	2246259	2247328	2246484	2246503	19	+	241	0	2	negative-loop-partner-peaks	591	CCACCTTGTTGGGAACCGGCGGGCTACGTGCGTTTAAGAGCTAAGCTG	chr1:2246259-2247328_chr1:2246484-2246503:+_241;2:0|3:2;negative-loop-partner-peaks_591	41	1	0
592	chr1	2246259	2247328	2246485	2246504	19	+	242	0	0	negative-loop-partner-peaks	592	CCACCTTGTTGGAACCGGCGGGCTACGTGCGGTTTAAGAGCTAAGCTG	chr1:2246259-2247328_chr1:2246485-2246504:+_242;2:0|3:0;negative-loop-partner-peaks_592	54	0.769469	3
593	chr1	2246259	2247328	2246485	2246504	19	-	229	0	2	negative-loop-partner-peaks	593	CCACCTTGTTGGCGCACGTAGCCCGCCGGTTGTTTAAGAGCTAAGCTG	chr1:2246259-2247328_chr1:2246485-2246504:-_229;2:0|3:2;negative-loop-partner-peaks_593	28	0.539686	2
594	chr1	2246259	2247328	2246486	2246505	19	+	243	0	3	negative-loop-partner-peaks	594	CCACCTTGTTGGACCGGCGGGCTACGTGCGGGTTTAAGAGCTAAGCTG	chr1:2246259-2247328_chr1:2246486-2246505:+_243;2:0|3:3;negative-loop-partner-peaks_594
595	chr1	2246259	2247328	2246490	2246509	19	-	234	0	4	negative-loop-partner-peaks	595	CCACCTTGTTGGACCCCCGCACGTAGCCCGCGTTTAAGAGCTAAGCTG	chr1:2246259-2247328_chr1:2246490-2246509:-_234;2:0|3:4;negative-loop-partner-peaks_595	60	0.64162	4
596	chr1	2246259	2247328	2246495	2246514	19	+	252	0	3	negative-loop-partner-peaks	596	CCACCTTGTTGGCTACGTGCGGGGGTCTCAGGTTTAAGAGCTAAGCTG	chr1:2246259-2247328_chr1:2246495-2246514:+_252;2:0|3:3;negative-loop-partner-peaks_596	63	0.596885	3
597	chr1	2246259	2247328	2246501	2246520	19	+	258	13	107	negative-loop-partner-peaks	597	CCACCTTGTTGGGCGGGGGTCTCAGAGGCTGGTTTAAGAGCTAAGCTG	chr1:2246259-2247328_chr1:2246501-2246520:+_258;2:13|3:107;negative-loop-partner-peaks_597	56	0.0372703	120
598	chr1	2246259	2247328	2246514	2246533	19	+	271	1	47	negative-loop-partner-peaks	598	CCACCTTGTTGGAGGCTGCGGCTCCTCCCGTGTTTAAGAGCTAAGCTG	chr1:2246259-2247328_chr1:2246514-2246533:+_271;2:1|3:47;negative-loop-partner-peaks_598	56	0.185982	48
599	chr1	2246259	2247328	2246517	2246536	19	+	274	2	16	negative-loop-partner-peaks	599	CCACCTTGTTGGCTGCGGCTCCTCCCGTCGGGTTTAAGAGCTAAGCTG	chr1:2246259-2247328_chr1:2246517-2246536:+_274;2:2|3:16;negative-loop-partner-peaks_599	50	0.278335	18
600	chr1	2246259	2247328	2246518	2246537	19	+	275	1	4	negative-loop-partner-peaks	600	CCACCTTGTTGGTGCGGCTCCTCCCGTCGGTGTTTAAGAGCTAAGCTG	chr1:2246259-2247328_chr1:2246518-2246537:+_275;2:1|3:4;negative-loop-partner-peaks_600	48	0.648879	5
601	chr1	2246259	2247328	2246523	2246542	19	+	280	0	6	negative-loop-partner-peaks	601	CCACCTTGTTGGCTCCTCCCGTCGGTGGGCGGTTTAAGAGCTAAGCTG	chr1:2246259-2247328_chr1:2246523-2246542:+_280;2:0|3:6;negative-loop-partner-peaks_601	44	0.490845	6
602	chr1	2246259	2247328	2246528	2246547	19	-	272	0	5	negative-loop-partner-peaks	602	CCACCTTGTTGGGGCCGCGCCCACCGACGGGGTTTAAGAGCTAAGCTG	chr1:2246259-2247328_chr1:2246528-2246547:-_272;2:0|3:5;negative-loop-partner-peaks_602	48	0.807434	5
603	chr1	2246259	2247328	2246531	2246550	19	-	275	0	11	negative-loop-partner-peaks	603	CCACCTTGTTGGGGCGGCCGCGCCCACCGACGTTTAAGAGCTAAGCTG	chr1:2246259-2247328_chr1:2246531-2246550:-_275;2:0|3:11;negative-loop-partner-peaks_603	33	0.266835	15
604	chr1	2246259	2247328	2246532	2246551	19	-	276	0	15	negative-loop-partner-peaks	604	CCACCTTGTTGGGGGCGGCCGCGCCCACCGAGTTTAAGAGCTAAGCTG	chr1:2246259-2247328_chr1:2246532-2246551:-_276;2:0|3:15;negative-loop-partner-peaks_604	33	0.266835	15
605	chr1	2246259	2247328	2246536	2246555	19	+	293	1	13	negative-loop-partner-peaks	605	CCACCTTGTTGGTGGGCGCGGCCGCCCCCAGGTTTAAGAGCTAAGCTG	chr1:2246259-2247328_chr1:2246536-2246555:+_293;2:1|3:13;negative-loop-partner-peaks_605	50	0.258569	14
606	chr1	2246259	2247328	2246545	2246564	19	+	302	0	48	negative-loop-partner-peaks	606	CCACCTTGTTGGCCGCCCCCAGAGGCCGCTGGTTTAAGAGCTAAGCTG	chr1:2246259-2247328_chr1:2246545-2246564:+_302;2:0|3:48;negative-loop-partner-peaks_606	44	0.112294	48
607	chr1	2246259	2247328	2246546	2246565	19	+	303	1	31	negative-loop-partner-peaks	607	CCACCTTGTTGGCGCCCCCAGAGGCCGCTGCGTTTAAGAGCTAAGCTG	chr1:2246259-2247328_chr1:2246546-2246565:+_303;2:1|3:31;negative-loop-partner-peaks_607	38	0.222815	32
608	chr1	2246259	2247328	2246548	2246567	19	-	292	0	28	negative-loop-partner-peaks	608	CCACCTTGTTGGCCGCAGCGGCCTCTGGGGGGTTTAAGAGCTAAGCTG	chr1:2246259-2247328_chr1:2246548-2246567:-_292;2:0|3:28;negative-loop-partner-peaks_608	37	0.15828	28
609	chr1	2246259	2247328	2246551	2246570	19	-	295	0	21	negative-loop-partner-peaks	609	CCACCTTGTTGGTTCCCGCAGCGGCCTCTGGGTTTAAGAGCTAAGCTG	chr1:2246259-2247328_chr1:2246551-2246570:-_295;2:0|3:21;negative-loop-partner-peaks_609
610	chr1	2246259	2247328	2246552	2246571	19	-	296	1	17	negative-loop-partner-peaks	610	CCACCTTGTTGGCTTCCCGCAGCGGCCTCTGGTTTAAGAGCTAAGCTG	chr1:2246259-2247328_chr1:2246552-2246571:-_296;2:1|3:17;negative-loop-partner-peaks_610	19	0.364497	11
611	chr1	2246259	2247328	2246553	2246572	19	-	297	0	11	negative-loop-partner-peaks	611	CCACCTTGTTGGGCTTCCCGCAGCGGCCTCTGTTTAAGAGCTAAGCTG	chr1:2246259-2247328_chr1:2246553-2246572:-_297;2:0|3:11;negative-loop-partner-peaks_611	19	0.364497	11
612	chr1	2246259	2247328	2246553	2246572	19	+	310	0	25	negative-loop-partner-peaks	612	CCACCTTGTTGGAGAGGCCGCTGCGGGAAGCGTTTAAGAGCTAAGCTG	chr1:2246259-2247328_chr1:2246553-2246572:+_310;2:0|3:25;negative-loop-partner-peaks_612	31	0.299477	25
613	chr1	2246259	2247328	2246554	2246573	19	+	311	0	13	negative-loop-partner-peaks	613	CCACCTTGTTGGGAGGCCGCTGCGGGAAGCAGTTTAAGAGCTAAGCTG	chr1:2246259-2247328_chr1:2246554-2246573:+_311;2:0|3:13;negative-loop-partner-peaks_613	50	0.276681	13
614	chr1	2246259	2247328	2246554	2246573	19	-	298	1	20	negative-loop-partner-peaks	614	CCACCTTGTTGGTGCTTCCCGCAGCGGCCTCGTTTAAGAGCTAAGCTG	chr1:2246259-2247328_chr1:2246554-2246573:-_298;2:1|3:20;negative-loop-partner-peaks_614	18	0.315234	21
615	chr1	2246259	2247328	2246557	2246576	19	+	314	2	38	negative-loop-partner-peaks	615	CCACCTTGTTGGGCCGCTGCGGGAAGCAGGGGTTTAAGAGCTAAGCTG	chr1:2246259-2247328_chr1:2246557-2246576:+_314;2:2|3:38;negative-loop-partner-peaks_615	55	0.104217	40
616	chr1	2246259	2247328	2246560	2246579	19	+	317	3	20	negative-loop-partner-peaks	616	CCACCTTGTTGGGCTGCGGGAAGCAGGGCGGGTTTAAGAGCTAAGCTG	chr1:2246259-2247328_chr1:2246560-2246579:+_317;2:3|3:20;negative-loop-partner-peaks_616	36	0.213181	23
617	chr1	2246259	2247328	2246561	2246580	19	-	305	1	15	negative-loop-partner-peaks	617	CCACCTTGTTGGGCCGCCCTGCTTCCCGCAGGTTTAAGAGCTAAGCTG	chr1:2246259-2247328_chr1:2246561-2246580:-_305;2:1|3:15;negative-loop-partner-peaks_617	53	0.2075	16
618	chr1	2246259	2247328	2246596	2246615	19	-	340	17	360	negative-loop-partner-peaks	618	CCACCTTGTTGGGGGGGGAAGGGGGAACGGGGTTTAAGAGCTAAGCTG	chr1:2246259-2247328_chr1:2246596-2246615:-_340;2:17|3:360;negative-loop-partner-peaks_618	34	0.0195429	377
619	chr1	2246259	2247328	2246597	2246616	19	-	341	2	112	negative-loop-partner-peaks	619	CCACCTTGTTGGGGGGGGGAAGGGGGAACGGGTTTAAGAGCTAAGCTG	chr1:2246259-2247328_chr1:2246597-2246616:-_341;2:2|3:112;negative-loop-partner-peaks_619	34	0.0195429	377
620	chr1	2246259	2247328	2246598	2246617	19	-	342	3	40	negative-loop-partner-peaks	620	CCACCTTGTTGGCGGGGGGGAAGGGGGAACGGTTTAAGAGCTAAGCTG	chr1:2246259-2247328_chr1:2246598-2246617:-_342;2:3|3:40;negative-loop-partner-peaks_620	42	0.0408262	114
621	chr1	2246259	2247328	2246599	2246618	19	-	343	1	15	negative-loop-partner-peaks	621	CCACCTTGTTGGACGGGGGGGAAGGGGGAACGTTTAAGAGCTAAGCTG	chr1:2246259-2247328_chr1:2246599-2246618:-_343;2:1|3:15;negative-loop-partner-peaks_621	31	0.258209	16
622	chr1	2246259	2247328	2246600	2246619	19	-	344	2	76	negative-loop-partner-peaks	622	CCACCTTGTTGGTACGGGGGGGAAGGGGGAAGTTTAAGAGCTAAGCTG	chr1:2246259-2247328_chr1:2246600-2246619:-_344;2:2|3:76;negative-loop-partner-peaks_622	43	0.030971	78
623	chr1	2246259	2247328	2246605	2246624	19	-	349	5	105	negative-loop-partner-peaks	623	CCACCTTGTTGGAGGGGTACGGGGGGGAAGGGTTTAAGAGCTAAGCTG	chr1:2246259-2247328_chr1:2246605-2246624:-_349;2:5|3:105;negative-loop-partner-peaks_623	35	0.0264718	110
624	chr1	2246259	2247328	2246606	2246625	19	-	350	4	74	negative-loop-partner-peaks	624	CCACCTTGTTGGGAGGGGTACGGGGGGGAAGGTTTAAGAGCTAAGCTG	chr1:2246259-2247328_chr1:2246606-2246625:-_350;2:4|3:74;negative-loop-partner-peaks_624	35	0.0264718	110
625	chr1	2246259	2247328	2246607	2246626	19	-	351	1	39	negative-loop-partner-peaks	625	CCACCTTGTTGGAGAGGGGTACGGGGGGGAAGTTTAAGAGCTAAGCTG	chr1:2246259-2247328_chr1:2246607-2246626:-_351;2:1|3:39;negative-loop-partner-peaks_625	41	0.0716613	40
626	chr1	2246259	2247328	2246608	2246627	19	-	352	2	57	negative-loop-partner-peaks	626	CCACCTTGTTGGAAGAGGGGTACGGGGGGGAGTTTAAGAGCTAAGCTG	chr1:2246259-2247328_chr1:2246608-2246627:-_352;2:2|3:57;negative-loop-partner-peaks_626	35	0.0594524	59
627	chr1	2246259	2247328	2246612	2246631	19	-	356	10	182	negative-loop-partner-peaks	627	CCACCTTGTTGGGGGGAAGAGGGGTACGGGGGTTTAAGAGCTAAGCTG	chr1:2246259-2247328_chr1:2246612-2246631:-_356;2:10|3:182;negative-loop-partner-peaks_627	50	0.0316895	192
628	chr1	2246259	2247328	2246613	2246632	19	-	357	2	38	negative-loop-partner-peaks	628	CCACCTTGTTGGGGGGGAAGAGGGGTACGGGGTTTAAGAGCTAAGCTG	chr1:2246259-2247328_chr1:2246613-2246632:-_357;2:2|3:38;negative-loop-partner-peaks_628	50	0.0316895	192
629	chr1	2246259	2247328	2246614	2246633	19	-	358	2	45	negative-loop-partner-peaks	629	CCACCTTGTTGGCGGGGGAAGAGGGGTACGGGTTTAAGAGCTAAGCTG	chr1:2246259-2247328_chr1:2246614-2246633:-_358;2:2|3:45;negative-loop-partner-peaks_629	46	0.109512	47
630	chr1	2246259	2247328	2246615	2246634	19	-	359	1	25	negative-loop-partner-peaks	630	CCACCTTGTTGGGCGGGGGAAGAGGGGTACGGTTTAAGAGCTAAGCTG	chr1:2246259-2247328_chr1:2246615-2246634:-_359;2:1|3:25;negative-loop-partner-peaks_630	46	0.109512	47
631	chr1	2246259	2247328	2246616	2246635	19	-	360	1	29	negative-loop-partner-peaks	631	CCACCTTGTTGGAGCGGGGGAAGAGGGGTACGTTTAAGAGCTAAGCTG	chr1:2246259-2247328_chr1:2246616-2246635:-_360;2:1|3:29;negative-loop-partner-peaks_631	44	0.176219	17
632	chr1	2246259	2247328	2246617	2246636	19	-	361	1	16	negative-loop-partner-peaks	632	CCACCTTGTTGGGAGCGGGGGAAGAGGGGTAGTTTAAGAGCTAAGCTG	chr1:2246259-2247328_chr1:2246617-2246636:-_361;2:1|3:16;negative-loop-partner-peaks_632	44	0.176219	17
633	chr1	2246259	2247328	2246624	2246643	19	-	368	5	76	negative-loop-partner-peaks	633	CCACCTTGTTGGGGGGGACGAGCGGGGGAAGGTTTAAGAGCTAAGCTG	chr1:2246259-2247328_chr1:2246624-2246643:-_368;2:5|3:76;negative-loop-partner-peaks_633	32	0.0432196	81
634	chr1	2246259	2247328	2246636	2246655	19	+	393	11	182	negative-loop-partner-peaks	634	CCACCTTGTTGGGTCCCCCCTTCCCCACCCCGTTTAAGAGCTAAGCTG	chr1:2246259-2247328_chr1:2246636-2246655:+_393;2:11|3:182;negative-loop-partner-peaks_634	48	0.0181235	193
635	chr1	2246259	2247328	2246644	2246663	19	+	401	6	86	negative-loop-partner-peaks	635	CCACCTTGTTGGTTCCCCACCCCAGGCCCCGGTTTAAGAGCTAAGCTG	chr1:2246259-2247328_chr1:2246644-2246663:+_401;2:6|3:86;negative-loop-partner-peaks_635	65	0.0508033	92
636	chr1	2246259	2247328	2246644	2246663	19	-	388	15	220	negative-loop-partner-peaks	636	CCACCTTGTTGGCGGGGCCTGGGGTGGGGAAGTTTAAGAGCTAAGCTG	chr1:2246259-2247328_chr1:2246644-2246663:-_388;2:15|3:220;negative-loop-partner-peaks_636	34	0.0193056	185
637	chr1	2246259	2247328	2246645	2246664	19	-	389	14	171	negative-loop-partner-peaks	637	CCACCTTGTTGGGCGGGGCCTGGGGTGGGGAGTTTAAGAGCTAAGCTG	chr1:2246259-2247328_chr1:2246645-2246664:-_389;2:14|3:171;negative-loop-partner-peaks_637	34	0.0193056	185
638	chr1	2246259	2247328	2246647	2246666	19	+	404	4	64	negative-loop-partner-peaks	638	CCACCTTGTTGGCCCACCCCAGGCCCCGCGGGTTTAAGAGCTAAGCTG	chr1:2246259-2247328_chr1:2246647-2246666:+_404;2:4|3:64;negative-loop-partner-peaks_638	56	0.0834233	68
639	chr1	2246259	2247328	2246649	2246668	19	-	393	0	52	negative-loop-partner-peaks	639	CCACCTTGTTGGCTCCGCGGGGCCTGGGGTGGTTTAAGAGCTAAGCTG	chr1:2246259-2247328_chr1:2246649-2246668:-_393;2:0|3:52;negative-loop-partner-peaks_639
640	chr1	2246259	2247328	2246650	2246669	19	+	407	0	39	negative-loop-partner-peaks	640	CCACCTTGTTGGACCCCAGGCCCCGCGGAGGGTTTAAGAGCTAAGCTG	chr1:2246259-2247328_chr1:2246650-2246669:+_407;2:0|3:39;negative-loop-partner-peaks_640	34	0.262496	39
641	chr1	2246259	2247328	2246650	2246669	19	-	394	1	52	negative-loop-partner-peaks	641	CCACCTTGTTGGCCTCCGCGGGGCCTGGGGTGTTTAAGAGCTAAGCTG	chr1:2246259-2247328_chr1:2246650-2246669:-_394;2:1|3:52;negative-loop-partner-peaks_641	21	0.0785798	44
642	chr1	2246259	2247328	2246651	2246670	19	-	395	2	42	negative-loop-partner-peaks	642	CCACCTTGTTGGGCCTCCGCGGGGCCTGGGGGTTTAAGAGCTAAGCTG	chr1:2246259-2247328_chr1:2246651-2246670:-_395;2:2|3:42;negative-loop-partner-peaks_642	21	0.0785798	44
643	chr1	2246259	2247328	2246654	2246673	19	-	398	2	34	negative-loop-partner-peaks	643	CCACCTTGTTGGGCCGCCTCCGCGGGGCCTGGTTTAAGAGCTAAGCTG	chr1:2246259-2247328_chr1:2246654-2246673:-_398;2:2|3:34;negative-loop-partner-peaks_643
644	chr1	2246259	2247328	2246655	2246674	19	-	399	1	24	negative-loop-partner-peaks	644	CCACCTTGTTGGCGCCGCCTCCGCGGGGCCTGTTTAAGAGCTAAGCTG	chr1:2246259-2247328_chr1:2246655-2246674:-_399;2:1|3:24;negative-loop-partner-peaks_644	7	0.0774239	66
645	chr1	2246259	2247328	2246656	2246675	19	-	400	9	57	negative-loop-partner-peaks	645	CCACCTTGTTGGGCGCCGCCTCCGCGGGGCCGTTTAAGAGCTAAGCTG	chr1:2246259-2247328_chr1:2246656-2246675:-_400;2:9|3:57;negative-loop-partner-peaks_645	7	0.0774239	66
646	chr1	2246259	2247328	2246661	2246680	19	-	405	0	3	negative-loop-partner-peaks	646	CCACCTTGTTGGAACGCGCGCCGCCTCCGCGGTTTAAGAGCTAAGCTG	chr1:2246259-2247328_chr1:2246661-2246680:-_405;2:0|3:3;negative-loop-partner-peaks_646
647	chr1	2246259	2247328	2246662	2246681	19	-	406	0	5	negative-loop-partner-peaks	647	CCACCTTGTTGGAAACGCGCGCCGCCTCCGCGTTTAAGAGCTAAGCTG	chr1:2246259-2247328_chr1:2246662-2246681:-_406;2:0|3:5;negative-loop-partner-peaks_647	49	0.631123	2
648	chr1	2246259	2247328	2246663	2246682	19	-	407	0	2	negative-loop-partner-peaks	648	CCACCTTGTTGGGAAACGCGCGCCGCCTCCGGTTTAAGAGCTAAGCTG	chr1:2246259-2247328_chr1:2246663-2246682:-_407;2:0|3:2;negative-loop-partner-peaks_648	49	0.631123	2
649	chr1	2246259	2247328	2246664	2246683	19	+	421	0	1	negative-loop-partner-peaks	649	CCACCTTGTTGGGGAGGCGGCGCGCGTTTCAGTTTAAGAGCTAAGCTG	chr1:2246259-2247328_chr1:2246664-2246683:+_421;2:0|3:1;negative-loop-partner-peaks_649	34	0.931257	1
650	chr1	2246259	2247328	2246665	2246684	19	+	422	0	3	negative-loop-partner-peaks	650	CCACCTTGTTGGGAGGCGGCGCGCGTTTCACGTTTAAGAGCTAAGCTG	chr1:2246259-2247328_chr1:2246665-2246684:+_422;2:0|3:3;negative-loop-partner-peaks_650	42	0.802424	3
651	chr1	2246259	2247328	2246680	2246699	19	+	437	0	0	negative-loop-partner-peaks	651	CCACCTTGTTGGTCACGGGTTTCGCCGCCCGGTTTAAGAGCTAAGCTG	chr1:2246259-2247328_chr1:2246680-2246699:+_437;2:0|3:0;negative-loop-partner-peaks_651	53	1	0
652	chr1	2246259	2247328	2246685	2246704	19	+	442	0	2	negative-loop-partner-peaks	652	CCACCTTGTTGGGGTTTCGCCGCCCGCGGCAGTTTAAGAGCTAAGCTG	chr1:2246259-2247328_chr1:2246685-2246704:+_442;2:0|3:2;negative-loop-partner-peaks_652	52	0.673839	2
653	chr1	2246259	2247328	2246688	2246707	19	+	445	0	0	negative-loop-partner-peaks	653	CCACCTTGTTGGTTCGCCGCCCGCGGCACGGGTTTAAGAGCTAAGCTG	chr1:2246259-2247328_chr1:2246688-2246707:+_445;2:0|3:0;negative-loop-partner-peaks_653	51	1	0
654	chr1	2246259	2247328	2246689	2246708	19	+	446	0	4	negative-loop-partner-peaks	654	CCACCTTGTTGGTCGCCGCCCGCGGCACGGTGTTTAAGAGCTAAGCTG	chr1:2246259-2247328_chr1:2246689-2246708:+_446;2:0|3:4;negative-loop-partner-peaks_654	42	0.579074	5
655	chr1	2246259	2247328	2246690	2246709	19	+	447	0	5	negative-loop-partner-peaks	655	CCACCTTGTTGGCGCCGCCCGCGGCACGGTGGTTTAAGAGCTAAGCTG	chr1:2246259-2247328_chr1:2246690-2246709:+_447;2:0|3:5;negative-loop-partner-peaks_655	36	0.255946	17
656	chr1	2246259	2247328	2246691	2246710	19	+	448	0	17	negative-loop-partner-peaks	656	CCACCTTGTTGGGCCGCCCGCGGCACGGTGGGTTTAAGAGCTAAGCTG	chr1:2246259-2247328_chr1:2246691-2246710:+_448;2:0|3:17;negative-loop-partner-peaks_656
657	chr1	2246259	2247328	2246694	2246713	19	+	451	0	20	negative-loop-partner-peaks	657	CCACCTTGTTGGGCCCGCGGCACGGTGGGGGGTTTAAGAGCTAAGCTG	chr1:2246259-2247328_chr1:2246694-2246713:+_451;2:0|3:20;negative-loop-partner-peaks_657	23	0.195487	20
658	chr1	2246259	2247328	2246695	2246714	19	-	439	0	14	negative-loop-partner-peaks	658	CCACCTTGTTGGGCCCCCACCGTGCCGCGGGGTTTAAGAGCTAAGCTG	chr1:2246259-2247328_chr1:2246695-2246714:-_439;2:0|3:14;negative-loop-partner-peaks_658	41	0.327764	14
659	chr1	2246259	2247328	2246695	2246714	19	+	452	0	24	negative-loop-partner-peaks	659	CCACCTTGTTGGCCCGCGGCACGGTGGGGGCGTTTAAGAGCTAAGCTG	chr1:2246259-2247328_chr1:2246695-2246714:+_452;2:0|3:24;negative-loop-partner-peaks_659	18	0.206781	20
660	chr1	2246259	2247328	2246696	2246715	19	+	453	2	18	negative-loop-partner-peaks	660	CCACCTTGTTGGCCGCGGCACGGTGGGGGCGGTTTAAGAGCTAAGCTG	chr1:2246259-2247328_chr1:2246696-2246715:+_453;2:2|3:18;negative-loop-partner-peaks_660	22	0.0684357	61
661	chr1	2246259	2247328	2246697	2246716	19	+	454	8	53	negative-loop-partner-peaks	661	CCACCTTGTTGGCGCGGCACGGTGGGGGCGGGTTTAAGAGCTAAGCTG	chr1:2246259-2247328_chr1:2246697-2246716:+_454;2:8|3:53;negative-loop-partner-peaks_661
662	chr1	2246259	2247328	2246698	2246717	19	-	442	3	46	negative-loop-partner-peaks	662	CCACCTTGTTGGCCCGCCCCCACCGTGCCGCGTTTAAGAGCTAAGCTG	chr1:2246259-2247328_chr1:2246698-2246717:-_442;2:3|3:46;negative-loop-partner-peaks_662	39	0.123415	49
663	chr1	2246259	2247328	2246699	2246718	19	-	443	7	44	negative-loop-partner-peaks	663	CCACCTTGTTGGCCCCGCCCCCACCGTGCCGGTTTAAGAGCTAAGCTG	chr1:2246259-2247328_chr1:2246699-2246718:-_443;2:7|3:44;negative-loop-partner-peaks_663	39	0.0976753	51
664	chr1	2246259	2247328	2246730	2246749	19	+	487	0	7	negative-loop-partner-peaks	664	CCACCTTGTTGGGCGGCGGTGCGACCCCCAGGTTTAAGAGCTAAGCTG	chr1:2246259-2247328_chr1:2246730-2246749:+_487;2:0|3:7;negative-loop-partner-peaks_664	56	0.737434	7
665	chr1	2246259	2247328	2246733	2246752	19	+	490	0	9	negative-loop-partner-peaks	665	CCACCTTGTTGGGCGGTGCGACCCCCAGCGGGTTTAAGAGCTAAGCTG	chr1:2246259-2247328_chr1:2246733-2246752:+_490;2:0|3:9;negative-loop-partner-peaks_665	54	0.391198	9
666	chr1	2246259	2247328	2246739	2246758	19	+	496	0	20	negative-loop-partner-peaks	666	CCACCTTGTTGGCGACCCCCAGCGGTGGAAGGTTTAAGAGCTAAGCTG	chr1:2246259-2247328_chr1:2246739-2246758:+_496;2:0|3:20;negative-loop-partner-peaks_666	49	0.252651	20
667	chr1	2246259	2247328	2246740	2246759	19	+	497	0	10	negative-loop-partner-peaks	667	CCACCTTGTTGGGACCCCCAGCGGTGGAAGCGTTTAAGAGCTAAGCTG	chr1:2246259-2247328_chr1:2246740-2246759:+_497;2:0|3:10;negative-loop-partner-peaks_667	48	0.389256	10
668	chr1	2246259	2247328	2246745	2246764	19	-	489	0	5	negative-loop-partner-peaks	668	CCACCTTGTTGGTTCCCGCTTCCACCGCTGGGTTTAAGAGCTAAGCTG	chr1:2246259-2247328_chr1:2246745-2246764:-_489;2:0|3:5;negative-loop-partner-peaks_668	65	0.50284	5
669	chr1	2246259	2247328	2246746	2246765	19	-	490	1	7	negative-loop-partner-peaks	669	CCACCTTGTTGGGTTCCCGCTTCCACCGCTGGTTTAAGAGCTAAGCTG	chr1:2246259-2247328_chr1:2246746-2246765:-_490;2:1|3:7;negative-loop-partner-peaks_669	65	0.50284	5
670	chr1	2246259	2247328	2246747	2246766	19	-	491	1	6	negative-loop-partner-peaks	670	CCACCTTGTTGGAGTTCCCGCTTCCACCGCTGTTTAAGAGCTAAGCTG	chr1:2246259-2247328_chr1:2246747-2246766:-_491;2:1|3:6;negative-loop-partner-peaks_670	40	0.351922	7
671	chr1	2246259	2247328	2246748	2246767	19	-	492	0	5	negative-loop-partner-peaks	671	CCACCTTGTTGGCAGTTCCCGCTTCCACCGCGTTTAAGAGCTAAGCTG	chr1:2246259-2247328_chr1:2246748-2246767:-_492;2:0|3:5;negative-loop-partner-peaks_671	28	0.418094	5
672	chr1	2246259	2247328	2246753	2246772	19	+	510	1	6	negative-loop-partner-peaks	672	CCACCTTGTTGGGGAAGCGGGAACTGCAGCTGTTTAAGAGCTAAGCTG	chr1:2246259-2247328_chr1:2246753-2246772:+_510;2:1|3:6;negative-loop-partner-peaks_672	59	0.279807	7
673	chr1	2246259	2247328	2246763	2246782	19	+	520	2	2	negative-loop-partner-peaks	673	CCACCTTGTTGGACTGCAGCTCGGCCGAGCTGTTTAAGAGCTAAGCTG	chr1:2246259-2247328_chr1:2246763-2246782:+_520;2:2|3:2;negative-loop-partner-peaks_673	33	0.620309	4
674	chr1	2246259	2247328	2246764	2246783	19	+	521	0	4	negative-loop-partner-peaks	674	CCACCTTGTTGGCTGCAGCTCGGCCGAGCTCGTTTAAGAGCTAAGCTG	chr1:2246259-2247328_chr1:2246764-2246783:+_521;2:0|3:4;negative-loop-partner-peaks_674	47	0.488768	6
675	chr1	2246259	2247328	2246765	2246784	19	+	522	0	6	negative-loop-partner-peaks	675	CCACCTTGTTGGTGCAGCTCGGCCGAGCTCGGTTTAAGAGCTAAGCTG	chr1:2246259-2247328_chr1:2246765-2246784:+_522;2:0|3:6;negative-loop-partner-peaks_675
676	chr1	2246259	2247328	2246769	2246788	19	+	526	0	2	negative-loop-partner-peaks	676	CCACCTTGTTGGGCTCGGCCGAGCTCGGGGTGTTTAAGAGCTAAGCTG	chr1:2246259-2247328_chr1:2246769-2246788:+_526;2:0|3:2;negative-loop-partner-peaks_676	35	0.696789	2
677	chr1	2246259	2247328	2246770	2246789	19	+	527	0	1	negative-loop-partner-peaks	677	CCACCTTGTTGGCTCGGCCGAGCTCGGGGTTGTTTAAGAGCTAAGCTG	chr1:2246259-2247328_chr1:2246770-2246789:+_527;2:0|3:1;negative-loop-partner-peaks_677	20	0.52984	6
678	chr1	2246259	2247328	2246771	2246790	19	+	528	0	6	negative-loop-partner-peaks	678	CCACCTTGTTGGTCGGCCGAGCTCGGGGTTGGTTTAAGAGCTAAGCTG	chr1:2246259-2247328_chr1:2246771-2246790:+_528;2:0|3:6;negative-loop-partner-peaks_678	28	0.327288	6
679	chr1	2246259	2247328	2246772	2246791	19	+	529	0	6	negative-loop-partner-peaks	679	CCACCTTGTTGGCGGCCGAGCTCGGGGTTGGGTTTAAGAGCTAAGCTG	chr1:2246259-2247328_chr1:2246772-2246791:+_529;2:0|3:6;negative-loop-partner-peaks_679	48	0.249213	17
680	chr1	2246259	2247328	2246773	2246792	19	+	530	1	16	negative-loop-partner-peaks	680	CCACCTTGTTGGGGCCGAGCTCGGGGTTGGGGTTTAAGAGCTAAGCTG	chr1:2246259-2247328_chr1:2246773-2246792:+_530;2:1|3:16;negative-loop-partner-peaks_680
681	chr1	2246259	2247328	2246778	2246797	19	-	522	2	9	negative-loop-partner-peaks	681	CCACCTTGTTGGGACCCCCCAACCCCGAGCTGTTTAAGAGCTAAGCTG	chr1:2246259-2247328_chr1:2246778-2246797:-_522;2:2|3:9;negative-loop-partner-peaks_681	47	0.401479	11
682	chr1	2246259	2247328	2246797	2246816	19	+	554	6	86	negative-loop-partner-peaks	682	CCACCTTGTTGGCCTGCCAACCCTGCCCTCCGTTTAAGAGCTAAGCTG	chr1:2246259-2247328_chr1:2246797-2246816:+_554;2:6|3:86;negative-loop-partner-peaks_682	39	0.0599795	92
683	chr1	2246259	2247328	2246799	2246818	19	-	543	2	41	negative-loop-partner-peaks	683	CCACCTTGTTGGCGGGAGGGCAGGGTTGGCAGTTTAAGAGCTAAGCTG	chr1:2246259-2247328_chr1:2246799-2246818:-_543;2:2|3:41;negative-loop-partner-peaks_683	50	0.136086	43
684	chr1	2246259	2247328	2246800	2246819	19	-	544	8	35	negative-loop-partner-peaks	684	CCACCTTGTTGGCCGGGAGGGCAGGGTTGGCGTTTAAGAGCTAAGCTG	chr1:2246259-2247328_chr1:2246800-2246819:-_544;2:8|3:35;negative-loop-partner-peaks_684	37	0.0801752	43
685	chr1	2246259	2247328	2246801	2246820	19	+	558	2	16	negative-loop-partner-peaks	685	CCACCTTGTTGGCCAACCCTGCCCTCCCGGAGTTTAAGAGCTAAGCTG	chr1:2246259-2247328_chr1:2246801-2246820:+_558;2:2|3:16;negative-loop-partner-peaks_685	53	0.253371	18
686	chr1	2246259	2247328	2246804	2246823	19	-	548	0	24	negative-loop-partner-peaks	686	CCACCTTGTTGGCCTTCCGGGAGGGCAGGGTGTTTAAGAGCTAAGCTG	chr1:2246259-2247328_chr1:2246804-2246823:-_548;2:0|3:24;negative-loop-partner-peaks_686	42	0.136697	24
687	chr1	2246259	2247328	2246808	2246827	19	-	552	0	20	negative-loop-partner-peaks	687	CCACCTTGTTGGGGGACCTTCCGGGAGGGCAGTTTAAGAGCTAAGCTG	chr1:2246259-2247328_chr1:2246808-2246827:-_552;2:0|3:20;negative-loop-partner-peaks_687	46	0.1721	20
688	chr1	2246259	2247328	2246809	2246828	19	-	553	1	21	negative-loop-partner-peaks	688	CCACCTTGTTGGTGGGACCTTCCGGGAGGGCGTTTAAGAGCTAAGCTG	chr1:2246259-2247328_chr1:2246809-2246828:-_553;2:1|3:21;negative-loop-partner-peaks_688	34	0.220187	22
689	chr1	2246259	2247328	2246812	2246831	19	+	569	0	22	negative-loop-partner-peaks	689	CCACCTTGTTGGCTCCCGGAAGGTCCCAGCCGTTTAAGAGCTAAGCTG	chr1:2246259-2247328_chr1:2246812-2246831:+_569;2:0|3:22;negative-loop-partner-peaks_689	49	0.153208	22
690	chr1	2246259	2247328	2246813	2246832	19	-	557	0	15	negative-loop-partner-peaks	690	CCACCTTGTTGGAGGCTGGGACCTTCCGGGAGTTTAAGAGCTAAGCTG	chr1:2246259-2247328_chr1:2246813-2246832:-_557;2:0|3:15;negative-loop-partner-peaks_690	52	0.363294	15
691	chr1	2246259	2247328	2246814	2246833	19	-	558	3	24	negative-loop-partner-peaks	691	CCACCTTGTTGGCAGGCTGGGACCTTCCGGGGTTTAAGAGCTAAGCTG	chr1:2246259-2247328_chr1:2246814-2246833:-_558;2:3|3:24;negative-loop-partner-peaks_691	59	0.226138	27
692	chr1	2246259	2247328	2246815	2246834	19	+	572	0	21	negative-loop-partner-peaks	692	CCACCTTGTTGGCCGGAAGGTCCCAGCCTGGGTTTAAGAGCTAAGCTG	chr1:2246259-2247328_chr1:2246815-2246834:+_572;2:0|3:21;negative-loop-partner-peaks_692	55	0.152375	21
693	chr1	2246259	2247328	2246816	2246835	19	+	573	1	38	negative-loop-partner-peaks	693	CCACCTTGTTGGCGGAAGGTCCCAGCCTGGCGTTTAAGAGCTAAGCTG	chr1:2246259-2247328_chr1:2246816-2246835:+_573;2:1|3:38;negative-loop-partner-peaks_693	46	0.130106	39
694	chr1	2246259	2247328	2246817	2246836	19	-	561	0	23	negative-loop-partner-peaks	694	CCACCTTGTTGGCGCCAGGCTGGGACCTTCCGTTTAAGAGCTAAGCTG	chr1:2246259-2247328_chr1:2246817-2246836:-_561;2:0|3:23;negative-loop-partner-peaks_694	34	0.283276	23
695	chr1	2246259	2247328	2246818	2246837	19	-	562	1	18	negative-loop-partner-peaks	695	CCACCTTGTTGGCCGCCAGGCTGGGACCTTCGTTTAAGAGCTAAGCTG	chr1:2246259-2247328_chr1:2246818-2246837:-_562;2:1|3:18;negative-loop-partner-peaks_695	25	0.26932	19
696	chr1	2246259	2247328	2246821	2246840	19	+	578	0	15	negative-loop-partner-peaks	696	CCACCTTGTTGGGGTCCCAGCCTGGCGGGTTGTTTAAGAGCTAAGCTG	chr1:2246259-2247328_chr1:2246821-2246840:+_578;2:0|3:15;negative-loop-partner-peaks_696	20	0.495466	15
697	chr1	2246259	2247328	2246822	2246841	19	+	579	2	19	negative-loop-partner-peaks	697	CCACCTTGTTGGGTCCCAGCCTGGCGGGTTCGTTTAAGAGCTAAGCTG	chr1:2246259-2247328_chr1:2246822-2246841:+_579;2:2|3:19;negative-loop-partner-peaks_697	28	0.206703	21
698	chr1	2246259	2247328	2246827	2246846	19	-	571	0	15	negative-loop-partner-peaks	698	CCACCTTGTTGGCACCCGAACCCGCCAGGCTGTTTAAGAGCTAAGCTG	chr1:2246259-2247328_chr1:2246827-2246846:-_571;2:0|3:15;negative-loop-partner-peaks_698	37	0.327138	10
699	chr1	2246259	2247328	2246828	2246847	19	-	572	0	10	negative-loop-partner-peaks	699	CCACCTTGTTGGGCACCCGAACCCGCCAGGCGTTTAAGAGCTAAGCTG	chr1:2246259-2247328_chr1:2246828-2246847:-_572;2:0|3:10;negative-loop-partner-peaks_699	37	0.327138	10
700	chr1	2246259	2247328	2246832	2246851	19	-	576	1	5	negative-loop-partner-peaks	700	CCACCTTGTTGGAAAAGCACCCGAACCCGCCGTTTAAGAGCTAAGCTG	chr1:2246259-2247328_chr1:2246832-2246851:-_576;2:1|3:5;negative-loop-partner-peaks_700	45	0.715585	6
701	chr1	2246259	2247328	2246837	2246856	19	+	594	0	8	negative-loop-partner-peaks	701	CCACCTTGTTGGGTTCGGGTGCTTTTCTCTCGTTTAAGAGCTAAGCTG	chr1:2246259-2247328_chr1:2246837-2246856:+_594;2:0|3:8;negative-loop-partner-peaks_701	20	0.372609	8
702	chr1	2246259	2247328	2246838	2246857	19	+	595	1	14	negative-loop-partner-peaks	702	CCACCTTGTTGGTTCGGGTGCTTTTCTCTCTGTTTAAGAGCTAAGCTG	chr1:2246259-2247328_chr1:2246838-2246857:+_595;2:1|3:14;negative-loop-partner-peaks_702	59	0.226339	15
703	chr1	2246259	2247328	2246839	2246858	19	+	596	1	14	negative-loop-partner-peaks	703	CCACCTTGTTGGTCGGGTGCTTTTCTCTCTGGTTTAAGAGCTAAGCTG	chr1:2246259-2247328_chr1:2246839-2246858:+_596;2:1|3:14;negative-loop-partner-peaks_703
704	chr1	2246259	2247328	2246844	2246863	19	+	601	2	15	negative-loop-partner-peaks	704	CCACCTTGTTGGTGCTTTTCTCTCTGGGGCGGTTTAAGAGCTAAGCTG	chr1:2246259-2247328_chr1:2246844-2246863:+_601;2:2|3:15;negative-loop-partner-peaks_704	56	0.203274	17
705	chr1	2246259	2247328	2246866	2246885	19	+	623	2	24	negative-loop-partner-peaks	705	CCACCTTGTTGGCCTCCCTGTTCTGCTCAGTGTTTAAGAGCTAAGCTG	chr1:2246259-2247328_chr1:2246866-2246885:+_623;2:2|3:24;negative-loop-partner-peaks_705	33	0.162341	26
706	chr1	2246259	2247328	2246867	2246886	19	+	624	1	20	negative-loop-partner-peaks	706	CCACCTTGTTGGCTCCCTGTTCTGCTCAGTTGTTTAAGAGCTAAGCTG	chr1:2246259-2247328_chr1:2246867-2246886:+_624;2:1|3:20;negative-loop-partner-peaks_706	45	0.140125	25
707	chr1	2246259	2247328	2246868	2246887	19	+	625	2	23	negative-loop-partner-peaks	707	CCACCTTGTTGGTCCCTGTTCTGCTCAGTTGGTTTAAGAGCTAAGCTG	chr1:2246259-2247328_chr1:2246868-2246887:+_625;2:2|3:23;negative-loop-partner-peaks_707	59	0.23616	15
708	chr1	2246259	2247328	2246869	2246888	19	+	626	1	14	negative-loop-partner-peaks	708	CCACCTTGTTGGCCCTGTTCTGCTCAGTTGGGTTTAAGAGCTAAGCTG	chr1:2246259-2247328_chr1:2246869-2246888:+_626;2:1|3:14;negative-loop-partner-peaks_708
709	chr1	2246259	2247328	2246869	2246888	19	-	613	2	20	negative-loop-partner-peaks	709	CCACCTTGTTGGCCAACTGAGCAGAACAGGGGTTTAAGAGCTAAGCTG	chr1:2246259-2247328_chr1:2246869-2246888:-_613;2:2|3:20;negative-loop-partner-peaks_709	71	0.174687	22
710	chr1	2246259	2247328	2246872	2246891	19	-	616	0	4	negative-loop-partner-peaks	710	CCACCTTGTTGGCCCCCAACTGAGCAGAACAGTTTAAGAGCTAAGCTG	chr1:2246259-2247328_chr1:2246872-2246891:-_616;2:0|3:4;negative-loop-partner-peaks_710	56	0.568235	4
711	chr1	2246259	2247328	2246873	2246892	19	-	617	0	7	negative-loop-partner-peaks	711	CCACCTTGTTGGACCCCCAACTGAGCAGAACGTTTAAGAGCTAAGCTG	chr1:2246259-2247328_chr1:2246873-2246892:-_617;2:0|3:7;negative-loop-partner-peaks_711	33	0.561553	7
712	chr1	2246259	2247328	2246880	2246899	19	+	637	0	8	negative-loop-partner-peaks	712	CCACCTTGTTGGTCAGTTGGGGGTCCGTTCCGTTTAAGAGCTAAGCTG	chr1:2246259-2247328_chr1:2246880-2246899:+_637;2:0|3:8;negative-loop-partner-peaks_712	20	0.811186	8
713	chr1	2246259	2247328	2246881	2246900	19	+	638	0	4	negative-loop-partner-peaks	713	CCACCTTGTTGGCAGTTGGGGGTCCGTTCCCGTTTAAGAGCTAAGCTG	chr1:2246259-2247328_chr1:2246881-2246900:+_638;2:0|3:4;negative-loop-partner-peaks_713	42	0.66071	4
714	chr1	2246259	2247328	2246895	2246914	19	-	639	3	7	negative-loop-partner-peaks	714	CCACCTTGTTGGTGGTGGTTCTTCCCGGGAAGTTTAAGAGCTAAGCTG	chr1:2246259-2247328_chr1:2246895-2246914:-_639;2:3|3:7;negative-loop-partner-peaks_714	47	0.567771	10
715	chr1	2246259	2247328	2246900	2246919	19	-	644	10	32	negative-loop-partner-peaks	715	CCACCTTGTTGGGGGTGTGGTGGTTCTTCCCGTTTAAGAGCTAAGCTG	chr1:2246259-2247328_chr1:2246900-2246919:-_644;2:10|3:32;negative-loop-partner-peaks_715	26	0.194989	52
716	chr1	2246259	2247328	2246901	2246920	19	-	645	9	43	negative-loop-partner-peaks	716	CCACCTTGTTGGGGGGTGTGGTGGTTCTTCCGTTTAAGAGCTAAGCTG	chr1:2246259-2247328_chr1:2246901-2246920:-_645;2:9|3:43;negative-loop-partner-peaks_716	26	0.194989	52
717	chr1	2246259	2247328	2246914	2246933	19	-	658	7	175	negative-loop-partner-peaks	717	CCACCTTGTTGGCGGGCCGGGATGGGGGGTGGTTTAAGAGCTAAGCTG	chr1:2246259-2247328_chr1:2246914-2246933:-_658;2:7|3:175;negative-loop-partner-peaks_717	35	0.0234649	182
718	chr1	2246259	2247328	2246919	2246938	19	-	663	3	51	negative-loop-partner-peaks	718	CCACCTTGTTGGGCCTGCGGGCCGGGATGGGGTTTAAGAGCTAAGCTG	chr1:2246259-2247328_chr1:2246919-2246938:-_663;2:3|3:51;negative-loop-partner-peaks_718	24	0.128054	50
719	chr1	2246259	2247328	2246920	2246939	19	-	664	4	46	negative-loop-partner-peaks	719	CCACCTTGTTGGGGCCTGCGGGCCGGGATGGGTTTAAGAGCTAAGCTG	chr1:2246259-2247328_chr1:2246920-2246939:-_664;2:4|3:46;negative-loop-partner-peaks_719	28	0.330661	26
720	chr1	2246259	2247328	2246921	2246940	19	-	665	1	46	negative-loop-partner-peaks	720	CCACCTTGTTGGGGGCCTGCGGGCCGGGATGGTTTAAGAGCTAAGCTG	chr1:2246259-2247328_chr1:2246921-2246940:-_665;2:1|3:46;negative-loop-partner-peaks_720	25	0.203051	47
721	chr1	2246259	2247328	2246922	2246941	19	-	666	2	24	negative-loop-partner-peaks	721	CCACCTTGTTGGGGGGCCTGCGGGCCGGGATGTTTAAGAGCTAAGCTG	chr1:2246259-2247328_chr1:2246922-2246941:-_666;2:2|3:24;negative-loop-partner-peaks_721	25	0.203051	47
722	chr1	2246259	2247328	2246923	2246942	19	-	667	3	57	negative-loop-partner-peaks	722	CCACCTTGTTGGTGGGGCCTGCGGGCCGGGAGTTTAAGAGCTAAGCTG	chr1:2246259-2247328_chr1:2246923-2246942:-_667;2:3|3:57;negative-loop-partner-peaks_722	26	0.0970554	60
723	chr1	2246259	2247328	2246927	2246946	19	-	671	6	91	negative-loop-partner-peaks	723	CCACCTTGTTGGCGGCTGGGGCCTGCGGGCCGTTTAAGAGCTAAGCTG	chr1:2246259-2247328_chr1:2246927-2246946:-_671;2:6|3:91;negative-loop-partner-peaks_723	24	0.0589587	122
724	chr1	2246259	2247328	2246928	2246947	19	-	672	12	110	negative-loop-partner-peaks	724	CCACCTTGTTGGGCGGCTGGGGCCTGCGGGCGTTTAAGAGCTAAGCTG	chr1:2246259-2247328_chr1:2246928-2246947:-_672;2:12|3:110;negative-loop-partner-peaks_724	24	0.0589587	122
725	chr1	2246259	2247328	2246932	2246951	19	-	676	5	17	negative-loop-partner-peaks	725	CCACCTTGTTGGCTTGGCGGCTGGGGCCTGCGTTTAAGAGCTAAGCTG	chr1:2246259-2247328_chr1:2246932-2246951:-_676;2:5|3:17;negative-loop-partner-peaks_725	38	0.15527	22
726	chr1	2246259	2247328	2246939	2246958	19	+	696	0	5	negative-loop-partner-peaks	726	CCACCTTGTTGGCCAGCCGCCAAGTCGTTGCGTTTAAGAGCTAAGCTG	chr1:2246259-2247328_chr1:2246939-2246958:+_696;2:0|3:5;negative-loop-partner-peaks_726	30	0.677371	5
727	chr1	2246259	2247328	2246940	2246959	19	+	697	0	4	negative-loop-partner-peaks	727	CCACCTTGTTGGCAGCCGCCAAGTCGTTGCTGTTTAAGAGCTAAGCTG	chr1:2246259-2247328_chr1:2246940-2246959:+_697;2:0|3:4;negative-loop-partner-peaks_727	60	0.751739	4
728	chr1	2246259	2247328	2246940	2246959	19	-	684	0	6	negative-loop-partner-peaks	728	CCACCTTGTTGGAGCAACGACTTGGCGGCTGGTTTAAGAGCTAAGCTG	chr1:2246259-2247328_chr1:2246940-2246959:-_684;2:0|3:6;negative-loop-partner-peaks_728
729	chr1	2246259	2247328	2246941	2246960	19	-	685	0	4	negative-loop-partner-peaks	729	CCACCTTGTTGGCAGCAACGACTTGGCGGCTGTTTAAGAGCTAAGCTG	chr1:2246259-2247328_chr1:2246941-2246960:-_685;2:0|3:4;negative-loop-partner-peaks_729	42	0.678578	4
730	chr1	2246259	2247328	2246941	2246960	19	+	698	0	4	negative-loop-partner-peaks	730	CCACCTTGTTGGAGCCGCCAAGTCGTTGCTGGTTTAAGAGCTAAGCTG	chr1:2246259-2247328_chr1:2246941-2246960:+_698;2:0|3:4;negative-loop-partner-peaks_730
731	chr1	2246259	2247328	2246942	2246961	19	-	686	0	4	negative-loop-partner-peaks	731	CCACCTTGTTGGCCAGCAACGACTTGGCGGCGTTTAAGAGCTAAGCTG	chr1:2246259-2247328_chr1:2246942-2246961:-_686;2:0|3:4;negative-loop-partner-peaks_731	28	0.822997	4
732	chr1	2246259	2247328	2246944	2246963	19	+	701	0	5	negative-loop-partner-peaks	732	CCACCTTGTTGGCGCCAAGTCGTTGCTGGGGGTTTAAGAGCTAAGCTG	chr1:2246259-2247328_chr1:2246944-2246963:+_701;2:0|3:5;negative-loop-partner-peaks_732	51	0.560868	5
733	chr1	2246259	2247328	2246946	2246965	19	-	690	0	6	negative-loop-partner-peaks	733	CCACCTTGTTGGCTCCCCAGCAACGACTTGGGTTTAAGAGCTAAGCTG	chr1:2246259-2247328_chr1:2246946-2246965:-_690;2:0|3:6;negative-loop-partner-peaks_733	53	0.691351	6
734	chr1	2246259	2247328	2246947	2246966	19	+	704	0	14	negative-loop-partner-peaks	734	CCACCTTGTTGGCAAGTCGTTGCTGGGGAGGGTTTAAGAGCTAAGCTG	chr1:2246259-2247328_chr1:2246947-2246966:+_704;2:0|3:14;negative-loop-partner-peaks_734	40	0.200681	14
735	chr1	2246259	2247328	2246948	2246967	19	+	705	0	5	negative-loop-partner-peaks	735	CCACCTTGTTGGAAGTCGTTGCTGGGGAGGTGTTTAAGAGCTAAGCTG	chr1:2246259-2247328_chr1:2246948-2246967:+_705;2:0|3:5;negative-loop-partner-peaks_735	47	0.305921	5
736	chr1	2246259	2247328	2246949	2246968	19	-	693	0	15	negative-loop-partner-peaks	736	CCACCTTGTTGGCACCTCCCCAGCAACGACTGTTTAAGAGCTAAGCTG	chr1:2246259-2247328_chr1:2246949-2246968:-_693;2:0|3:15;negative-loop-partner-peaks_736	49	0.344015	15
737	chr1	2246259	2247328	2246954	2246973	19	+	711	2	54	negative-loop-partner-peaks	737	CCACCTTGTTGGTTGCTGGGGAGGTGGGCGCGTTTAAGAGCTAAGCTG	chr1:2246259-2247328_chr1:2246954-2246973:+_711;2:2|3:54;negative-loop-partner-peaks_737	41	0.106624	56
738	chr1	2246259	2247328	2246979	2246998	19	-	723	4	34	negative-loop-partner-peaks	738	CCACCTTGTTGGTGGGCTCACGGAGAGAGGGGTTTAAGAGCTAAGCTG	chr1:2246259-2247328_chr1:2246979-2246998:-_723;2:4|3:34;negative-loop-partner-peaks_738	61	0.0978156	38
739	chr1	2246259	2247328	2246982	2247001	19	-	726	0	3	negative-loop-partner-peaks	739	CCACCTTGTTGGGAGTGGGCTCACGGAGAGAGTTTAAGAGCTAAGCTG	chr1:2246259-2247328_chr1:2246982-2247001:-_726;2:0|3:3;negative-loop-partner-peaks_739	56	0.702046	3
740	chr1	2246259	2247328	2246983	2247002	19	-	727	0	4	negative-loop-partner-peaks	740	CCACCTTGTTGGCGAGTGGGCTCACGGAGAGGTTTAAGAGCTAAGCTG	chr1:2246259-2247328_chr1:2246983-2247002:-_727;2:0|3:4;negative-loop-partner-peaks_740	51	0.674908	4
741	chr1	2246259	2247328	2246990	2247009	19	-	734	1	37	negative-loop-partner-peaks	741	CCACCTTGTTGGGTTGTGGCGAGTGGGCTCAGTTTAAGAGCTAAGCTG	chr1:2246259-2247328_chr1:2246990-2247009:-_734;2:1|3:37;negative-loop-partner-peaks_741	54	0.0780729	38
742	chr1	2246259	2247328	2246994	2247013	19	+	751	0	1	negative-loop-partner-peaks	742	CCACCTTGTTGGCCCACTCGCCACAACCCGCGTTTAAGAGCTAAGCTG	chr1:2246259-2247328_chr1:2246994-2247013:+_751;2:0|3:1;negative-loop-partner-peaks_742	55	0.913738	1
743	chr1	2246259	2247328	2246995	2247014	19	+	752	0	4	negative-loop-partner-peaks	743	CCACCTTGTTGGCCACTCGCCACAACCCGCAGTTTAAGAGCTAAGCTG	chr1:2246259-2247328_chr1:2246995-2247014:+_752;2:0|3:4;negative-loop-partner-peaks_743	60	0.706913	4
744	chr1	2246259	2247328	2246997	2247016	19	-	741	0	3	negative-loop-partner-peaks	744	CCACCTTGTTGGCCTGCGGGTTGTGGCGAGTGTTTAAGAGCTAAGCTG	chr1:2246259-2247328_chr1:2246997-2247016:-_741;2:0|3:3;negative-loop-partner-peaks_744	49	0.842469	3
745	chr1	2246259	2247328	2246998	2247017	19	-	742	0	4	negative-loop-partner-peaks	745	CCACCTTGTTGGCCCTGCGGGTTGTGGCGAGGTTTAAGAGCTAAGCTG	chr1:2246259-2247328_chr1:2246998-2247017:-_742;2:0|3:4;negative-loop-partner-peaks_745	47	0.730259	4
746	chr1	2246259	2247328	2247001	2247020	19	+	758	1	8	negative-loop-partner-peaks	746	CCACCTTGTTGGGCCACAACCCGCAGGGACCGTTTAAGAGCTAAGCTG	chr1:2246259-2247328_chr1:2247001-2247020:+_758;2:1|3:8;negative-loop-partner-peaks_746	36	0.489427	9
747	chr1	2246259	2247328	2247002	2247021	19	+	759	0	9	negative-loop-partner-peaks	747	CCACCTTGTTGGCCACAACCCGCAGGGACCTGTTTAAGAGCTAAGCTG	chr1:2246259-2247328_chr1:2247002-2247021:+_759;2:0|3:9;negative-loop-partner-peaks_747	55	0.16496	29
748	chr1	2246259	2247328	2247003	2247022	19	+	760	0	29	negative-loop-partner-peaks	748	CCACCTTGTTGGCACAACCCGCAGGGACCTGGTTTAAGAGCTAAGCTG	chr1:2246259-2247328_chr1:2247003-2247022:+_760;2:0|3:29;negative-loop-partner-peaks_748	65	0.15177	22
749	chr1	2246259	2247328	2247004	2247023	19	+	761	1	21	negative-loop-partner-peaks	749	CCACCTTGTTGGACAACCCGCAGGGACCTGGGTTTAAGAGCTAAGCTG	chr1:2246259-2247328_chr1:2247004-2247023:+_761;2:1|3:21;negative-loop-partner-peaks_749
750	chr1	2246259	2247328	2247005	2247024	19	-	749	1	26	negative-loop-partner-peaks	750	CCACCTTGTTGGCCCAGGTCCCTGCGGGTTGGTTTAAGAGCTAAGCTG	chr1:2246259-2247328_chr1:2247005-2247024:-_749;2:1|3:26;negative-loop-partner-peaks_750	38	0.193979	27
751	chr1	2246259	2247328	2247010	2247029	19	+	767	0	40	negative-loop-partner-peaks	751	CCACCTTGTTGGCGCAGGGACCTGGGGGACTGTTTAAGAGCTAAGCTG	chr1:2246259-2247328_chr1:2247010-2247029:+_767;2:0|3:40;negative-loop-partner-peaks_751	41	0.129646	40
752	chr1	2246259	2247328	2247011	2247030	19	-	755	0	18	negative-loop-partner-peaks	752	CCACCTTGTTGGGAGTCCCCCAGGTCCCTGCGTTTAAGAGCTAAGCTG	chr1:2246259-2247328_chr1:2247011-2247030:-_755;2:0|3:18;negative-loop-partner-peaks_752	48	0.239534	18
753	chr1	2246259	2247328	2247012	2247031	19	-	756	1	22	negative-loop-partner-peaks	753	CCACCTTGTTGGCGAGTCCCCCAGGTCCCTGGTTTAAGAGCTAAGCTG	chr1:2246259-2247328_chr1:2247012-2247031:-_756;2:1|3:22;negative-loop-partner-peaks_753	62	0.170053	23
754	chr1	2246259	2247328	2247013	2247032	19	+	770	2	57	negative-loop-partner-peaks	754	CCACCTTGTTGGAGGGACCTGGGGGACTCGGGTTTAAGAGCTAAGCTG	chr1:2246259-2247328_chr1:2247013-2247032:+_770;2:2|3:57;negative-loop-partner-peaks_754	55	0.0688987	59
755	chr1	2246259	2247328	2247021	2247040	19	-	765	0	5	negative-loop-partner-peaks	755	CCACCTTGTTGGTGGATCCACCGAGTCCCCCGTTTAAGAGCTAAGCTG	chr1:2246259-2247328_chr1:2247021-2247040:-_765;2:0|3:5;negative-loop-partner-peaks_755	55	0.372771	5
756	chr1	2246259	2247328	2247026	2247045	19	+	783	0	4	negative-loop-partner-peaks	756	CCACCTTGTTGGACTCGGTGGATCCAACCACGTTTAAGAGCTAAGCTG	chr1:2246259-2247328_chr1:2247026-2247045:+_783;2:0|3:4;negative-loop-partner-peaks_756	51	0.625661	4
757	chr1	2246259	2247328	2247040	2247059	19	-	784	0	17	negative-loop-partner-peaks	757	CCACCTTGTTGGTCTCATGGTCTCCTGTGGTGTTTAAGAGCTAAGCTG	chr1:2246259-2247328_chr1:2247040-2247059:-_784;2:0|3:17;negative-loop-partner-peaks_757	46	0.298286	17
758	chr1	2246259	2247328	2247043	2247062	19	+	800	2	18	negative-loop-partner-peaks	758	CCACCTTGTTGGACAGGAGACCATGAGACACGTTTAAGAGCTAAGCTG	chr1:2246259-2247328_chr1:2247043-2247062:+_800;2:2|3:18;negative-loop-partner-peaks_758	59	0.220978	20
759	chr1	2246259	2247328	2247044	2247063	19	-	788	2	27	negative-loop-partner-peaks	759	CCACCTTGTTGGTGTGTCTCATGGTCTCCTGGTTTAAGAGCTAAGCTG	chr1:2246259-2247328_chr1:2247044-2247063:-_788;2:2|3:27;negative-loop-partner-peaks_759	63	0.146632	29
760	chr1	2246259	2247328	2247046	2247065	19	+	803	3	35	negative-loop-partner-peaks	760	CCACCTTGTTGGGGAGACCATGAGACACAGGGTTTAAGAGCTAAGCTG	chr1:2246259-2247328_chr1:2247046-2247065:+_803;2:3|3:35;negative-loop-partner-peaks_760	73	0.122057	38
761	chr1	2246259	2247328	2247054	2247073	19	-	798	0	2	negative-loop-partner-peaks	761	CCACCTTGTTGGCGAGACCGCCTGTGTCTCAGTTTAAGAGCTAAGCTG	chr1:2246259-2247328_chr1:2247054-2247073:-_798;2:0|3:2;negative-loop-partner-peaks_761	49	0.710441	2
762	chr1	2246259	2247328	2247057	2247076	19	+	814	0	10	negative-loop-partner-peaks	762	CCACCTTGTTGGGACACAGGCGGTCTCGCCGGTTTAAGAGCTAAGCTG	chr1:2246259-2247328_chr1:2247057-2247076:+_814;2:0|3:10;negative-loop-partner-peaks_762	67	0.334802	10
763	chr1	2246259	2247328	2247076	2247095	19	-	820	1	19	negative-loop-partner-peaks	763	CCACCTTGTTGGAGCTCTAAGCGGCAGGCCTGTTTAAGAGCTAAGCTG	chr1:2246259-2247328_chr1:2247076-2247095:-_820;2:1|3:19;negative-loop-partner-peaks_763	43	0.3347	20
764	chr1	2246259	2247328	2247082	2247101	19	-	826	0	3	negative-loop-partner-peaks	764	CCACCTTGTTGGAGAGACAGCTCTAAGCGGCGTTTAAGAGCTAAGCTG	chr1:2246259-2247328_chr1:2247082-2247101:-_826;2:0|3:3;negative-loop-partner-peaks_764	49	0.661375	3
765	chr1	2246259	2247328	2247086	2247105	19	-	830	0	26	negative-loop-partner-peaks	765	CCACCTTGTTGGGAGGAGAGACAGCTCTAAGGTTTAAGAGCTAAGCTG	chr1:2246259-2247328_chr1:2247086-2247105:-_830;2:0|3:26;negative-loop-partner-peaks_765	72	0.246152	26
766	chr1	2246259	2247328	2247090	2247109	19	+	847	5	28	negative-loop-partner-peaks	766	CCACCTTGTTGGGAGCTGTCTCTCCTCCTCAGTTTAAGAGCTAAGCTG	chr1:2246259-2247328_chr1:2247090-2247109:+_847;2:5|3:28;negative-loop-partner-peaks_766	49	0.137262	33
767	chr1	2246259	2247328	2247091	2247110	19	+	848	3	20	negative-loop-partner-peaks	767	CCACCTTGTTGGAGCTGTCTCTCCTCCTCACGTTTAAGAGCTAAGCTG	chr1:2246259-2247328_chr1:2247091-2247110:+_848;2:3|3:20;negative-loop-partner-peaks_767	53	0.227998	23
768	chr1	2246259	2247328	2247099	2247118	19	+	856	2	25	negative-loop-partner-peaks	768	CCACCTTGTTGGCTCCTCCTCACGGGCCCCCGTTTAAGAGCTAAGCTG	chr1:2246259-2247328_chr1:2247099-2247118:+_856;2:2|3:25;negative-loop-partner-peaks_768	45	0.203013	27
769	chr1	2246259	2247328	2247104	2247123	19	-	848	3	36	negative-loop-partner-peaks	769	CCACCTTGTTGGAGCCAGGGGGCCCGTGAGGGTTTAAGAGCTAAGCTG	chr1:2246259-2247328_chr1:2247104-2247123:-_848;2:3|3:36;negative-loop-partner-peaks_769	43	0.117322	39
770	chr1	2246259	2247328	2247107	2247126	19	-	851	2	46	negative-loop-partner-peaks	770	CCACCTTGTTGGGGGAGCCAGGGGGCCCGTGGTTTAAGAGCTAAGCTG	chr1:2246259-2247328_chr1:2247107-2247126:-_851;2:2|3:46;negative-loop-partner-peaks_770	56	0.129183	48
771	chr1	2246259	2247328	2247115	2247134	19	+	872	10	82	negative-loop-partner-peaks	771	CCACCTTGTTGGCCCTGGCTCCCTGCAGGCCGTTTAAGAGCTAAGCTG	chr1:2246259-2247328_chr1:2247115-2247134:+_872;2:10|3:82;negative-loop-partner-peaks_771	30	0.0533606	92
772	chr1	2246259	2247328	2247116	2247135	19	-	860	11	90	negative-loop-partner-peaks	772	CCACCTTGTTGGAGGCCTGCAGGGAGCCAGGGTTTAAGAGCTAAGCTG	chr1:2246259-2247328_chr1:2247116-2247135:-_860;2:11|3:90;negative-loop-partner-peaks_772
773	chr1	2246259	2247328	2247117	2247136	19	-	861	10	71	negative-loop-partner-peaks	773	CCACCTTGTTGGCAGGCCTGCAGGGAGCCAGGTTTAAGAGCTAAGCTG	chr1:2246259-2247328_chr1:2247117-2247136:-_861;2:10|3:71;negative-loop-partner-peaks_773	52	0.0397504	101
774	chr1	2246259	2247328	2247118	2247137	19	-	862	9	105	negative-loop-partner-peaks	774	CCACCTTGTTGGCCAGGCCTGCAGGGAGCCAGTTTAAGAGCTAAGCTG	chr1:2246259-2247328_chr1:2247118-2247137:-_862;2:9|3:105;negative-loop-partner-peaks_774	38	0.0481584	114
775	chr1	2246259	2247328	2247133	2247152	19	+	890	3	34	negative-loop-partner-peaks	775	CCACCTTGTTGGCTGGCCTCCTATCTCCCTCGTTTAAGAGCTAAGCTG	chr1:2246259-2247328_chr1:2247133-2247152:+_890;2:3|3:34;negative-loop-partner-peaks_775	49	0.107076	37
776	chr1	2246259	2247328	2247135	2247154	19	-	879	3	42	negative-loop-partner-peaks	776	CCACCTTGTTGGCTGAGGGAGATAGGAGGCCGTTTAAGAGCTAAGCTG	chr1:2246259-2247328_chr1:2247135-2247154:-_879;2:3|3:42;negative-loop-partner-peaks_776	46	0.0847742	45
777	chr1	2246259	2247328	2247140	2247159	19	-	884	1	15	negative-loop-partner-peaks	777	CCACCTTGTTGGATGGCCTGAGGGAGATAGGGTTTAAGAGCTAAGCTG	chr1:2246259-2247328_chr1:2247140-2247159:-_884;2:1|3:15;negative-loop-partner-peaks_777	62	0.264355	16
778	chr1	2246259	2247328	2247143	2247162	19	-	887	3	19	negative-loop-partner-peaks	778	CCACCTTGTTGGCTGATGGCCTGAGGGAGATGTTTAAGAGCTAAGCTG	chr1:2246259-2247328_chr1:2247143-2247162:-_887;2:3|3:19;negative-loop-partner-peaks_778	39	0.228325	22
779	chr1	2246259	2247328	2247146	2247165	19	+	903	2	35	negative-loop-partner-peaks	779	CCACCTTGTTGGTCCCTCAGGCCATCAGCCCGTTTAAGAGCTAAGCTG	chr1:2246259-2247328_chr1:2247146-2247165:+_903;2:2|3:35;negative-loop-partner-peaks_779	39	0.193112	37
780	chr1	2246259	2247328	2247147	2247166	19	+	904	3	14	negative-loop-partner-peaks	780	CCACCTTGTTGGCCCTCAGGCCATCAGCCCAGTTTAAGAGCTAAGCTG	chr1:2246259-2247328_chr1:2247147-2247166:+_904;2:3|3:14;negative-loop-partner-peaks_780	56	0.247613	17
781	chr1	2246259	2247328	2247150	2247169	19	-	894	3	31	negative-loop-partner-peaks	781	CCACCTTGTTGGCCCTGGGCTGATGGCCTGAGTTTAAGAGCTAAGCTG	chr1:2246259-2247328_chr1:2247150-2247169:-_894;2:3|3:31;negative-loop-partner-peaks_781	46	0.103019	34
782	chr1	2246259	2247328	2247151	2247170	19	-	895	3	31	negative-loop-partner-peaks	782	CCACCTTGTTGGTCCCTGGGCTGATGGCCTGGTTTAAGAGCTAAGCTG	chr1:2246259-2247328_chr1:2247151-2247170:-_895;2:3|3:31;negative-loop-partner-peaks_782	32	0.175729	34
783	chr1	2246259	2247328	2247158	2247177	19	-	902	8	74	negative-loop-partner-peaks	783	CCACCTTGTTGGCTGGGGGTCCCTGGGCTGAGTTTAAGAGCTAAGCTG	chr1:2246259-2247328_chr1:2247158-2247177:-_902;2:8|3:74;negative-loop-partner-peaks_783	31	0.0756822	82
784	chr1	2246259	2247328	2247161	2247180	19	+	918	19	109	negative-loop-partner-peaks	784	CCACCTTGTTGGGCCCAGGGACCCCCAGCCCGTTTAAGAGCTAAGCTG	chr1:2246259-2247328_chr1:2247161-2247180:+_918;2:19|3:109;negative-loop-partner-peaks_784	51	0.042199	128
785	chr1	2246259	2247328	2247165	2247184	19	-	909	2	67	negative-loop-partner-peaks	785	CCACCTTGTTGGGCCTGGGCTGGGGGTCCCTGTTTAAGAGCTAAGCTG	chr1:2246259-2247328_chr1:2247165-2247184:-_909;2:2|3:67;negative-loop-partner-peaks_785	31	0.06135	69
786	chr1	2246259	2247328	2247166	2247185	19	-	910	11	89	negative-loop-partner-peaks	786	CCACCTTGTTGGTGCCTGGGCTGGGGGTCCCGTTTAAGAGCTAAGCTG	chr1:2246259-2247328_chr1:2247166-2247185:-_910;2:11|3:89;negative-loop-partner-peaks_786	15	0.0558916	100
787	chr1	2246259	2247328	2247176	2247195	19	-	920	3	60	negative-loop-partner-peaks	787	CCACCTTGTTGGATGGGTGGGGTGCCTGGGCGTTTAAGAGCTAAGCTG	chr1:2246259-2247328_chr1:2247176-2247195:-_920;2:3|3:60;negative-loop-partner-peaks_787	14	0.078855	63
788	chr1	2246259	2247328	2247180	2247199	19	-	924	3	43	negative-loop-partner-peaks	788	CCACCTTGTTGGGAGCATGGGTGGGGTGCCTGTTTAAGAGCTAAGCTG	chr1:2246259-2247328_chr1:2247180-2247199:-_924;2:3|3:43;negative-loop-partner-peaks_788	28	0.0607018	46
789	chr1	2246259	2247328	2247188	2247207	19	-	932	2	42	negative-loop-partner-peaks	789	CCACCTTGTTGGACAGCTCAGAGCATGGGTGGTTTAAGAGCTAAGCTG	chr1:2246259-2247328_chr1:2247188-2247207:-_932;2:2|3:42;negative-loop-partner-peaks_789
790	chr1	2246259	2247328	2247188	2247207	19	+	945	3	173	negative-loop-partner-peaks	790	CCACCTTGTTGGCACCCATGCTCTGAGCTGTGTTTAAGAGCTAAGCTG	chr1:2246259-2247328_chr1:2247188-2247207:+_945;2:3|3:173;negative-loop-partner-peaks_790	46	0.0412272	176
791	chr1	2246259	2247328	2247189	2247208	19	-	933	3	34	negative-loop-partner-peaks	791	CCACCTTGTTGGCACAGCTCAGAGCATGGGTGTTTAAGAGCTAAGCTG	chr1:2246259-2247328_chr1:2247189-2247208:-_933;2:3|3:34;negative-loop-partner-peaks_791	56	0.13706	37
792	chr1	2246259	2247328	2247190	2247209	19	-	934	35	1365	negative-loop-partner-peaks	792	CCACCTTGTTGGCCACAGCTCAGAGCATGGGGTTTAAGAGCTAAGCTG	chr1:2246259-2247328_chr1:2247190-2247209:-_934;2:35|3:1365;negative-loop-partner-peaks_792	52	0.0384681	1400
793	chr1	2246259	2247328	2247193	2247212	19	-	937	0	30	negative-loop-partner-peaks	793	CCACCTTGTTGGGGCCCACAGCTCAGAGCATGTTTAAGAGCTAAGCTG	chr1:2246259-2247328_chr1:2247193-2247212:-_937;2:0|3:30;negative-loop-partner-peaks_793	54	0.177245	30
794	chr1	2246259	2247328	2247194	2247213	19	-	938	2	48	negative-loop-partner-peaks	794	CCACCTTGTTGGAGGCCCACAGCTCAGAGCAGTTTAAGAGCTAAGCTG	chr1:2246259-2247328_chr1:2247194-2247213:-_938;2:2|3:48;negative-loop-partner-peaks_794	56	0.159355	50
795	chr1	2246259	2247328	2247212	2247231	19	+	969	0	6	negative-loop-partner-peaks	795	CCACCTTGTTGGTGAAACCCGCCCTCCTAGCGTTTAAGAGCTAAGCTG	chr1:2246259-2247328_chr1:2247212-2247231:+_969;2:0|3:6;negative-loop-partner-peaks_795	38	0.496323	6
796	chr1	2246259	2247328	2247213	2247232	19	+	970	0	2	negative-loop-partner-peaks	796	CCACCTTGTTGGGAAACCCGCCCTCCTAGCAGTTTAAGAGCTAAGCTG	chr1:2246259-2247328_chr1:2247213-2247232:+_970;2:0|3:2;negative-loop-partner-peaks_796	55	0.755979	2
797	chr1	2246259	2247328	2247213	2247232	19	-	957	0	6	negative-loop-partner-peaks	797	CCACCTTGTTGGTGCTAGGAGGGCGGGTTTCGTTTAAGAGCTAAGCTG	chr1:2246259-2247328_chr1:2247213-2247232:-_957;2:0|3:6;negative-loop-partner-peaks_797	12	0.67511	6
798	chr1	2246259	2247328	2247220	2247239	19	+	977	0	18	negative-loop-partner-peaks	798	CCACCTTGTTGGGCCCTCCTAGCAGGGAGCCGTTTAAGAGCTAAGCTG	chr1:2246259-2247328_chr1:2247220-2247239:+_977;2:0|3:18;negative-loop-partner-peaks_798	39	0.267359	18
799	chr1	2246259	2247328	2247220	2247239	19	-	964	0	24	negative-loop-partner-peaks	799	CCACCTTGTTGGGGCTCCCTGCTAGGAGGGCGTTTAAGAGCTAAGCTG	chr1:2246259-2247328_chr1:2247220-2247239:-_964;2:0|3:24;negative-loop-partner-peaks_799	48	0.143604	24
800	chr1	2246259	2247328	2247221	2247240	19	-	965	2	41	negative-loop-partner-peaks	800	CCACCTTGTTGGAGGCTCCCTGCTAGGAGGGGTTTAAGAGCTAAGCTG	chr1:2246259-2247328_chr1:2247221-2247240:-_965;2:2|3:41;negative-loop-partner-peaks_800	51	0.106656	43
801	chr1	2246259	2247328	2247224	2247243	19	-	968	0	28	negative-loop-partner-peaks	801	CCACCTTGTTGGGCCAGGCTCCCTGCTAGGAGTTTAAGAGCTAAGCTG	chr1:2246259-2247328_chr1:2247224-2247243:-_968;2:0|3:28;negative-loop-partner-peaks_801	50	0.213297	28
802	chr1	2246259	2247328	2247225	2247244	19	-	969	3	38	negative-loop-partner-peaks	802	CCACCTTGTTGGAGCCAGGCTCCCTGCTAGGGTTTAAGAGCTAAGCTG	chr1:2246259-2247328_chr1:2247225-2247244:-_969;2:3|3:38;negative-loop-partner-peaks_802	48	0.101946	41
803	chr1	2246259	2247328	2247228	2247247	19	-	972	1	26	negative-loop-partner-peaks	803	CCACCTTGTTGGCGCAGCCAGGCTCCCTGCTGTTTAAGAGCTAAGCTG	chr1:2246259-2247328_chr1:2247228-2247247:-_972;2:1|3:26;negative-loop-partner-peaks_803	45	0.154819	27
804	chr1	2246259	2247328	2247246	2247265	19	+	1003	0	7	negative-loop-partner-peaks	804	CCACCTTGTTGGGCCCCAGGCCGCTTCTGCTGTTTAAGAGCTAAGCTG	chr1:2246259-2247328_chr1:2247246-2247265:+_1003;2:0|3:7;negative-loop-partner-peaks_804	28	0.630191	7
805	chr1	2246259	2247328	2247250	2247269	19	-	994	3	5	negative-loop-partner-peaks	805	CCACCTTGTTGGTCCAAGCAGAAGCGGCCTGGTTTAAGAGCTAAGCTG	chr1:2246259-2247328_chr1:2247250-2247269:-_994;2:3|3:5;negative-loop-partner-peaks_805
806	chr1	2246259	2247328	2247251	2247270	19	-	995	1	10	negative-loop-partner-peaks	806	CCACCTTGTTGGCTCCAAGCAGAAGCGGCCTGTTTAAGAGCTAAGCTG	chr1:2246259-2247328_chr1:2247251-2247270:-_995;2:1|3:10;negative-loop-partner-peaks_806	36	0.228501	16
807	chr1	2246259	2247328	2247252	2247271	19	-	996	1	15	negative-loop-partner-peaks	807	CCACCTTGTTGGGCTCCAAGCAGAAGCGGCCGTTTAAGAGCTAAGCTG	chr1:2246259-2247328_chr1:2247252-2247271:-_996;2:1|3:15;negative-loop-partner-peaks_807	36	0.228501	16
808	chr1	2246259	2247328	2247256	2247275	19	+	1013	0	3	negative-loop-partner-peaks	808	CCACCTTGTTGGGCTTCTGCTTGGAGCTCCGGTTTAAGAGCTAAGCTG	chr1:2246259-2247328_chr1:2247256-2247275:+_1013;2:0|3:3;negative-loop-partner-peaks_808	61	0.511181	3
809	chr1	2246259	2247328	2247257	2247276	19	-	1001	1	14	negative-loop-partner-peaks	809	CCACCTTGTTGGACGGAGCTCCAAGCAGAAGGTTTAAGAGCTAAGCTG	chr1:2246259-2247328_chr1:2247257-2247276:-_1001;2:1|3:14;negative-loop-partner-peaks_809	59	0.22325	15
810	chr1	2246259	2247328	2247260	2247279	19	+	1017	0	20	negative-loop-partner-peaks	810	CCACCTTGTTGGCTGCTTGGAGCTCCGTGGAGTTTAAGAGCTAAGCTG	chr1:2246259-2247328_chr1:2247260-2247279:+_1017;2:0|3:20;negative-loop-partner-peaks_810	54	0.379474	20
811	chr1	2246259	2247328	2247273	2247292	19	+	1030	1	16	negative-loop-partner-peaks	811	CCACCTTGTTGGCGTGGAAGGAAATGCCCTCGTTTAAGAGCTAAGCTG	chr1:2246259-2247328_chr1:2247273-2247292:+_1030;2:1|3:16;negative-loop-partner-peaks_811	51	0.328663	17
812	chr1	2246259	2247328	2247275	2247294	19	-	1019	1	13	negative-loop-partner-peaks	812	CCACCTTGTTGGCTGAGGGCATTTCCTTCCAGTTTAAGAGCTAAGCTG	chr1:2246259-2247328_chr1:2247275-2247294:-_1019;2:1|3:13;negative-loop-partner-peaks_812	56	0.320835	14
813	chr1	2246259	2247328	2247281	2247300	19	+	1038	4	17	negative-loop-partner-peaks	813	CCACCTTGTTGGGAAATGCCCTCAGGTTCCCGTTTAAGAGCTAAGCTG	chr1:2246259-2247328_chr1:2247281-2247300:+_1038;2:4|3:17;negative-loop-partner-peaks_813	50	0.136341	21
814	chr1	2246259	2247328	2247290	2247309	19	-	1034	3	40	negative-loop-partner-peaks	814	CCACCTTGTTGGTCAGTGCCTGGGAACCTGAGTTTAAGAGCTAAGCTG	chr1:2246259-2247328_chr1:2247290-2247309:-_1034;2:3|3:40;negative-loop-partner-peaks_814	59	0.0849889	43
815	chr1	2246259	2247328	2247291	2247310	19	-	1035	2	41	negative-loop-partner-peaks	815	CCACCTTGTTGGCTCAGTGCCTGGGAACCTGGTTTAAGAGCTAAGCTG	chr1:2246259-2247328_chr1:2247291-2247310:-_1035;2:2|3:41;negative-loop-partner-peaks_815	53	0.111261	43
816	chr1	2246259	2247328	2247300	2247319	19	-	1044	6	33	negative-loop-partner-peaks	816	CCACCTTGTTGGGAGGGGAGGCTCAGTGCCTGTTTAAGAGCTAAGCTG	chr1:2246259-2247328_chr1:2247300-2247319:-_1044;2:6|3:33;negative-loop-partner-peaks_816	48	0.123389	39
817	chr1	2316073	2317074	2316076	2316095	19	-	6	0	3	negative-loop-partner-peaks	817	CCACCTTGTTGGCCAGTCACGGGGATAAGACGTTTAAGAGCTAAGCTG	chr1:2316073-2317074_chr1:2316076-2316095:-_6;2:0|3:3;negative-loop-partner-peaks_817	48	0.666405	3
818	chr1	2316073	2317074	2316086	2316105	19	-	16	1	22	negative-loop-partner-peaks	818	CCACCTTGTTGGGTGCTGGGGGCCAGTCACGGTTTAAGAGCTAAGCTG	chr1:2316073-2317074_chr1:2316086-2316105:-_16;2:1|3:22;negative-loop-partner-peaks_818	34	0.206796	36
819	chr1	2316073	2317074	2316087	2316106	19	-	17	2	34	negative-loop-partner-peaks	819	CCACCTTGTTGGGGTGCTGGGGGCCAGTCACGTTTAAGAGCTAAGCTG	chr1:2316073-2317074_chr1:2316087-2316106:-_17;2:2|3:34;negative-loop-partner-peaks_819	42	0.103557	55
820	chr1	2316073	2317074	2316088	2316107	19	-	18	2	53	negative-loop-partner-peaks	820	CCACCTTGTTGGGGGTGCTGGGGGCCAGTCAGTTTAAGAGCTAAGCTG	chr1:2316073-2317074_chr1:2316088-2316107:-_18;2:2|3:53;negative-loop-partner-peaks_820	42	0.103557	55
821	chr1	2316073	2317074	2316097	2316116	19	+	40	4	39	negative-loop-partner-peaks	821	CCACCTTGTTGGCCCAGCACCCTTCTTCCTTGTTTAAGAGCTAAGCTG	chr1:2316073-2317074_chr1:2316097-2316116:+_40;2:4|3:39;negative-loop-partner-peaks_821	22	0.0862267	43
822	chr1	2316073	2317074	2316098	2316117	19	-	28	3	56	negative-loop-partner-peaks	822	CCACCTTGTTGGAAAGGAAGAAGGGTGCTGGGTTTAAGAGCTAAGCTG	chr1:2316073-2317074_chr1:2316098-2316117:-_28;2:3|3:56;negative-loop-partner-peaks_822
823	chr1	2316073	2317074	2316099	2316118	19	-	29	2	40	negative-loop-partner-peaks	823	CCACCTTGTTGGCAAAGGAAGAAGGGTGCTGGTTTAAGAGCTAAGCTG	chr1:2316073-2317074_chr1:2316099-2316118:-_29;2:2|3:40;negative-loop-partner-peaks_823	59	0.0757406	59
824	chr1	2316073	2317074	2316100	2316119	19	-	30	4	30	negative-loop-partner-peaks	824	CCACCTTGTTGGCCAAAGGAAGAAGGGTGCTGTTTAAGAGCTAAGCTG	chr1:2316073-2317074_chr1:2316100-2316119:-_30;2:4|3:30;negative-loop-partner-peaks_824	50	0.107819	34
825	chr1	2316073	2317074	2316101	2316120	19	-	31	4	46	negative-loop-partner-peaks	825	CCACCTTGTTGGACCAAAGGAAGAAGGGTGCGTTTAAGAGCTAAGCTG	chr1:2316073-2317074_chr1:2316101-2316120:-_31;2:4|3:46;negative-loop-partner-peaks_825	45	0.0833382	50
826	chr1	2316073	2317074	2316102	2316121	19	+	45	0	16	negative-loop-partner-peaks	826	CCACCTTGTTGGCACCCTTCTTCCTTTGGTTGTTTAAGAGCTAAGCTG	chr1:2316073-2317074_chr1:2316102-2316121:+_45;2:0|3:16;negative-loop-partner-peaks_826	31	0.203239	16
827	chr1	2316073	2317074	2316107	2316126	19	-	37	4	75	negative-loop-partner-peaks	827	CCACCTTGTTGGAGCCAAACCAAAGGAAGAAGTTTAAGAGCTAAGCTG	chr1:2316073-2317074_chr1:2316107-2316126:-_37;2:4|3:75;negative-loop-partner-peaks_827	56	0.0648831	79
828	chr1	2316073	2317074	2316108	2316127	19	-	38	5	26	negative-loop-partner-peaks	828	CCACCTTGTTGGCAGCCAAACCAAAGGAAGAGTTTAAGAGCTAAGCTG	chr1:2316073-2317074_chr1:2316108-2316127:-_38;2:5|3:26;negative-loop-partner-peaks_828	52	0.102697	31
829	chr1	2316073	2317074	2316112	2316131	19	+	55	5	22	negative-loop-partner-peaks	829	CCACCTTGTTGGCCTTTGGTTTGGCTGAAGAGTTTAAGAGCTAAGCTG	chr1:2316073-2317074_chr1:2316112-2316131:+_55;2:5|3:22;negative-loop-partner-peaks_829	28	0.11427	27
830	chr1	2316073	2317074	2316113	2316132	19	+	56	1	22	negative-loop-partner-peaks	830	CCACCTTGTTGGCTTTGGTTTGGCTGAAGATGTTTAAGAGCTAAGCTG	chr1:2316073-2317074_chr1:2316113-2316132:+_56;2:1|3:22;negative-loop-partner-peaks_830	40	0.128752	23
831	chr1	2316073	2317074	2316115	2316134	19	-	45	5	19	negative-loop-partner-peaks	831	CCACCTTGTTGGCCATCTTCAGCCAAACCAAGTTTAAGAGCTAAGCTG	chr1:2316073-2317074_chr1:2316115-2316134:-_45;2:5|3:19;negative-loop-partner-peaks_831	60	0.161314	24
832	chr1	2316073	2317074	2316158	2316177	19	-	88	3	82	negative-loop-partner-peaks	832	CCACCTTGTTGGAGGCAGGGAAGCTCACAGGGTTTAAGAGCTAAGCTG	chr1:2316073-2317074_chr1:2316158-2316177:-_88;2:3|3:82;negative-loop-partner-peaks_832	61	0.081636	85
833	chr1	2316073	2317074	2316161	2316180	19	-	91	3	57	negative-loop-partner-peaks	833	CCACCTTGTTGGGAGAGGCAGGGAAGCTCACGTTTAAGAGCTAAGCTG	chr1:2316073-2317074_chr1:2316161-2316180:-_91;2:3|3:57;negative-loop-partner-peaks_833	54	0.0758605	60
834	chr1	2316073	2317074	2316172	2316191	19	-	102	1	18	negative-loop-partner-peaks	834	CCACCTTGTTGGGGAGGTACGCGGAGAGGCAGTTTAAGAGCTAAGCTG	chr1:2316073-2317074_chr1:2316172-2316191:-_102;2:1|3:18;negative-loop-partner-peaks_834	56	0.21611	19
835	chr1	2316073	2317074	2316173	2316192	19	-	103	0	20	negative-loop-partner-peaks	835	CCACCTTGTTGGAGGAGGTACGCGGAGAGGCGTTTAAGAGCTAAGCTG	chr1:2316073-2317074_chr1:2316173-2316192:-_103;2:0|3:20;negative-loop-partner-peaks_835	45	0.241072	20
836	chr1	2316073	2317074	2316177	2316196	19	-	107	0	1	negative-loop-partner-peaks	836	CCACCTTGTTGGACTCAGGAGGTACGCGGAGGTTTAAGAGCTAAGCTG	chr1:2316073-2317074_chr1:2316177-2316196:-_107;2:0|3:1;negative-loop-partner-peaks_836	66	1	1
837	chr1	2316073	2317074	2316182	2316201	19	-	112	0	3	negative-loop-partner-peaks	837	CCACCTTGTTGGTGTATACTCAGGAGGTACGGTTTAAGAGCTAAGCTG	chr1:2316073-2317074_chr1:2316182-2316201:-_112;2:0|3:3;negative-loop-partner-peaks_837	67	0.744961	3
838	chr1	2316073	2317074	2316184	2316203	19	+	127	1	10	negative-loop-partner-peaks	838	CCACCTTGTTGGTACCTCCTGAGTATACACAGTTTAAGAGCTAAGCTG	chr1:2316073-2317074_chr1:2316184-2316203:+_127;2:1|3:10;negative-loop-partner-peaks_838	72	0.285378	11
839	chr1	2316073	2317074	2316189	2316208	19	-	119	1	15	negative-loop-partner-peaks	839	CCACCTTGTTGGTGCCTTGTGTATACTCAGGGTTTAAGAGCTAAGCTG	chr1:2316073-2317074_chr1:2316189-2316208:-_119;2:1|3:15;negative-loop-partner-peaks_839	72	0.22549	16
840	chr1	2316073	2317074	2316192	2316211	19	-	122	2	20	negative-loop-partner-peaks	840	CCACCTTGTTGGGTGTGCCTTGTGTATACTCGTTTAAGAGCTAAGCTG	chr1:2316073-2317074_chr1:2316192-2316211:-_122;2:2|3:20;negative-loop-partner-peaks_840	69	0.244011	22
841	chr1	2316073	2317074	2316227	2316246	19	-	157	4	72	negative-loop-partner-peaks	841	CCACCTTGTTGGGTTGGGAAAAGAGAAAAACGTTTAAGAGCTAAGCTG	chr1:2316073-2317074_chr1:2316227-2316246:-_157;2:4|3:72;negative-loop-partner-peaks_841	43	0.0650066	76
842	chr1	2316073	2317074	2316227	2316246	19	+	170	4	81	negative-loop-partner-peaks	842	CCACCTTGTTGGGTTTTTCTCTTTTCCCAACGTTTAAGAGCTAAGCTG	chr1:2316073-2317074_chr1:2316227-2316246:+_170;2:4|3:81;negative-loop-partner-peaks_842	33	0.0574811	85
843	chr1	2316073	2317074	2316238	2316257	19	+	181	1	24	negative-loop-partner-peaks	843	CCACCTTGTTGGTTCCCAACAGGGAACTGTGGTTTAAGAGCTAAGCTG	chr1:2316073-2317074_chr1:2316238-2316257:+_181;2:1|3:24;negative-loop-partner-peaks_843	66	0.151157	25
844	chr1	2316073	2317074	2316239	2316258	19	+	182	2	25	negative-loop-partner-peaks	844	CCACCTTGTTGGTCCCAACAGGGAACTGTGAGTTTAAGAGCTAAGCTG	chr1:2316073-2317074_chr1:2316239-2316258:+_182;2:2|3:25;negative-loop-partner-peaks_844	55	0.170979	20
845	chr1	2316073	2317074	2316240	2316259	19	+	183	4	16	negative-loop-partner-peaks	845	CCACCTTGTTGGCCCAACAGGGAACTGTGAGGTTTAAGAGCTAAGCTG	chr1:2316073-2317074_chr1:2316240-2316259:+_183;2:4|3:16;negative-loop-partner-peaks_845
846	chr1	2316073	2317074	2316243	2316262	19	-	173	1	20	negative-loop-partner-peaks	846	CCACCTTGTTGGCCCCTCACAGTTCCCTGTTGTTTAAGAGCTAAGCTG	chr1:2316073-2317074_chr1:2316243-2316262:-_173;2:1|3:20;negative-loop-partner-peaks_846	38	0.179172	21
847	chr1	2316073	2317074	2316244	2316263	19	-	174	2	19	negative-loop-partner-peaks	847	CCACCTTGTTGGTCCCCTCACAGTTCCCTGTGTTTAAGAGCTAAGCTG	chr1:2316073-2317074_chr1:2316244-2316263:-_174;2:2|3:19;negative-loop-partner-peaks_847	42	0.257629	21
848	chr1	2316073	2317074	2316266	2316285	19	+	209	0	17	negative-loop-partner-peaks	848	CCACCTTGTTGGAGAAACTTATCTTCCCACAGTTTAAGAGCTAAGCTG	chr1:2316073-2317074_chr1:2316266-2316285:+_209;2:0|3:17;negative-loop-partner-peaks_848	67	0.214267	17
849	chr1	2316073	2317074	2316267	2316286	19	+	210	0	14	negative-loop-partner-peaks	849	CCACCTTGTTGGGAAACTTATCTTCCCACACGTTTAAGAGCTAAGCTG	chr1:2316073-2317074_chr1:2316267-2316286:+_210;2:0|3:14;negative-loop-partner-peaks_849	70	0.220066	14
850	chr1	2316073	2317074	2316273	2316292	19	+	216	0	32	negative-loop-partner-peaks	850	CCACCTTGTTGGTATCTTCCCACACGGGATCGTTTAAGAGCTAAGCTG	chr1:2316073-2317074_chr1:2316273-2316292:+_216;2:0|3:32;negative-loop-partner-peaks_850	34	0.497583	32
851	chr1	2316073	2317074	2316274	2316293	19	+	217	0	8	negative-loop-partner-peaks	851	CCACCTTGTTGGATCTTCCCACACGGGATCAGTTTAAGAGCTAAGCTG	chr1:2316073-2317074_chr1:2316274-2316293:+_217;2:0|3:8;negative-loop-partner-peaks_851	56	0.486188	8
852	chr1	2316073	2317074	2316282	2316301	19	-	212	0	0	negative-loop-partner-peaks	852	CCACCTTGTTGGCGATTCCCTGATCCCGTGTGTTTAAGAGCTAAGCTG	chr1:2316073-2317074_chr1:2316282-2316301:-_212;2:0|3:0;negative-loop-partner-peaks_852	56	0.420783	5
853	chr1	2316073	2317074	2316283	2316302	19	+	226	0	2	negative-loop-partner-peaks	853	CCACCTTGTTGGCACGGGATCAGGGAATCGCGTTTAAGAGCTAAGCTG	chr1:2316073-2317074_chr1:2316283-2316302:+_226;2:0|3:2;negative-loop-partner-peaks_853	48	0.907624	2
854	chr1	2316073	2317074	2316283	2316302	19	-	213	0	5	negative-loop-partner-peaks	854	CCACCTTGTTGGGCGATTCCCTGATCCCGTGGTTTAAGAGCTAAGCTG	chr1:2316073-2317074_chr1:2316283-2316302:-_213;2:0|3:5;negative-loop-partner-peaks_854	56	0.420783	5
855	chr1	2316073	2317074	2316284	2316303	19	+	227	0	2	negative-loop-partner-peaks	855	CCACCTTGTTGGACGGGATCAGGGAATCGCAGTTTAAGAGCTAAGCTG	chr1:2316073-2317074_chr1:2316284-2316303:+_227;2:0|3:2;negative-loop-partner-peaks_855	59	0.900652	2
856	chr1	2316073	2317074	2316289	2316308	19	+	232	0	17	negative-loop-partner-peaks	856	CCACCTTGTTGGATCAGGGAATCGCAGGGCCGTTTAAGAGCTAAGCTG	chr1:2316073-2317074_chr1:2316289-2316308:+_232;2:0|3:17;negative-loop-partner-peaks_856	41	0.264987	17
857	chr1	2316073	2317074	2316296	2316315	19	+	239	5	96	negative-loop-partner-peaks	857	CCACCTTGTTGGAATCGCAGGGCCTGGCACAGTTTAAGAGCTAAGCTG	chr1:2316073-2317074_chr1:2316296-2316315:+_239;2:5|3:96;negative-loop-partner-peaks_857	48	0.0387013	101
858	chr1	2316073	2317074	2316309	2316328	19	+	252	2	28	negative-loop-partner-peaks	858	CCACCTTGTTGGGGCACATGGAGAAGCTGCCGTTTAAGAGCTAAGCTG	chr1:2316073-2317074_chr1:2316309-2316328:+_252;2:2|3:28;negative-loop-partner-peaks_858	39	0.12272	30
859	chr1	2316073	2317074	2316309	2316328	19	-	239	6	39	negative-loop-partner-peaks	859	CCACCTTGTTGGGGCAGCTTCTCCATGTGCCGTTTAAGAGCTAAGCTG	chr1:2316073-2317074_chr1:2316309-2316328:-_239;2:6|3:39;negative-loop-partner-peaks_859	43	0.142096	45
860	chr1	2316073	2317074	2316310	2316329	19	+	253	4	51	negative-loop-partner-peaks	860	CCACCTTGTTGGGCACATGGAGAAGCTGCCAGTTTAAGAGCTAAGCTG	chr1:2316073-2317074_chr1:2316310-2316329:+_253;2:4|3:51;negative-loop-partner-peaks_860	55	0.133546	55
861	chr1	2316073	2317074	2316315	2316334	19	+	258	2	48	negative-loop-partner-peaks	861	CCACCTTGTTGGTGGAGAAGCTGCCAGGGTGGTTTAAGAGCTAAGCTG	chr1:2316073-2317074_chr1:2316315-2316334:+_258;2:2|3:48;negative-loop-partner-peaks_861	50	0.0902347	50
862	chr1	2316073	2317074	2316329	2316348	19	-	259	0	16	negative-loop-partner-peaks	862	CCACCTTGTTGGTGTATGGGGAGCCTCACCCGTTTAAGAGCTAAGCTG	chr1:2316073-2317074_chr1:2316329-2316348:-_259;2:0|3:16;negative-loop-partner-peaks_862	42	0.314991	16
863	chr1	2316073	2317074	2316342	2316361	19	-	272	1	8	negative-loop-partner-peaks	863	CCACCTTGTTGGAGGGCGCGTGGGGTGTATGGTTTAAGAGCTAAGCTG	chr1:2316073-2317074_chr1:2316342-2316361:-_272;2:1|3:8;negative-loop-partner-peaks_863
864	chr1	2316073	2317074	2316343	2316362	19	-	273	1	5	negative-loop-partner-peaks	864	CCACCTTGTTGGCAGGGCGCGTGGGGTGTATGTTTAAGAGCTAAGCTG	chr1:2316073-2317074_chr1:2316343-2316362:-_273;2:1|3:5;negative-loop-partner-peaks_864	23	0.297932	16
865	chr1	2316073	2317074	2316344	2316363	19	-	274	0	16	negative-loop-partner-peaks	865	CCACCTTGTTGGGCAGGGCGCGTGGGGTGTAGTTTAAGAGCTAAGCTG	chr1:2316073-2317074_chr1:2316344-2316363:-_274;2:0|3:16;negative-loop-partner-peaks_865	23	0.297932	16
866	chr1	2316073	2317074	2316351	2316370	19	-	281	2	29	negative-loop-partner-peaks	866	CCACCTTGTTGGGTGGTGGGCAGGGCGCGTGGTTTAAGAGCTAAGCTG	chr1:2316073-2317074_chr1:2316351-2316370:-_281;2:2|3:29;negative-loop-partner-peaks_866
867	chr1	2316073	2317074	2316352	2316371	19	-	282	0	14	negative-loop-partner-peaks	867	CCACCTTGTTGGCGTGGTGGGCAGGGCGCGTGTTTAAGAGCTAAGCTG	chr1:2316073-2317074_chr1:2316352-2316371:-_282;2:0|3:14;negative-loop-partner-peaks_867	40	0.424128	14
868	chr1	2316073	2317074	2316352	2316371	19	+	295	0	14	negative-loop-partner-peaks	868	CCACCTTGTTGGACGCGCCCTGCCCACCACGGTTTAAGAGCTAAGCTG	chr1:2316073-2317074_chr1:2316352-2316371:+_295;2:0|3:14;negative-loop-partner-peaks_868	64	0.277153	14
869	chr1	2316073	2317074	2316353	2316372	19	-	283	0	16	negative-loop-partner-peaks	869	CCACCTTGTTGGTCGTGGTGGGCAGGGCGCGGTTTAAGAGCTAAGCTG	chr1:2316073-2317074_chr1:2316353-2316372:-_283;2:0|3:16;negative-loop-partner-peaks_869	35	0.197403	16
870	chr1	2316073	2317074	2316360	2316379	19	-	290	0	7	negative-loop-partner-peaks	870	CCACCTTGTTGGACAGGCCTCGTGGTGGGCAGTTTAAGAGCTAAGCTG	chr1:2316073-2317074_chr1:2316360-2316379:-_290;2:0|3:7;negative-loop-partner-peaks_870	48	0.378409	7
871	chr1	2316073	2317074	2316361	2316380	19	-	291	0	8	negative-loop-partner-peaks	871	CCACCTTGTTGGTACAGGCCTCGTGGTGGGCGTTTAAGAGCTAAGCTG	chr1:2316073-2317074_chr1:2316361-2316380:-_291;2:0|3:8;negative-loop-partner-peaks_871	35	0.488122	8
872	chr1	2316073	2317074	2316365	2316384	19	-	295	0	15	negative-loop-partner-peaks	872	CCACCTTGTTGGAGGGTACAGGCCTCGTGGTGTTTAAGAGCTAAGCTG	chr1:2316073-2317074_chr1:2316365-2316384:-_295;2:0|3:15;negative-loop-partner-peaks_872	59	0.35321	10
873	chr1	2316073	2317074	2316366	2316385	19	+	309	0	3	negative-loop-partner-peaks	873	CCACCTTGTTGGCCACGAGGCCTGTACCCTCGTTTAAGAGCTAAGCTG	chr1:2316073-2317074_chr1:2316366-2316385:+_309;2:0|3:3;negative-loop-partner-peaks_873	35	0.681232	3
874	chr1	2316073	2317074	2316366	2316385	19	-	296	0	10	negative-loop-partner-peaks	874	CCACCTTGTTGGGAGGGTACAGGCCTCGTGGGTTTAAGAGCTAAGCTG	chr1:2316073-2317074_chr1:2316366-2316385:-_296;2:0|3:10;negative-loop-partner-peaks_874	59	0.35321	10
875	chr1	2316073	2317074	2316367	2316386	19	+	310	0	3	negative-loop-partner-peaks	875	CCACCTTGTTGGCACGAGGCCTGTACCCTCTGTTTAAGAGCTAAGCTG	chr1:2316073-2317074_chr1:2316367-2316386:+_310;2:0|3:3;negative-loop-partner-peaks_875	53	0.650442	3
876	chr1	2316073	2317074	2316369	2316388	19	-	299	1	7	negative-loop-partner-peaks	876	CCACCTTGTTGGCCAGAGGGTACAGGCCTCGGTTTAAGAGCTAAGCTG	chr1:2316073-2317074_chr1:2316369-2316388:-_299;2:1|3:7;negative-loop-partner-peaks_876	61	0.415733	8
877	chr1	2316073	2317074	2316377	2316396	19	-	307	0	41	negative-loop-partner-peaks	877	CCACCTTGTTGGCCTGCTGCCCAGAGGGTACGTTTAAGAGCTAAGCTG	chr1:2316073-2317074_chr1:2316377-2316396:-_307;2:0|3:41;negative-loop-partner-peaks_877	48	0.116246	41
878	chr1	2316073	2317074	2316383	2316402	19	-	313	1	13	negative-loop-partner-peaks	878	CCACCTTGTTGGGCGGCACCTGCTGCCCAGAGTTTAAGAGCTAAGCTG	chr1:2316073-2317074_chr1:2316383-2316402:-_313;2:1|3:13;negative-loop-partner-peaks_878	43	0.264299	14
879	chr1	2316073	2317074	2316384	2316403	19	-	314	0	17	negative-loop-partner-peaks	879	CCACCTTGTTGGCGCGGCACCTGCTGCCCAGGTTTAAGAGCTAAGCTG	chr1:2316073-2317074_chr1:2316384-2316403:-_314;2:0|3:17;negative-loop-partner-peaks_879	59	0.293085	17
880	chr1	2316073	2317074	2316390	2316409	19	+	333	1	22	negative-loop-partner-peaks	880	CCACCTTGTTGGAGCAGGTGCCGCGCGCCCCGTTTAAGAGCTAAGCTG	chr1:2316073-2317074_chr1:2316390-2316409:+_333;2:1|3:22;negative-loop-partner-peaks_880	28	0.298218	23
881	chr1	2316073	2317074	2316391	2316410	19	+	334	1	8	negative-loop-partner-peaks	881	CCACCTTGTTGGGCAGGTGCCGCGCGCCCCCGTTTAAGAGCTAAGCTG	chr1:2316073-2317074_chr1:2316391-2316410:+_334;2:1|3:8;negative-loop-partner-peaks_881	33	0.472714	9
882	chr1	2316073	2317074	2316401	2316420	19	-	331	0	6	negative-loop-partner-peaks	882	CCACCTTGTTGGCAAGGTACCCGGGGGCGCGGTTTAAGAGCTAAGCTG	chr1:2316073-2317074_chr1:2316401-2316420:-_331;2:0|3:6;negative-loop-partner-peaks_882	60	0.459375	6
883	chr1	2316073	2317074	2316402	2316421	19	+	345	0	2	negative-loop-partner-peaks	883	CCACCTTGTTGGGCGCCCCCGGGTACCTTGTGTTTAAGAGCTAAGCTG	chr1:2316073-2317074_chr1:2316402-2316421:+_345;2:0|3:2;negative-loop-partner-peaks_883	35	0.950425	2
884	chr1	2316073	2317074	2316405	2316424	19	+	348	0	4	negative-loop-partner-peaks	884	CCACCTTGTTGGCCCCCGGGTACCTTGTAGGGTTTAAGAGCTAAGCTG	chr1:2316073-2317074_chr1:2316405-2316424:+_348;2:0|3:4;negative-loop-partner-peaks_884	66	0.477953	4
885	chr1	2316073	2317074	2316408	2316427	19	-	338	0	3	negative-loop-partner-peaks	885	CCACCTTGTTGGCCACCTACAAGGTACCCGGGTTTAAGAGCTAAGCTG	chr1:2316073-2317074_chr1:2316408-2316427:-_338;2:0|3:3;negative-loop-partner-peaks_885
886	chr1	2316073	2317074	2316409	2316428	19	-	339	0	11	negative-loop-partner-peaks	886	CCACCTTGTTGGTCCACCTACAAGGTACCCGGTTTAAGAGCTAAGCTG	chr1:2316073-2317074_chr1:2316409-2316428:-_339;2:0|3:11;negative-loop-partner-peaks_886	74	0.782847	3
887	chr1	2316073	2317074	2316410	2316429	19	-	340	0	8	negative-loop-partner-peaks	887	CCACCTTGTTGGCTCCACCTACAAGGTACCCGTTTAAGAGCTAAGCTG	chr1:2316073-2317074_chr1:2316410-2316429:-_340;2:0|3:8;negative-loop-partner-peaks_887	56	0.300816	16
888	chr1	2316073	2317074	2316411	2316430	19	-	341	1	15	negative-loop-partner-peaks	888	CCACCTTGTTGGGCTCCACCTACAAGGTACCGTTTAAGAGCTAAGCTG	chr1:2316073-2317074_chr1:2316411-2316430:-_341;2:1|3:15;negative-loop-partner-peaks_888	56	0.300816	16
889	chr1	2316073	2317074	2316414	2316433	19	+	357	0	4	negative-loop-partner-peaks	889	CCACCTTGTTGGACCTTGTAGGTGGAGCCGTGTTTAAGAGCTAAGCTG	chr1:2316073-2317074_chr1:2316414-2316433:+_357;2:0|3:4;negative-loop-partner-peaks_889	56	0.544013	4
890	chr1	2316073	2317074	2316418	2316437	19	-	348	0	5	negative-loop-partner-peaks	890	CCACCTTGTTGGGCCGACGGCTCCACCTACAGTTTAAGAGCTAAGCTG	chr1:2316073-2317074_chr1:2316418-2316437:-_348;2:0|3:5;negative-loop-partner-peaks_890	49	0.407671	5
891	chr1	2316073	2317074	2316432	2316451	19	-	362	3	6	negative-loop-partner-peaks	891	CCACCTTGTTGGGGGTGCTGCGCTGCGCCGAGTTTAAGAGCTAAGCTG	chr1:2316073-2317074_chr1:2316432-2316451:-_362;2:3|3:6;negative-loop-partner-peaks_891	44	0.368291	9
892	chr1	2316073	2317074	2316446	2316465	19	+	389	0	10	negative-loop-partner-peaks	892	CCACCTTGTTGGCACCCCGTGTCCCTGACGCGTTTAAGAGCTAAGCTG	chr1:2316073-2317074_chr1:2316446-2316465:+_389;2:0|3:10;negative-loop-partner-peaks_892	61	0.461637	10
893	chr1	2316073	2317074	2316451	2316470	19	-	381	0	6	negative-loop-partner-peaks	893	CCACCTTGTTGGGACCGGCGTCAGGGACACGGTTTAAGAGCTAAGCTG	chr1:2316073-2317074_chr1:2316451-2316470:-_381;2:0|3:6;negative-loop-partner-peaks_893	47	0.360576	9
894	chr1	2316073	2317074	2316452	2316471	19	+	395	0	8	negative-loop-partner-peaks	894	CCACCTTGTTGGGTGTCCCTGACGCCGGTCCGTTTAAGAGCTAAGCTG	chr1:2316073-2317074_chr1:2316452-2316471:+_395;2:0|3:8;negative-loop-partner-peaks_894	41	0.383458	8
895	chr1	2316073	2317074	2316452	2316471	19	-	382	0	9	negative-loop-partner-peaks	895	CCACCTTGTTGGGGACCGGCGTCAGGGACACGTTTAAGAGCTAAGCTG	chr1:2316073-2317074_chr1:2316452-2316471:-_382;2:0|3:9;negative-loop-partner-peaks_895	43	0.409453	5
896	chr1	2316073	2317074	2316453	2316472	19	-	383	0	5	negative-loop-partner-peaks	896	CCACCTTGTTGGGGGACCGGCGTCAGGGACAGTTTAAGAGCTAAGCTG	chr1:2316073-2317074_chr1:2316453-2316472:-_383;2:0|3:5;negative-loop-partner-peaks_896	43	0.409453	5
897	chr1	2316073	2317074	2316459	2316478	19	-	389	0	1	negative-loop-partner-peaks	897	CCACCTTGTTGGGGGTCCGGGACCGGCGTCAGTTTAAGAGCTAAGCTG	chr1:2316073-2317074_chr1:2316459-2316478:-_389;2:0|3:1;negative-loop-partner-peaks_897	50	0.791434	1
898	chr1	2316073	2317074	2316460	2316479	19	-	390	1	13	negative-loop-partner-peaks	898	CCACCTTGTTGGTGGGTCCGGGACCGGCGTCGTTTAAGAGCTAAGCTG	chr1:2316073-2317074_chr1:2316460-2316479:-_390;2:1|3:13;negative-loop-partner-peaks_898	31	0.333305	14
899	chr1	2316073	2317074	2316467	2316486	19	-	397	6	8	negative-loop-partner-peaks	899	CCACCTTGTTGGCGGCGACTGGGTCCGGGACGTTTAAGAGCTAAGCTG	chr1:2316073-2317074_chr1:2316467-2316486:-_397;2:6|3:8;negative-loop-partner-peaks_899	46	0.525443	14
900	chr1	2316073	2317074	2316472	2316491	19	-	402	0	1	negative-loop-partner-peaks	900	CCACCTTGTTGGTACGACGGCGACTGGGTCCGTTTAAGAGCTAAGCTG	chr1:2316073-2317074_chr1:2316472-2316491:-_402;2:0|3:1;negative-loop-partner-peaks_900	39	0.940711	1
901	chr1	2316073	2317074	2316473	2316492	19	-	403	0	1	negative-loop-partner-peaks	901	CCACCTTGTTGGGTACGACGGCGACTGGGTCGTTTAAGAGCTAAGCTG	chr1:2316073-2317074_chr1:2316473-2316492:-_403;2:0|3:1;negative-loop-partner-peaks_901	39	0.940711	1
902	chr1	2316073	2317074	2316478	2316497	19	-	408	0	1	negative-loop-partner-peaks	902	CCACCTTGTTGGGACAAGTACGACGGCGACTGTTTAAGAGCTAAGCTG	chr1:2316073-2317074_chr1:2316478-2316497:-_408;2:0|3:1;negative-loop-partner-peaks_902	59	0.879781	1
903	chr1	2316073	2317074	2316479	2316498	19	-	409	0	0	negative-loop-partner-peaks	903	CCACCTTGTTGGTGACAAGTACGACGGCGACGTTTAAGAGCTAAGCTG	chr1:2316073-2317074_chr1:2316479-2316498:-_409;2:0|3:0;negative-loop-partner-peaks_903	45	1	0
904	chr1	2316073	2317074	2316486	2316505	19	+	429	0	2	negative-loop-partner-peaks	904	CCACCTTGTTGGTCGTACTTGTCACCGTTCCGTTTAAGAGCTAAGCTG	chr1:2316073-2317074_chr1:2316486-2316505:+_429;2:0|3:2;negative-loop-partner-peaks_904	22	0.962099	2
905	chr1	2316073	2317074	2316486	2316505	19	-	416	0	3	negative-loop-partner-peaks	905	CCACCTTGTTGGGGAACGGTGACAAGTACGAGTTTAAGAGCTAAGCTG	chr1:2316073-2317074_chr1:2316486-2316505:-_416;2:0|3:3;negative-loop-partner-peaks_905	74	0.641191	3
906	chr1	2316073	2317074	2316487	2316506	19	+	430	0	2	negative-loop-partner-peaks	906	CCACCTTGTTGGCGTACTTGTCACCGTTCCTGTTTAAGAGCTAAGCTG	chr1:2316073-2317074_chr1:2316487-2316506:+_430;2:0|3:2;negative-loop-partner-peaks_906	61	0.431555	4
907	chr1	2316073	2317074	2316488	2316507	19	+	431	0	4	negative-loop-partner-peaks	907	CCACCTTGTTGGGTACTTGTCACCGTTCCTGGTTTAAGAGCTAAGCTG	chr1:2316073-2317074_chr1:2316488-2316507:+_431;2:0|3:4;negative-loop-partner-peaks_907	73	0.624777	3
908	chr1	2316073	2317074	2316489	2316508	19	+	432	0	3	negative-loop-partner-peaks	908	CCACCTTGTTGGTACTTGTCACCGTTCCTGGGTTTAAGAGCTAAGCTG	chr1:2316073-2317074_chr1:2316489-2316508:+_432;2:0|3:3;negative-loop-partner-peaks_908	73	0.624777	3
909	chr1	2316073	2317074	2316501	2316520	19	+	444	0	11	negative-loop-partner-peaks	909	CCACCTTGTTGGTTCCTGGGGGACACACGCAGTTTAAGAGCTAAGCTG	chr1:2316073-2317074_chr1:2316501-2316520:+_444;2:0|3:11;negative-loop-partner-peaks_909	61	0.531963	11
910	chr1	2316073	2317074	2316501	2316520	19	-	431	1	14	negative-loop-partner-peaks	910	CCACCTTGTTGGTGCGTGTGTCCCCCAGGAAGTTTAAGAGCTAAGCTG	chr1:2316073-2317074_chr1:2316501-2316520:-_431;2:1|3:14;negative-loop-partner-peaks_910	54	0.230931	15
911	chr1	2316073	2317074	2316506	2316525	19	-	436	0	4	negative-loop-partner-peaks	911	CCACCTTGTTGGCTCCGTGCGTGTGTCCCCCGTTTAAGAGCTAAGCTG	chr1:2316073-2317074_chr1:2316506-2316525:-_436;2:0|3:4;negative-loop-partner-peaks_911	51	0.535276	4
912	chr1	2316073	2317074	2316518	2316537	19	+	461	0	7	negative-loop-partner-peaks	912	CCACCTTGTTGGCACGGAGTCCACTCTCAACGTTTAAGAGCTAAGCTG	chr1:2316073-2317074_chr1:2316518-2316537:+_461;2:0|3:7;negative-loop-partner-peaks_912	35	0.498907	7
913	chr1	2316073	2317074	2316519	2316538	19	+	462	0	4	negative-loop-partner-peaks	913	CCACCTTGTTGGACGGAGTCCACTCTCAACAGTTTAAGAGCTAAGCTG	chr1:2316073-2317074_chr1:2316519-2316538:+_462;2:0|3:4;negative-loop-partner-peaks_913	66	0.953194	1
914	chr1	2316073	2317074	2316520	2316539	19	+	463	0	1	negative-loop-partner-peaks	914	CCACCTTGTTGGCGGAGTCCACTCTCAACAGGTTTAAGAGCTAAGCTG	chr1:2316073-2317074_chr1:2316520-2316539:+_463;2:0|3:1;negative-loop-partner-peaks_914	65	0.434236	6
915	chr1	2316073	2317074	2316521	2316540	19	+	464	0	6	negative-loop-partner-peaks	915	CCACCTTGTTGGGGAGTCCACTCTCAACAGGGTTTAAGAGCTAAGCTG	chr1:2316073-2317074_chr1:2316521-2316540:+_464;2:0|3:6;negative-loop-partner-peaks_915
916	chr1	2316073	2317074	2316527	2316546	19	+	470	0	13	negative-loop-partner-peaks	916	CCACCTTGTTGGCACTCTCAACAGGGGGAGCGTTTAAGAGCTAAGCTG	chr1:2316073-2317074_chr1:2316527-2316546:+_470;2:0|3:13;negative-loop-partner-peaks_916	43	0.359257	13
917	chr1	2316073	2317074	2316529	2316548	19	-	459	1	7	negative-loop-partner-peaks	917	CCACCTTGTTGGCGGCTCCCCCTGTTGAGAGGTTTAAGAGCTAAGCTG	chr1:2316073-2317074_chr1:2316529-2316548:-_459;2:1|3:7;negative-loop-partner-peaks_917	51	0.429333	8
918	chr1	2316073	2317074	2316531	2316550	19	+	474	0	10	negative-loop-partner-peaks	918	CCACCTTGTTGGCTCAACAGGGGGAGCCGGGGTTTAAGAGCTAAGCTG	chr1:2316073-2317074_chr1:2316531-2316550:+_474;2:0|3:10;negative-loop-partner-peaks_918	61	0.4038	10
919	chr1	2316073	2317074	2316534	2316553	19	+	477	0	23	negative-loop-partner-peaks	919	CCACCTTGTTGGAACAGGGGGAGCCGGGTGGGTTTAAGAGCTAAGCTG	chr1:2316073-2317074_chr1:2316534-2316553:+_477;2:0|3:23;negative-loop-partner-peaks_919	37	0.164488	23
920	chr1	2316073	2317074	2316548	2316567	19	-	478	2	30	negative-loop-partner-peaks	920	CCACCTTGTTGGCTGAGTCACTGCCACCACCGTTTAAGAGCTAAGCTG	chr1:2316073-2317074_chr1:2316548-2316567:-_478;2:2|3:30;negative-loop-partner-peaks_920	64	0.141901	32
921	chr1	2316073	2317074	2316550	2316569	19	+	493	2	21	negative-loop-partner-peaks	921	CCACCTTGTTGGTGGTGGCAGTGACTCAGACGTTTAAGAGCTAAGCTG	chr1:2316073-2317074_chr1:2316550-2316569:+_493;2:2|3:21;negative-loop-partner-peaks_921	56	0.250374	23
922	chr1	2316073	2317074	2316563	2316582	19	+	506	1	16	negative-loop-partner-peaks	922	CCACCTTGTTGGTCAGACCGGCTCCTCCCACGTTTAAGAGCTAAGCTG	chr1:2316073-2317074_chr1:2316563-2316582:+_506;2:1|3:16;negative-loop-partner-peaks_922	40	0.290218	17
923	chr1	2316073	2317074	2316564	2316583	19	+	507	6	107	negative-loop-partner-peaks	923	CCACCTTGTTGGCAGACCGGCTCCTCCCACCGTTTAAGAGCTAAGCTG	chr1:2316073-2317074_chr1:2316564-2316583:+_507;2:6|3:107;negative-loop-partner-peaks_923	56	0.0915727	113
924	chr1	2316073	2317074	2316573	2316592	19	+	516	2	29	negative-loop-partner-peaks	924	CCACCTTGTTGGTCCTCCCACCGGGCTCCGCGTTTAAGAGCTAAGCTG	chr1:2316073-2317074_chr1:2316573-2316592:+_516;2:2|3:29;negative-loop-partner-peaks_924	38	0.11857	31
925	chr1	2316073	2317074	2316577	2316596	19	-	507	2	21	negative-loop-partner-peaks	925	CCACCTTGTTGGGCCTGCGGAGCCCGGTGGGGTTTAAGAGCTAAGCTG	chr1:2316073-2317074_chr1:2316577-2316596:-_507;2:2|3:21;negative-loop-partner-peaks_925	51	0.170816	23
926	chr1	2316073	2317074	2316580	2316599	19	-	510	0	4	negative-loop-partner-peaks	926	CCACCTTGTTGGAGTGCCTGCGGAGCCCGGTGTTTAAGAGCTAAGCTG	chr1:2316073-2317074_chr1:2316580-2316599:-_510;2:0|3:4;negative-loop-partner-peaks_926	46	0.64925	4
927	chr1	2316073	2317074	2316581	2316600	19	+	524	0	13	negative-loop-partner-peaks	927	CCACCTTGTTGGCCGGGCTCCGCAGGCACTGGTTTAAGAGCTAAGCTG	chr1:2316073-2317074_chr1:2316581-2316600:+_524;2:0|3:13;negative-loop-partner-peaks_927	56	0.163228	13
928	chr1	2316073	2317074	2316581	2316600	19	-	511	1	16	negative-loop-partner-peaks	928	CCACCTTGTTGGCAGTGCCTGCGGAGCCCGGGTTTAAGAGCTAAGCTG	chr1:2316073-2317074_chr1:2316581-2316600:-_511;2:1|3:16;negative-loop-partner-peaks_928	56	0.220228	17
929	chr1	2316073	2317074	2316582	2316601	19	+	525	1	15	negative-loop-partner-peaks	929	CCACCTTGTTGGCGGGCTCCGCAGGCACTGCGTTTAAGAGCTAAGCTG	chr1:2316073-2317074_chr1:2316582-2316601:+_525;2:1|3:15;negative-loop-partner-peaks_929	43	0.28101	16
930	chr1	2316073	2317074	2316584	2316603	19	-	514	2	16	negative-loop-partner-peaks	930	CCACCTTGTTGGCCGCAGTGCCTGCGGAGCCGTTTAAGAGCTAAGCTG	chr1:2316073-2317074_chr1:2316584-2316603:-_514;2:2|3:16;negative-loop-partner-peaks_930	41	0.283678	18
931	chr1	2316073	2317074	2316589	2316608	19	+	532	0	10	negative-loop-partner-peaks	931	CCACCTTGTTGGCGCAGGCACTGCGGGACCGGTTTAAGAGCTAAGCTG	chr1:2316073-2317074_chr1:2316589-2316608:+_532;2:0|3:10;negative-loop-partner-peaks_931	55	0.502854	10
932	chr1	2316073	2317074	2316591	2316610	19	-	521	0	14	negative-loop-partner-peaks	932	CCACCTTGTTGGCTCGGTCCCGCAGTGCCTGGTTTAAGAGCTAAGCTG	chr1:2316073-2317074_chr1:2316591-2316610:-_521;2:0|3:14;negative-loop-partner-peaks_932	55	0.21652	14
933	chr1	2316073	2317074	2316599	2316618	19	+	542	0	5	negative-loop-partner-peaks	933	CCACCTTGTTGGGCGGGACCGAGGCAAAAATGTTTAAGAGCTAAGCTG	chr1:2316073-2317074_chr1:2316599-2316618:+_542;2:0|3:5;negative-loop-partner-peaks_933	37	0.359517	5
934	chr1	2316073	2317074	2316608	2316627	19	-	538	0	7	negative-loop-partner-peaks	934	CCACCTTGTTGGCTCGGGCCTATTTTTGCCTGTTTAAGAGCTAAGCTG	chr1:2316073-2317074_chr1:2316608-2316627:-_538;2:0|3:7;negative-loop-partner-peaks_934	46	0.552389	7
935	chr1	2316073	2317074	2316612	2316631	19	+	555	0	10	negative-loop-partner-peaks	935	CCACCTTGTTGGAAAAATAGGCCCGAGCAGAGTTTAAGAGCTAAGCTG	chr1:2316073-2317074_chr1:2316612-2316631:+_555;2:0|3:10;negative-loop-partner-peaks_935	49	0.394841	10
936	chr1	2316073	2317074	2316624	2316643	19	-	554	1	17	negative-loop-partner-peaks	936	CCACCTTGTTGGCTCTTGGGGCCATCTGCTCGTTTAAGAGCTAAGCTG	chr1:2316073-2317074_chr1:2316624-2316643:-_554;2:1|3:17;negative-loop-partner-peaks_936	37	0.168736	21
937	chr1	2316073	2317074	2316625	2316644	19	-	555	3	18	negative-loop-partner-peaks	937	CCACCTTGTTGGGCTCTTGGGGCCATCTGCTGTTTAAGAGCTAAGCTG	chr1:2316073-2317074_chr1:2316625-2316644:-_555;2:3|3:18;negative-loop-partner-peaks_937	37	0.168736	21
938	chr1	2316073	2317074	2316637	2316656	19	-	567	1	17	negative-loop-partner-peaks	938	CCACCTTGTTGGGGCGAGGCAGGAGCTCTTGGTTTAAGAGCTAAGCTG	chr1:2316073-2317074_chr1:2316637-2316656:-_567;2:1|3:17;negative-loop-partner-peaks_938
939	chr1	2316073	2317074	2316637	2316656	19	+	580	2	18	negative-loop-partner-peaks	939	CCACCTTGTTGGCAAGAGCTCCTGCCTCGCCGTTTAAGAGCTAAGCTG	chr1:2316073-2317074_chr1:2316637-2316656:+_580;2:2|3:18;negative-loop-partner-peaks_939	32	0.242337	20
940	chr1	2316073	2317074	2316638	2316657	19	+	581	1	11	negative-loop-partner-peaks	940	CCACCTTGTTGGAAGAGCTCCTGCCTCGCCAGTTTAAGAGCTAAGCTG	chr1:2316073-2317074_chr1:2316638-2316657:+_581;2:1|3:11;negative-loop-partner-peaks_940	55	0.575303	12
941	chr1	2316073	2317074	2316638	2316657	19	-	568	1	16	negative-loop-partner-peaks	941	CCACCTTGTTGGTGGCGAGGCAGGAGCTCTTGTTTAAGAGCTAAGCTG	chr1:2316073-2317074_chr1:2316638-2316657:-_568;2:1|3:16;negative-loop-partner-peaks_941	28	0.290095	17
942	chr1	2316073	2317074	2316639	2316658	19	-	569	1	33	negative-loop-partner-peaks	942	CCACCTTGTTGGCTGGCGAGGCAGGAGCTCTGTTTAAGAGCTAAGCTG	chr1:2316073-2317074_chr1:2316639-2316658:-_569;2:1|3:33;negative-loop-partner-peaks_942	23	0.16913	34
943	chr1	2316073	2317074	2316646	2316665	19	+	589	6	44	negative-loop-partner-peaks	943	CCACCTTGTTGGCTGCCTCGCCAGGGCCAGCGTTTAAGAGCTAAGCTG	chr1:2316073-2317074_chr1:2316646-2316665:+_589;2:6|3:44;negative-loop-partner-peaks_943	18	0.11183	50
944	chr1	2316073	2317074	2316647	2316666	19	+	590	2	29	negative-loop-partner-peaks	944	CCACCTTGTTGGTGCCTCGCCAGGGCCAGCTGTTTAAGAGCTAAGCTG	chr1:2316073-2317074_chr1:2316647-2316666:+_590;2:2|3:29;negative-loop-partner-peaks_944	45	0.106679	44
945	chr1	2316073	2317074	2316648	2316667	19	+	591	5	39	negative-loop-partner-peaks	945	CCACCTTGTTGGGCCTCGCCAGGGCCAGCTGGTTTAAGAGCTAAGCTG	chr1:2316073-2317074_chr1:2316648-2316667:+_591;2:5|3:39;negative-loop-partner-peaks_945	50	0.113076	42
946	chr1	2316073	2317074	2316648	2316667	19	-	578	3	65	negative-loop-partner-peaks	946	CCACCTTGTTGGCAGCTGGCCCTGGCGAGGCGTTTAAGAGCTAAGCTG	chr1:2316073-2317074_chr1:2316648-2316667:-_578;2:3|3:65;negative-loop-partner-peaks_946	28	0.0970239	68
947	chr1	2316073	2317074	2316649	2316668	19	+	592	4	38	negative-loop-partner-peaks	947	CCACCTTGTTGGCCTCGCCAGGGCCAGCTGGGTTTAAGAGCTAAGCTG	chr1:2316073-2317074_chr1:2316649-2316668:+_592;2:4|3:38;negative-loop-partner-peaks_947	50	0.113076	42
948	chr1	2316073	2317074	2316657	2316676	19	-	587	2	22	negative-loop-partner-peaks	948	CCACCTTGTTGGGTCGGCCCCCAGCTGGCCCGTTTAAGAGCTAAGCTG	chr1:2316073-2317074_chr1:2316657-2316676:-_587;2:2|3:22;negative-loop-partner-peaks_948	41	0.186544	24
949	chr1	2316073	2317074	2316660	2316679	19	+	603	0	6	negative-loop-partner-peaks	949	CCACCTTGTTGGCCAGCTGGGGGCCGACGACGTTTAAGAGCTAAGCTG	chr1:2316073-2317074_chr1:2316660-2316679:+_603;2:0|3:6;negative-loop-partner-peaks_949	35	0.713348	6
950	chr1	2316073	2317074	2316663	2316682	19	-	593	0	5	negative-loop-partner-peaks	950	CCACCTTGTTGGCCTGTCGTCGGCCCCCAGCGTTTAAGAGCTAAGCTG	chr1:2316073-2317074_chr1:2316663-2316682:-_593;2:0|3:5;negative-loop-partner-peaks_950	38	0.567834	5
951	chr1	2316073	2317074	2316663	2316682	19	+	606	1	16	negative-loop-partner-peaks	951	CCACCTTGTTGGGCTGGGGGCCGACGACAGGGTTTAAGAGCTAAGCTG	chr1:2316073-2317074_chr1:2316663-2316682:+_606;2:1|3:16;negative-loop-partner-peaks_951	51	0.652526	17
952	chr1	2316073	2317074	2316666	2316685	19	+	609	0	14	negative-loop-partner-peaks	952	CCACCTTGTTGGGGGGGCCGACGACAGGCGGGTTTAAGAGCTAAGCTG	chr1:2316073-2317074_chr1:2316666-2316685:+_609;2:0|3:14;negative-loop-partner-peaks_952
953	chr1	2316073	2317074	2316667	2316686	19	+	610	0	5	negative-loop-partner-peaks	953	CCACCTTGTTGGGGGGCCGACGACAGGCGGTGTTTAAGAGCTAAGCTG	chr1:2316073-2317074_chr1:2316667-2316686:+_610;2:0|3:5;negative-loop-partner-peaks_953	52	0.251981	9
954	chr1	2316073	2317074	2316668	2316687	19	+	611	0	9	negative-loop-partner-peaks	954	CCACCTTGTTGGGGGCCGACGACAGGCGGTGGTTTAAGAGCTAAGCTG	chr1:2316073-2317074_chr1:2316668-2316687:+_611;2:0|3:9;negative-loop-partner-peaks_954	52	0.251981	9
955	chr1	2316073	2317074	2316674	2316693	19	-	604	0	3	negative-loop-partner-peaks	955	CCACCTTGTTGGTGTCCCCACCGCCTGTCGTGTTTAAGAGCTAAGCTG	chr1:2316073-2317074_chr1:2316674-2316693:-_604;2:0|3:3;negative-loop-partner-peaks_955	56	0.831084	3
956	chr1	2316073	2317074	2316697	2316716	19	+	640	0	58	negative-loop-partner-peaks	956	CCACCTTGTTGGCGCCCACCCCCACCCTAGAGTTTAAGAGCTAAGCTG	chr1:2316073-2317074_chr1:2316697-2316716:+_640;2:0|3:58;negative-loop-partner-peaks_956	39	0.0833438	58
957	chr1	2316073	2317074	2316699	2316718	19	-	629	8	98	negative-loop-partner-peaks	957	CCACCTTGTTGGCATCTAGGGTGGGGGTGGGGTTTAAGAGCTAAGCTG	chr1:2316073-2317074_chr1:2316699-2316718:-_629;2:8|3:98;negative-loop-partner-peaks_957	36	0.0362697	106
958	chr1	2316073	2317074	2316701	2316720	19	+	644	2	17	negative-loop-partner-peaks	958	CCACCTTGTTGGCACCCCCACCCTAGATGGTGTTTAAGAGCTAAGCTG	chr1:2316073-2317074_chr1:2316701-2316720:+_644;2:2|3:17;negative-loop-partner-peaks_958	55	0.236201	19
959	chr1	2316073	2317074	2316702	2316721	19	-	632	1	22	negative-loop-partner-peaks	959	CCACCTTGTTGGTACCATCTAGGGTGGGGGTGTTTAAGAGCTAAGCTG	chr1:2316073-2317074_chr1:2316702-2316721:-_632;2:1|3:22;negative-loop-partner-peaks_959	50	0.137745	23
960	chr1	2316073	2317074	2316703	2316722	19	-	633	4	18	negative-loop-partner-peaks	960	CCACCTTGTTGGCTACCATCTAGGGTGGGGGGTTTAAGAGCTAAGCTG	chr1:2316073-2317074_chr1:2316703-2316722:-_633;2:4|3:18;negative-loop-partner-peaks_960	32	0.12848	22
961	chr1	2316073	2317074	2316706	2316725	19	-	636	1	11	negative-loop-partner-peaks	961	CCACCTTGTTGGGGCCTACCATCTAGGGTGGGTTTAAGAGCTAAGCTG	chr1:2316073-2317074_chr1:2316706-2316725:-_636;2:1|3:11;negative-loop-partner-peaks_961
962	chr1	2316073	2317074	2316707	2316726	19	-	637	0	8	negative-loop-partner-peaks	962	CCACCTTGTTGGAGGCCTACCATCTAGGGTGGTTTAAGAGCTAAGCTG	chr1:2316073-2317074_chr1:2316707-2316726:-_637;2:0|3:8;negative-loop-partner-peaks_962	50	0.244587	12
963	chr1	2316073	2317074	2316708	2316727	19	-	638	0	10	negative-loop-partner-peaks	963	CCACCTTGTTGGCAGGCCTACCATCTAGGGTGTTTAAGAGCTAAGCTG	chr1:2316073-2317074_chr1:2316708-2316727:-_638;2:0|3:10;negative-loop-partner-peaks_963	53	0.400124	7
964	chr1	2316073	2317074	2316709	2316728	19	-	639	0	7	negative-loop-partner-peaks	964	CCACCTTGTTGGGCAGGCCTACCATCTAGGGGTTTAAGAGCTAAGCTG	chr1:2316073-2317074_chr1:2316709-2316728:-_639;2:0|3:7;negative-loop-partner-peaks_964	53	0.400124	7
965	chr1	2316073	2317074	2316710	2316729	19	+	653	0	5	negative-loop-partner-peaks	965	CCACCTTGTTGGCCTAGATGGTAGGCCTGCTGTTTAAGAGCTAAGCTG	chr1:2316073-2317074_chr1:2316710-2316729:+_653;2:0|3:5;negative-loop-partner-peaks_965	32	0.438504	5
966	chr1	2316073	2317074	2316711	2316730	19	+	654	0	3	negative-loop-partner-peaks	966	CCACCTTGTTGGCTAGATGGTAGGCCTGCTCGTTTAAGAGCTAAGCTG	chr1:2316073-2317074_chr1:2316711-2316730:+_654;2:0|3:3;negative-loop-partner-peaks_966	49	0.923073	3
967	chr1	2316073	2317074	2316712	2316731	19	-	642	0	1	negative-loop-partner-peaks	967	CCACCTTGTTGGCGAGCAGGCCTACCATCTAGTTTAAGAGCTAAGCTG	chr1:2316073-2317074_chr1:2316712-2316731:-_642;2:0|3:1;negative-loop-partner-peaks_967	49	0.968386	1
968	chr1	2316073	2317074	2316713	2316732	19	-	643	0	11	negative-loop-partner-peaks	968	CCACCTTGTTGGCCGAGCAGGCCTACCATCTGTTTAAGAGCTAAGCTG	chr1:2316073-2317074_chr1:2316713-2316732:-_643;2:0|3:11;negative-loop-partner-peaks_968	40	0.307232	11
969	chr1	2316073	2317074	2316726	2316745	19	-	656	0	4	negative-loop-partner-peaks	969	CCACCTTGTTGGAGCTGAGTGCGTCCCGAGCGTTTAAGAGCTAAGCTG	chr1:2316073-2317074_chr1:2316726-2316745:-_656;2:0|3:4;negative-loop-partner-peaks_969	45	0.560433	4
970	chr1	2316073	2317074	2316740	2316759	19	+	683	0	11	negative-loop-partner-peaks	970	CCACCTTGTTGGCAGCTTCCGCTACTCAAAAGTTTAAGAGCTAAGCTG	chr1:2316073-2317074_chr1:2316740-2316759:+_683;2:0|3:11;negative-loop-partner-peaks_970	22	0.354935	11
971	chr1	2316073	2317074	2316741	2316760	19	+	684	0	6	negative-loop-partner-peaks	971	CCACCTTGTTGGAGCTTCCGCTACTCAAAATGTTTAAGAGCTAAGCTG	chr1:2316073-2317074_chr1:2316741-2316760:+_684;2:0|3:6;negative-loop-partner-peaks_971	47	0.619906	6
972	chr1	2316073	2317074	2316749	2316768	19	-	679	2	27	negative-loop-partner-peaks	972	CCACCTTGTTGGCATTTCCCATTTTGAGTAGGTTTAAGAGCTAAGCTG	chr1:2316073-2317074_chr1:2316749-2316768:-_679;2:2|3:27;negative-loop-partner-peaks_972	60	0.150948	29
973	chr1	2316073	2317074	2316753	2316772	19	+	696	0	18	negative-loop-partner-peaks	973	CCACCTTGTTGGTCAAAATGGGAAATGACCCGTTTAAGAGCTAAGCTG	chr1:2316073-2317074_chr1:2316753-2316772:+_696;2:0|3:18;negative-loop-partner-peaks_973	56	0.245959	18
974	chr1	2316073	2317074	2316758	2316777	19	+	701	0	40	negative-loop-partner-peaks	974	CCACCTTGTTGGATGGGAAATGACCCAGGAGGTTTAAGAGCTAAGCTG	chr1:2316073-2317074_chr1:2316758-2316777:+_701;2:0|3:40;negative-loop-partner-peaks_974	65	0.106559	40
975	chr1	2316073	2317074	2316764	2316783	19	+	707	8	56	negative-loop-partner-peaks	975	CCACCTTGTTGGAATGACCCAGGAGAGGCAAGTTTAAGAGCTAAGCTG	chr1:2316073-2317074_chr1:2316764-2316783:+_707;2:8|3:56;negative-loop-partner-peaks_975	53	0.0898677	64
976	chr1	2316073	2317074	2316765	2316784	19	+	708	1	25	negative-loop-partner-peaks	976	CCACCTTGTTGGATGACCCAGGAGAGGCAACGTTTAAGAGCTAAGCTG	chr1:2316073-2317074_chr1:2316765-2316784:+_708;2:1|3:25;negative-loop-partner-peaks_976	44	0.239043	26
977	chr1	2316073	2317074	2316768	2316787	19	+	711	0	35	negative-loop-partner-peaks	977	CCACCTTGTTGGACCCAGGAGAGGCAACGGGGTTTAAGAGCTAAGCTG	chr1:2316073-2317074_chr1:2316768-2316787:+_711;2:0|3:35;negative-loop-partner-peaks_977	52	0.147451	35
[truncated: 38,560 more rows]

## Sheet: Tiling library
	Region	Chromosome	Guide start	end	strand	guide	cutting efficiency score	cutting specificity score	offtargets sum	Growth gene exon
[truncated: 32,790 more rows]
