# Supplementary material for: Mitigation of off-target toxicity in CRISPR-Cas9 screens for essential non-coding elements
Source: Nat Commun. 2019 Sep 6;10:4063. doi: 10.1038/s41467-019-11955-7 (PMC6731277; doi:10.1038/s41467-019-11955-7)
Supplement: Supplementary file 5 — Source Data [file 41467_2019_11955_MOESM5_ESM.xlsx]

## Sheet: Figure 1C
sgRNA	Screen avg effect (Plas vs T23)	Plas vs T23 SEM	Validation Effect Norm	Val St Dev
CTCF.12040	-4.34078	0.0127011	0.481091	0.0166066
CTCF.12042	-1.45956	0.0418363	0.661251	0.0294456
CTCF.14376	-2.2031	0.00703112	0.482901	0.023932
CTCF.14377	-1.40357	0.2956	0.555857	0.0221457
CTCF.15776	-1.82861	0.050882	0.594106	0.0152032
CTCF.15779	-0.30367	0.00781954	0.899991	0.0312902
CTCF.8004	-0.52776	0.0735313	0.73214	0.0453666
CTCF.8005	-5.8595	0.27441	0.407472	0.0183857
CTCF.8007	-1.13138	0.0459174	0.720045	0.0271545
CTCF.14259	-6.19392	0.365633	0.428214	0.0124207
CTCF.14261	-3.79238	0.0679904	0.456434	0.0302868
CTCF.13004	-3.92813	0.0414541	0.533001	0.0371055
CTCF.13006	-5.23032	0.135983	0.614694	0.0170916
CTCF.15777	-3.01775	0.0150444	0.562085	0.0238944
Safe.N4923	0.062285		0.953123	0.0565912
Safe.N4871	0.297563		1.04688	0.0726557
Safe.N5284	0.18892		0.976623
Safe.N5360	-0.0548735	0.0229785	0.995578	0.0221657

## Sheet: Figure 2E
ID	sgRNA	Biorep 1	Biorep 2
Safe 1S	N5360	0.08	0.09
eGATA1 1L	38186	0.09	0.1
eGATA1 2L	38202	0.11	0.09
eGATA1 3L	38219	0.1	0.09
eGATA1 1H	38228	0.12	0.11
eHDAC6 4L	38290	0.12	0.1
eHDAC6 5L	38329	0.09	0.09
eHDAC6 2H	38337	0.1	0.13

## Sheet: Figure 2F
Figure 2F	anti-GATA1

## Sheet: Figure 3F
sgRNA	Biorep 1	Biorep 2
Safe N4293	0.21	0.22
Safe N5360	0.19	0.2
TSS 28310	0.05	0.04
TSS +500bp 28360	0.05	0.05
eGATA1 28121	0.12	0.12
eGATA1 28105	0.13	0.13
eHDAC6 28309	0.09	0.14
eHDAC6 29249	0.11	0.16

## Sheet: Figure 3G
Figure 3G	anti-GATA1
										GATA1
										GAPDH

## Sheet: Supp Figure 1D-J
Supplementary Figure 1D	NDST1			RBM22			RPS14			TCOF1
	Safe N5360	CTCF 13004	CTCF 13006	Safe N5360	CTCF 13004	CTCF 13006	Safe N5360	CTCF 13004	CTCF 13006	Safe N5360	CTCF 13004	CTCF 13006
	0.0346426	0.07742	0.0379646	0.0929838	0.124258	0.0872484	53.6091	88.2711	34.9176	0.0593625	0.112096	0.064418
	0.0352464	0.286785	0.0567359	0.093587	0.136871	0.0941435	58.0034	107.416	45.1952	0.0823619	0.249563	0.074046
	0.0587399	0.41131	0.0646581	0.1046	0.32057	0.100402	69.0712	188.188	57.8188	0.107704	0.384851	0.114564
Supplementary Figure 1E	SHB			EXOSC3			SLC25A51
	Safe N5360	CTCF 15776	CTCF 15779	Safe N5360	CTCF 15776	CTCF 15779	Safe N5360	CTCF 15776	CTCF 15779
	0.710643	0.274112	0.318151	4.64164	2.97079	3.41738
	0.731146	0.293154	0.716831	4.95259	4.09978	5.6041
	0.803437	0.425943	1.46399	5.91093	3.6988	4.29148
Supplementary Figure 1F	OGDH			DDX56			PPIA			MYOG1
	Safe N5360	CTCF 14376	CTCF 14377	Safe N5360	CTCF 14376	CTCF 14377	Safe N5360	CTCF 14376	CTCF 14377	Safe N5360	CTCF 14376	CTCF 14377
	0.10278	0.416321	0.157533	0.905593	0.797457	1.68393	587.668	983.177	642.332
	0.0885114	0.227211	0.139165	0.641715	1.05894	1.15914	498.507	617.579	685.653
	0.172932	0.375993	0.443892	1.14051	1.29748	0.797043	535.379	792.935	849.036
Supplementary Figure 1G	SHB			EXOSC3
	Safe N5360	CTCF15776	CTCF15777	Safe N5360	CTCF15776	CTCF15777
	0.0494184	0.0295299	0.0554379	0.213074	0.22851	0.263804
	0.0254473	0.041854	0.0370846	0.169112	0.214919	0.150126
Supplementary Figure 1H	RPL34
	Safe N4871	Safe N4293	CTCF 12040	CTCF 12042
	0.164977	0.115833	0.0675492	0.144394
	0.122928	0.130825	0.0850355	0.0997255
Supplementary Figure 1I	FAM32A
	Safe N4871	Safe N4293	CTCF 8004	CTCF 8005	CTCF 8007
	0.0287861	0.028997	0.0282901	0.0289185	0.0291448
	0.0272371	0.0257418	0.0263601	0.0293183	0.027773
Supplementary Figure 1J	RPS14
	Safe N4871	Safe N4293	CTCF 13004	CTCF 13006
	0.27688	0.22448	0.12057	0.259906
	0.305611	0.291272	0.265417	0.264778

## Sheet: Supp Figure 2A-B
Supplementary Figure 2A-B	sgRNA	GuideScan CFD specificity score	MIT guideSpecScore4MM	Guide-Seq Read fraction
	Tsai_HEK293_sgRNA2	0.304457	39	0.0580936
	Tsai_VEGFA_site2	0.10289	29	0.978266
	Tsai_EMX1	0.155183	22	0.589932
	Tsai_FANCF	0.214054	41	0.396037
	Tsai_HEK293_sgRNA4	0.0387519	14	0.956169
	Tsai_HEK293_sgRNA3	0.30589	60	0.273555
	Tsai_HEK293_sgRNA1	0.319792	71	0.38416
	Tsai_VEGFA_site1	0	41	0.757343
	Tsai_VEGFA_site3	0	6	0.89344
	Tsai_RNF2	0.518475	50	0

## Sheet: Supp Figure 4A-C
Supplementary Figure 4A		1L	2L	3L	1H	4L	5L	2H
		38186 eGATA1	38202 eGATA1	38219 eGATA1	38228 eGATA1	38290 eHDAC6	38329 eHDAC6	38337 eHDAC6
		64	82	39	93	35	89	97
		61	84		95	39	92	99
Supplementary Figure 4B	N5360 safe	38186 eGATA1	38202 eGATA1	38219 eGATA1	38228 eGATA1	38290 eHDAC6	38329 eHDAC6	38337 eHDAC6
	0.937171	0.723085	0.605105	0.622723	1.06456	0.822475	0.94748	1.08269
	1.06283	0.780849	0.598847	0.728695	0.965459	0.842831	0.797307	1.12113
Supplementary Figure 4C		Pooled Screen (Log2 Guide Enrichment)		Individual sgRNA growth assay
	N5360 safe	0		0.937171	1.06283
	38186 eGATA1	-5.0299		0.723085	0.780849
	38202 eGATA1	-5.36346		0.605105	0.598847
	38219 eGATA1	-5.22239		0.622723	0.728695
	38228 eGATA1	-0.0671504		1.06456	0.965459
	38290 eHDAC6	-6.28572		0.822475	0.842831
	38329 eHDAC6	-2.68142		0.94748	0.797307
	38337 eHDAC6	-0.167194		1.08269	1.12113

## Sheet: Supp Figure 8B
Supplementary Figure 8B
	sgRNA	Screen Effect	Competitive Growth Assay Effect	Perturbation
	CTCF.15923	-2.01	0.19	CRISPRi
	CTCF.15926	-1.965	0.65	CRISPRi
	CTCF.15699	-0.7278	0.99	CRISPRi
	CTCF.15703	-1.255	0.51	CRISPRi
	CTCF.5636	-0.412	0.94	CRISPRi
	CTCF.5635	-1.92	0.41	CRISPRi
	CTCF.8004	-3.04	0.33	CRISPRi
	CTCF.8005	-0.218	0.96	CRISPRi
	CTCF.8007	-1.515	0.46	CRISPRi
	CTCF.15171	1.67	1.56	CRISPRa
	CTCF.15173	1.325	1.85	CRISPRa
	CTCF.13189	2.86	2.08	CRISPRa
	CTCF.13190	1.335	1.84	CRISPRa
	CTCF.7138	-2.995	0.41	CRISPRa
	CTCF.7140	-1.71	0.38	CRISPRa
	CTCF.11698	-2.83	0.28	CRISPRa
	CTCF.11699	-3.64	0.4	CRISPRa
	CTCF.16209	3.73	1.38	CRISPRa
	CTCF.16210	1.51	1.39	CRISPRa
	CTCF.15776	-3.86	0.41	CRISPRi
	CTCF.15777	-0.1718	0.68	CRISPRi
